# Supplementary material for: Evolutionary coupling analysis identifies the impact of disease-associated variants at less-conserved sites
Source: Nucleic Acids Res. 2019 Jun 14;47(16):e94. doi: 10.1093/nar/gkz536 (PMC6895274; doi:10.1093/nar/gkz536)
Supplement: gkz536_Supplemental_Files [file gkz536_supplemental_files.zip]

Archive with 2 entries (2 files):
- final_revised_Kim_CEscore_Supple.pdf
- final_revised_Kim_CEscore_Supple_Data.xlsx
