# Supplementary material for: Evolutionary coupling analysis identifies the impact of disease-associated variants at less-conserved sites
Source: Nucleic Acids Res. 2019 Jun 14;47(16):e94. doi: 10.1093/nar/gkz536 (PMC6895274; doi:10.1093/nar/gkz536)
Supplement: gkz536_Supplemental_Files [file gkz536_supplemental_files.zip › final_revised_Kim_CEscore_Supple_Data.xlsx]

## Sheet: S1. Lysozyme
Supplementary data S1. Calculated CN, CC, CE, CS and SIFT score of the variants from mutagenesis studies.
variation	measured functional imapcts	scores
		CN	CC	CE	CS	pph2	SIFT
N2A	Tolerant	0	nan	nan	0.613104	0.028	0.74
N2C	Intolerant	0	nan	nan	3.17805	0.996	0.05
N2E	Tolerant	0	nan	nan	0.470004	0.018	1
N2F	Tolerant	0	nan	nan	2.48491	0.996	0.05
N2G	Tolerant	0	nan	nan	2.07944	0.773	0.37
N2H	Tolerant	0	nan	nan	3.17805	0.99	0.11
N2K	Intolerant	0	nan	nan	0.0870114	0.835	0.94
N2L	Tolerant	0	nan	nan	0.233615	0.655	0.36
N2P	Tolerant	0	nan	nan	3.17805	0.667	0.25
N2Q	Tolerant	0	nan	nan	-0.255933	0.152	0.67
N2R	Tolerant	0	nan	nan	0.693147	0.961	0.54
N2S	Tolerant	0	nan	nan	0.34484	0.005	0.76
N2Y	Tolerant	0	nan	nan	3.17805	0.996	0.03
I3A	Tolerant	0.576687	2.50823	1.44646	2.18324	1	0.09
I3C	Intolerant	0.576687	3.54795	2.04606	4.26268	1	0.01
I3E	Intolerant	0.576687	2.8548	1.64633	3.56953	1	0.02
I3F	Tolerant	0.576687	2.99864	1.72928	3.16407	1	0.05
I3G	Tolerant	0.576687	3.54795	2.04606	3.56953	1	0.07
I3H	Tolerant	0.576687	3.54795	2.04606	4.26268	1	0.02
I3K	Intolerant	0.576687	3.54795	2.04606	4.26268	1	0.01
I3L	Tolerant	0.576687	-0.135908	-0.0783762	-0.33244	0.623	1
I3P	Tolerant	0.576687	3.54795	2.04606	4.26268	1	0.01
I3Q	Tolerant	0.576687	3.54795	2.04606	3.56953	1	0.03
I3R	Intolerant	0.576687	3.54795	2.04606	4.26268	1	0.01
I3S	Tolerant	0.576687	2.99864	1.72928	3.16407	1	0.04
I3Y	Tolerant	0.576687	3.20137	1.84619	3.56953	1	0.06
F4A	Tolerant	0	nan	nan	0.847298	0.373	0.78
F4C	Tolerant	0	nan	nan	3.04452	0.999	0.16
F4E	Tolerant	0	nan	nan	0.559616	0.056	0.65
F4G	Tolerant	0	nan	nan	3.04452	0.867	0.38
F4H	Tolerant	0	nan	nan	3.04452	0.996	0.48
F4K	Tolerant	0	nan	nan	-0.174353	0.198	0.78
F4L	Tolerant	0	nan	nan	0.154151	0.198	0.84
F4P	Tolerant	0	nan	nan	3.04452	0.996	0.24
F4Q	Tolerant	0	nan	nan	1.65823	0.818	0.44
F4R	Tolerant	0	nan	nan	0.847298	0.37	0.54
F4S	Tolerant	0	nan	nan	1.94591	0.867	0.56
F4Y	Tolerant	0	nan	nan	0.405465	0.976	1
E5A	Tolerant	0	nan	nan	-0.0500104	0.018	0.79
E5C	Tolerant	0	nan	nan	2.97041	0.991	0.05
E5F	Tolerant	0	nan	nan	3.66356	0.982	0.04
E5G	Tolerant	0	nan	nan	1.71765	0.031	0.35
E5H	Tolerant	0	nan	nan	3.66356	0.974	0.11
E5K	Tolerant	0	nan	nan	0.955511	0.039	0.87
E5L	Tolerant	0	nan	nan	3.66356	0.536	0.27
E5P	Tolerant	0	nan	nan	0.719123	0.012	0.29
E5Q	Tolerant	0	nan	nan	0.830348	0.137	0.57
E5R	Tolerant	0	nan	nan	1.09861	0.088	0.5
E5S	Tolerant	0	nan	nan	0.77319	0.107	0.69
E5Y	Tolerant	0	nan	nan	3.66356	0.993	0.03
M6A	Tolerant	0.883436	2.88238	2.5464	2.63906	0.974	0.8
M6C	Intolerant	0.883436	3.22895	2.85257	3.73767	1	0.17
M6E	Intolerant	0.883436	1.95055	1.72319	0.303682	1	1
M6F	Intolerant	0.883436	3.22895	2.85257	2.35138	0.997	0.68
M6G	Intolerant	0.883436	3.22895	2.85257	3.73767	1	0.44
M6H	Intolerant	0.883436	3.11343	2.75051	3.04452	1	0.5
M6K	Intolerant	0.883436	2.20533	1.94827	1.65823	1	0.75
M6L	Tolerant	0.883436	1.47755	1.30532	0.182322	0.571	1
M6P	Intolerant	0.883436	3.22895	2.85257	3.73767	1	0.29
M6Q	Tolerant	0.883436	1.14746	1.0137	0.241162	1	0.84
M6R	Intolerant	0.883436	1.95656	1.72849	1.09861	1	0.68
M6S	Tolerant	0.883436	2.90635	2.56757	2.63906	1	0.69
M6Y	Intolerant	0.883436	2.84859	2.51655	2.63906	1	0.86
L7A	Tolerant	0.668712	4.44434	2.97198	5.0876	1	0
L7C	Intolerant	0.668712	4.44434	2.97198	5.0876	1	0
L7E	Intolerant	0.668712	4.44434	2.97198	5.0876	1	0
L7F	Tolerant	0.668712	4.44434	2.97198	4.39445	1	0.01
L7G	Tolerant	0.668712	4.44434	2.97198	4.39445	1	0.01
L7H	Intolerant	0.668712	4.44434	2.97198	5.0876	1	0
L7K	Intolerant	0.668712	4.44434	2.97198	5.0876	1	0
L7P	Intolerant	0.668712	4.44434	2.97198	5.0876	1	0
L7Q	Tolerant	0.668712	4.44434	2.97198	5.0876	1	0
L7R	Intolerant	0.668712	4.44434	2.97198	5.0876	1	0
L7S	Tolerant	0.668712	4.44434	2.97198	5.0876	1	0
L7Y	Tolerant	0.668712	4.44434	2.97198	5.0876	1	0
R8A	Tolerant	0.496933	1.70475	0.847145	1.40691	0.839	0.24
R8C	Tolerant	0.496933	3.09104	1.53604	3.89182	1	0.01
R8E	Tolerant	0.496933	2.3979	1.19159	1.94591	0.945	0.21
R8F	Tolerant	0.496933	3.09104	1.53604	3.89182	0.994	0.01
R8G	Tolerant	0.496933	3.09104	1.53604	2.50553	0.992	0.08
R8H	Tolerant	0.496933	3.09104	1.53604	3.89182	0.805	0.02
R8K	Tolerant	0.496933	-0.519875	-0.258343	-0.412245	0.101	1
R8L	Tolerant	0.496933	2.3979	1.19159	2.79321	0.923	0.06
R8P	Tolerant	0.496933	3.09104	1.53604	3.89182	0.999	0.04
R8Q	Tolerant	0.496933	3.09104	1.53604	2.79321	0.898	0.1
R8S	Tolerant	0.496933	2.3979	1.19159	1.6946	0.922	0.19
R8Y	Tolerant	0.496933	3.09104	1.53604	3.19867	0.994	0.02
I9A	Tolerant	0.779141	1.61749	1.26026	0.635989	0.216	0.67
I9C	Tolerant	0.779141	2.43271	1.89542	2.83321	0.987	0.18
I9E	Tolerant	0.779141	1.29181	1.0065	0.435318	0.041	0.5
I9F	Tolerant	0.779141	0.384402	0.299504	-0.567984	0.003	0.71
I9G	Tolerant	0.779141	1.56249	1.2174	0.635989	0.002	0.41
I9H	Tolerant	0.779141	1.89359	1.47538	1.44692	0.748	0.56
I9K	Tolerant	0.779141	1.84854	1.44028	0.348307	0.001	0.5
I9L	Tolerant	0.779141	1.47063	1.14583	0.435318	0.001	0.71
I9P	Tolerant	0.779141	2.43271	1.89542	2.83321	0.747	0.26
I9Q	Tolerant	0.779141	0.714811	0.556938	0.268264	0.003	0.43
I9R	Tolerant	0.779141	1.31522	1.02474	-1.05861	0.003	0.48
I9S	Tolerant	0.779141	1.71339	1.33497	1.44692	0.121	0.56
I9Y	Tolerant	0.779141	-0.0808522	-0.0629952	-0.498991	0	1
D10A	Intolerant	0.95092	3.37876	3.21293	3.3322	1	0.1
D10C	Intolerant	0.95092	3.80035	3.61383	4.43082	1	0.02
D10E	Tolerant	0.95092	1.95496	1.85901	0.460525	0.992	0.58
D10F	Intolerant	0.95092	3.23952	3.08052	2.63906	1	0.13
D10G	Intolerant	0.95092	3.7188	3.53629	3.73767	1	0.07
D10H	Intolerant	0.95092	1.763	1.67647	0.847298	1	0.48
D10K	Intolerant	0.95092	3.47416	3.30365	3.73767	1	0.07
D10L	Intolerant	0.95092	3.80035	3.61383	4.43082	1	0.07
D10P	Intolerant	0.95092	3.80035	3.61383	4.43082	1	0.03
D10Q	Intolerant	0.95092	3.51494	3.34242	3.73767	1	0.07
D10R	Intolerant	0.95092	3.7188	3.53629	3.3322	1	0.09
D10S	Intolerant	0.95092	3.32106	3.15807	2.82138	1	0.14
D10Y	Intolerant	0.95092	3.37662	3.2109	1.5976	1	0.26
E11A	Intolerant	0.625767	4.98352	3.11852	5.32788	1	0
E11C	Intolerant	0.625767	4.98352	3.11852	5.32788	1	0
E11F	Intolerant	0.625767	4.98352	3.11852	5.32788	1	0
E11G	Intolerant	0.625767	4.98352	3.11852	5.32788	1	0
E11H	Intolerant	0.625767	4.98352	3.11852	5.32788	1	0
E11K	Intolerant	0.625767	4.98352	3.11852	4.63473	1	0.01
E11L	Intolerant	0.625767	4.98352	3.11852	5.32788	1	0
E11P	Intolerant	0.625767	4.98352	3.11852	5.32788	1	0
E11Q	Intolerant	0.625767	4.98352	3.11852	5.32788	1	0
E11R	Intolerant	0.625767	4.98352	3.11852	5.32788	1	0
E11S	Intolerant	0.625767	4.98352	3.11852	5.32788	1	0
E11Y	Intolerant	0.625767	4.98352	3.11852	5.32788	1	0
L13A	Tolerant	0.576687	3.72562	2.14852	3.7612	0.481	0.37
L13C	Tolerant	0.576687	1.71294	0.987833	1.56398	0.153	0.18
L13E	Tolerant	0.576687	2.30901	1.33158	0.625706	0.042	0.35
L13F	Tolerant	0.576687	2.28043	1.3151	0.670158	0.269	0.68
L13G	Tolerant	0.576687	3.72562	2.14852	3.7612	0.818	0.24
L13H	Tolerant	0.576687	3.72562	2.14852	3.7612	0.867	0.4
L13K	Tolerant	0.576687	3.37905	1.94865	1.81529	0.027	0.27
L13P	Tolerant	0.576687	3.37905	1.94865	3.06805	0.99	0.16
L13Q	Tolerant	0.576687	3.72562	2.14852	3.7612	0.867	0.22
L13R	Tolerant	0.576687	2.75267	1.58743	1.27629	0.023	0.33
L13S	Tolerant	0.576687	2.28043	1.3151	1.56398	0.481	0.35
L13Y	Tolerant	0.576687	2.22775	1.28472	-0.0229895	0.001	1
R14A	Tolerant	0	nan	nan	4.04305	0.874	0.03
R14C	Tolerant	0	nan	nan	4.7362	0.998	0
R14E	Tolerant	0	nan	nan	2.94444	0.3	0.08
R14F	Tolerant	0	nan	nan	4.7362	0.996	0
R14G	Tolerant	0	nan	nan	4.7362	0.96	0.01
R14H	Tolerant	0	nan	nan	4.7362	0.996	0
R14K	Tolerant	0	nan	nan	0.765907	0.011	0.49
R14L	Tolerant	0	nan	nan	4.7362	0.835	0.01
R14P	Tolerant	0	nan	nan	4.7362	0.98	0.01
R14Q	Tolerant	0	nan	nan	4.04305	0.719	0.02
R14S	Tolerant	0	nan	nan	2.25129	0.776	0.13
R14Y	Tolerant	0	nan	nan	4.7362	0.996	0
L15A	Tolerant	0.883436	2.8866	2.55012	2.23359	0.706	0.65
L15C	Tolerant	0.883436	4.00174	3.53528	4.43082	0.999	0.11
L15E	Tolerant	0.883436	2.86346	2.52968	1.06352	0.436	0.71
L15F	Tolerant	0.883436	1.47032	1.29893	1.09861	0.488	0.53
L15G	Tolerant	0.883436	4.00174	3.53528	4.43082	0.452	0.34
L15H	Tolerant	0.883436	3.37069	2.97779	2.63906	0.997	0.36
L15K	Intolerant	0.883436	3.38589	2.99121	2.82138	0.545	0.59
L15P	Tolerant	0.883436	2.95758	2.61283	2.35138	0.667	0.27
L15Q	Tolerant	0.883436	3.36088	2.96912	3.3322	0.944	0.42
L15R	Tolerant	0.883436	3.15927	2.79102	3.04452	0.942	0.43
L15S	Tolerant	0.883436	2.16543	1.91302	1.86587	0.452	0.6
L15Y	Tolerant	0.883436	2.72037	2.40327	2.12823	0.655	0.58
K16A	Tolerant	0	nan	nan	2.12026	0.053	0.43
K16C	Tolerant	0	nan	nan	3.21888	0.093	0.15
K16E	Tolerant	0	nan	nan	1.75254	0.006	0.4
K16F	Tolerant	0	nan	nan	2.37158	0.668	0.49
K16G	Tolerant	0	nan	nan	4.31749	0.42	0.23
K16H	Tolerant	0	nan	nan	2.37158	0.11	0.39
K16L	Tolerant	0	nan	nan	3.62434	0.021	0.43
K16P	Tolerant	0	nan	nan	4.31749	0.911	0.14
K16Q	Tolerant	0	nan	nan	2.37158	0.016	0.3
K16R	Tolerant	0	nan	nan	1.5449	0.008	0.42
K16S	Tolerant	0	nan	nan	2.12026	0.115	0.37
K16Y	Tolerant	0	nan	nan	1.91959	0.014	0.72
I17A	Tolerant	0.711656	1.31012	0.932356	0.287682	0.042	0.55
I17C	Intolerant	0.711656	2.02009	1.43761	2.99573	0.994	0.18
I17E	Intolerant	0.711656	1.92107	1.36714	2.30259	0.974	0.27
I17F	Tolerant	0.711656	1.72303	1.22621	2.30259	0.764	0.72
I17G	Intolerant	0.711656	2.02009	1.43761	2.99573	0.872	0.33
I17H	Tolerant	0.711656	2.02009	1.43761	2.99573	0.987	0.54
I17K	Intolerant	0.711656	1.92107	1.36714	2.30259	0.327	0.29
I17L	Tolerant	0.711656	0.00125424	0.000892589	0.597837	0	0.67
I17P	Tolerant	0.711656	0.307109	0.218556	-1.62924	0.015	0.45
I17Q	Tolerant	0.711656	2.02009	1.43761	2.99573	0.987	0.29
I17R	Intolerant	0.711656	1.72303	1.22621	2.30259	0.958	0.35
I17S	Intolerant	0.711656	1.92107	1.36714	2.30259	0.771	0.4
I17Y	Tolerant	0.711656	2.02009	1.43761	2.30259	0.275	1
Y18A	Tolerant	0	nan	nan	5.32788	1	0
Y18C	Intolerant	0	nan	nan	5.32788	1	0
Y18E	Intolerant	0	nan	nan	5.32788	1	0
Y18F	Tolerant	0	nan	nan	4.22926	1	0.02
Y18G	Tolerant	0	nan	nan	5.32788	1	0
Y18H	Tolerant	0	nan	nan	5.32788	1	0
Y18K	Intolerant	0	nan	nan	5.32788	1	0
Y18L	Tolerant	0	nan	nan	5.32788	0.999	0
Y18P	Intolerant	0	nan	nan	5.32788	1	0
Y18Q	Tolerant	0	nan	nan	5.32788	1	0
Y18R	Intolerant	0	nan	nan	5.32788	1	0
Y18S	Intolerant	0	nan	nan	5.32788	1	0
K19A	Tolerant	0.576687	2.68143	1.54634	2.89037	0.889	0.54
K19C	Tolerant	0.576687	3.57731	2.06299	3.98898	0.998	0.17
K19E	Tolerant	0.576687	2.88416	1.66326	2.60269	0.331	0.31
K19F	Tolerant	0.576687	1.87671	1.08227	1.6864	0.848	0.71
K19G	Tolerant	0.576687	3.57731	2.06299	3.98898	0.942	0.33
K19H	Tolerant	0.576687	2.68143	1.54634	2.60269	0.989	0.54
K19L	Tolerant	0.576687	1.23624	0.712925	0.325422	0.001	0.73
K19P	Tolerant	0.576687	2.07944	1.19919	2.19722	0.362	0.22
K19Q	Tolerant	0.576687	1.70847	0.985254	1.79176	0.166	0.33
K19R	Tolerant	0.576687	0.383868	0.221372	0.554997	0.118	0.43
K19S	Tolerant	0.576687	3.57731	2.06299	3.98898	0.889	0.41
K19Y	Tolerant	0.576687	2.77259	1.59892	1.79176	0.026	1
D20A	Tolerant	0	nan	nan	5.03695	1	0.12
D20C	Tolerant	0	nan	nan	1.04797	0.991	0.33
D20E	Tolerant	0	nan	nan	5.03695	1	0.05
D20F	Intolerant	0	nan	nan	5.03695	1	0.01
D20G	Intolerant	0	nan	nan	5.03695	1	0.15
D20H	Intolerant	0	nan	nan	5.03695	1	0.03
D20K	Intolerant	0	nan	nan	5.03695	1	0.05
D20L	Intolerant	0	nan	nan	5.03695	1	0.02
D20P	Intolerant	0	nan	nan	5.03695	1	0.04
D20Q	Intolerant	0	nan	nan	5.03695	1	0.03
D20R	Intolerant	0	nan	nan	5.03695	1	0.03
D20S	Intolerant	0	nan	nan	4.34381	1	0.13
D20Y	Intolerant	0	nan	nan	5.03695	1	0.02
T21A	Tolerant	0	nan	nan	3.19458	0.126	0.08
T21C	Tolerant	0	nan	nan	4.80402	0.998	0.01
T21E	Tolerant	0	nan	nan	4.80402	0.981	0.01
T21F	Tolerant	0	nan	nan	4.80402	0.998	0
T21G	Tolerant	0	nan	nan	4.11087	0.947	0.02
T21H	Tolerant	0	nan	nan	2.16496	0.118	0.11
T21K	Tolerant	0	nan	nan	4.11087	0.674	0.02
T21L	Tolerant	0	nan	nan	4.11087	0.946	0.02
T21P	Tolerant	0	nan	nan	2.09597	0.132	0.21
T21Q	Tolerant	0	nan	nan	4.80402	0.971	0.01
T21R	Tolerant	0	nan	nan	4.80402	0.93	0.01
T21S	Tolerant	0	nan	nan	0.852777	0.011	0.57
T21Y	Tolerant	0	nan	nan	4.80402	0.995	0
E22A	Tolerant	0	nan	nan	0.837397	0.18	0.71
E22C	Tolerant	0	nan	nan	4.20469	0.998	0.05
E22F	Tolerant	0	nan	nan	4.20469	0.987	0.04
E22G	Tolerant	0	nan	nan	2.8184	0.571	0.34
E22H	Tolerant	0	nan	nan	4.20469	0.998	0.11
E22K	Tolerant	0	nan	nan	2.12525	0.485	0.84
E22L	Tolerant	0	nan	nan	0.354545	0.009	0.35
E22P	Tolerant	0	nan	nan	4.20469	0.94	0.24
E22Q	Tolerant	0	nan	nan	1.63974	0.982	0.54
E22R	Tolerant	0	nan	nan	2.12525	0.683	0.47
E22S	Tolerant	0	nan	nan	3.51155	0.849	0.65
E22Y	Tolerant	0	nan	nan	4.20469	0.998	0.03
G23A	Tolerant	0	nan	nan	4.15888	0.995	0.01
G23C	Intolerant	0	nan	nan	5.2575	1	0
G23E	Tolerant	0	nan	nan	4.56435	1	0.01
G23F	Tolerant	0	nan	nan	5.2575	1	0
G23H	Tolerant	0	nan	nan	5.2575	1	0
G23K	Intolerant	0	nan	nan	4.15888	1	0.02
G23L	Tolerant	0	nan	nan	5.2575	1	0
G23P	Intolerant	0	nan	nan	5.2575	1	0
G23Q	Tolerant	0	nan	nan	4.56435	1	0.01
G23R	Tolerant	0	nan	nan	5.2575	1	0
G23S	Tolerant	0	nan	nan	4.15888	0.995	0.01
G23Y	Tolerant	0	nan	nan	5.2575	1	0
Y24A	Tolerant	0.779141	3.05206	2.37798	3.23212	0.976	0.26
Y24C	Intolerant	0.779141	3.36012	2.61801	4.33073	0.999	0.08
Y24E	Intolerant	0.779141	3.36012	2.61801	3.63759	0.988	0.14
Y24F	Tolerant	0.779141	0.674867	0.525817	0.569533	0.004	0.66
Y24G	Tolerant	0.779141	3.36012	2.61801	4.33073	0.976	0.15
Y24H	Tolerant	0.779141	2.88494	2.24777	2.7213	0.997	0.29
Y24K	Intolerant	0.779141	1.62791	1.26837	0.236389	0.113	0.51
Y24L	Tolerant	0.779141	3.16104	2.46289	2.94444	0.085	0.34
Y24P	Intolerant	0.779141	3.23805	2.5229	3.23212	0.667	0.12
Y24Q	Tolerant	0.779141	3.20609	2.498	3.63759	0.961	0.15
Y24R	Tolerant	0.779141	3.23805	2.5229	2.94444	0.707	0.19
Y24S	Tolerant	0.779141	3.36012	2.61801	4.33073	0.976	0.19
Y25A	Tolerant	0.687117	0.957498	0.657913	0.510826	0.011	0.51
Y25C	Tolerant	0.687117	1.23476	0.848422	1.60944	0.979	0.18
Y25E	Tolerant	0.687117	0.635611	0.436739	0	0.011	0.28
Y25F	Tolerant	0.687117	0.54161	0.372149	0.916291	0	0.7
Y25G	Tolerant	0.687117	0.957498	0.657913	0.916291	0.249	0.33
Y25H	Tolerant	0.687117	1.23476	0.848422	1.60944	0.796	0.54
Y25K	Tolerant	0.687117	1.23476	0.848422	1.60944	0.001	0.29
Y25L	Tolerant	0.687117	-0.544259	-0.373969	-2.36085	0	0.66
Y25P	Tolerant	0.687117	-1.22625	-0.842573	-2.70805	0.001	0.23
Y25Q	Tolerant	0.687117	0.415888	0.285764	-0.182322	0.187	0.3
Y25R	Tolerant	0.687117	0.737776	0.506938	-0.470004	0.136	0.35
Y25S	Tolerant	0.687117	0.795312	0.546472	0.510826	0.141	0.4
T26A	Tolerant	0.576687	5.0792	2.92911	5.31812	0.999	0
T26C	Intolerant	0.576687	5.0792	2.92911	5.31812	1	0
T26E	Intolerant	0.576687	5.0792	2.92911	5.31812	1	0
T26F	Intolerant	0.576687	5.0792	2.92911	5.31812	1	0
T26G	Tolerant	0.576687	5.0792	2.92911	5.31812	1	0
T26H	Intolerant	0.576687	5.0792	2.92911	5.31812	1	0
T26K	Intolerant	0.576687	5.0792	2.92911	5.31812	1	0
T26L	Intolerant	0.576687	5.0792	2.92911	5.31812	1	0
T26P	Intolerant	0.576687	5.0792	2.92911	5.31812	1	0
T26Q	Intolerant	0.576687	5.0792	2.92911	5.31812	1	0
T26R	Intolerant	0.576687	5.0792	2.92911	5.31812	1	0
T26S	Tolerant	0.576687	4.18332	2.41247	3.70868	0.997	0.02
T26Y	Intolerant	0.576687	5.0792	2.92911	5.31812	1	0
I27A	Tolerant	0.711656	3.7373	2.65968	3.49651	1	0.03
I27C	Tolerant	0.711656	4.38935	3.12371	4.8828	1	0
I27E	Intolerant	0.711656	4.38935	3.12371	4.8828	1	0
I27F	Intolerant	0.711656	3.58036	2.54798	3.78419	1	0.02
I27G	Intolerant	0.711656	3.89425	2.77137	3.27336	0.998	0.04
I27H	Intolerant	0.711656	4.38935	3.12371	4.8828	1	0
I27K	Intolerant	0.711656	4.38935	3.12371	4.8828	1	0
I27L	Intolerant	0.711656	3.32439	2.36583	3.49651	0.978	0.03
I27P	Intolerant	0.711656	4.38935	3.12371	4.8828	1	0
I27Q	Intolerant	0.711656	4.38935	3.12371	4.8828	1	0
I27R	Intolerant	0.711656	4.38935	3.12371	4.8828	1	0
I27S	Tolerant	0.711656	4.38935	3.12371	4.8828	1	0
I27Y	Intolerant	0.711656	4.38935	3.12371	4.8828	1	0
G28A	Tolerant	0.920245	4.01969	3.6991	1.95139	1	0.09
G28C	Intolerant	0.920245	4.31675	3.97247	5.20949	1	0
G28E	Intolerant	0.920245	4.31675	3.97247	5.20949	1	0
G28F	Intolerant	0.920245	4.31675	3.97247	5.20949	1	0
G28H	Intolerant	0.920245	4.31675	3.97247	5.20949	1	0
G28K	Intolerant	0.920245	4.31675	3.97247	5.20949	1	0
G28L	Intolerant	0.920245	4.31675	3.97247	5.20949	1	0
G28P	Intolerant	0.920245	4.31675	3.97247	5.20949	1	0
G28Q	Intolerant	0.920245	4.31675	3.97247	5.20949	1	0
G28R	Intolerant	0.920245	4.31675	3.97247	5.20949	1	0
G28S	Tolerant	0.920245	4.31675	3.97247	5.20949	1	0
G28Y	Intolerant	0.920245	4.31675	3.97247	5.20949	1	0
I29A	Tolerant	0.858896	3.34971	2.87705	3.23868	0.998	0.24
I29C	Tolerant	0.858896	2.55185	2.19177	1.53393	0.991	0.15
I29E	Tolerant	0.858896	3.34971	2.87705	3.93183	1	0.13
I29F	Tolerant	0.858896	2.17006	1.86385	1.44692	1	0.4
I29G	Tolerant	0.858896	3.34971	2.87705	1.09861	0.991	0.23
I29H	Tolerant	0.858896	3.34971	2.87705	3.93183	1	0.25
I29K	Intolerant	0.858896	2.97163	2.55232	3.23868	1	0.14
I29L	Tolerant	0.858896	3.34971	2.87705	3.93183	0.38	0.3
I29P	Tolerant	0.858896	3.34971	2.87705	3.93183	1	0.09
I29Q	Tolerant	0.858896	3.34971	2.87705	3.93183	1	0.14
I29R	Intolerant	0.858896	3.34971	2.87705	3.93183	1	0.16
I29S	Tolerant	0.858896	3.34971	2.87705	3.93183	1	0.19
I29Y	Tolerant	0.858896	0.313741	0.269471	-0.111226	0.53	1
G30A	Tolerant	0	nan	nan	5.33754	1	0
G30C	Intolerant	0	nan	nan	5.33754	1	0
G30E	Intolerant	0	nan	nan	5.33754	1	0
G30F	Intolerant	0	nan	nan	5.33754	1	0
G30H	Intolerant	0	nan	nan	5.33754	1	0
G30K	Intolerant	0	nan	nan	5.33754	1	0
G30L	Intolerant	0	nan	nan	5.33754	1	0
G30P	Intolerant	0	nan	nan	5.33754	1	0
G30Q	Intolerant	0	nan	nan	5.33754	1	0
G30R	Intolerant	0	nan	nan	5.33754	1	0
G30S	Intolerant	0	nan	nan	5.33754	1	0
G30Y	Intolerant	0	nan	nan	5.33754	1	0
H31A	Tolerant	0.97546	3.54118	3.45428	4.23411	0.999	0.18
H31C	Intolerant	0.97546	3.54118	3.45428	4.23411	1	0.06
H31E	Intolerant	0.97546	3.54118	3.45428	4.23411	0.943	0.11
H31F	Intolerant	0.97546	2.32839	2.27125	1.09861	0.982	0.45
H31G	Intolerant	0.97546	3.54118	3.45428	4.23411	0.999	0.12
H31K	Intolerant	0.97546	3.32229	3.24077	3.54096	0.993	0.2
H31L	Tolerant	0.97546	3.28581	3.20518	3.54096	0.993	0.24
H31P	Intolerant	0.97546	3.54118	3.45428	4.23411	0.998	0.08
H31Q	Tolerant	0.97546	1.90706	1.86026	2.2882	0.85	0.18
H31R	Tolerant	0.97546	0.464001	0.452614	-0.109699	0.748	0.87
H31S	Tolerant	0.97546	3.54118	3.45428	4.23411	0.999	0.15
H31Y	Tolerant	0.97546	2.89346	2.82245	2.84781	0.999	0.4
L32A	Tolerant	0.834356	3.5638	2.97348	3.52636	0.997	0.53
L32C	Tolerant	0.834356	3.35586	2.79998	3.52636	1	0.07
L32E	Intolerant	0.834356	3.5638	2.97348	4.21951	0.951	0.53
L32F	Tolerant	0.834356	3.5638	2.97348	4.21951	0.782	0.12
L32G	Tolerant	0.834356	3.5638	2.97348	4.21951	0.997	0.27
L32H	Tolerant	0.834356	3.5638	2.97348	4.21951	0.999	0.19
L32K	Intolerant	0.834356	1.83339	1.5297	0.785521	0.435	1
L32P	Tolerant	0.834356	3.5638	2.97348	4.21951	1	0.22
L32Q	Tolerant	0.834356	3.5638	2.97348	4.21951	0.998	0.46
L32R	Intolerant	0.834356	2.32033	1.93598	1.17499	0.986	0.75
L32S	Tolerant	0.834356	3.5638	2.97348	4.21951	0.997	0.52
L32Y	Tolerant	0.834356	3.5638	2.97348	4.21951	0.55	0.16
L33A	Tolerant	0	nan	nan	4.62497	0.94	0.01
L33C	Tolerant	0	nan	nan	3.01553	1	0.05
L33E	Tolerant	0	nan	nan	4.62497	0.994	0
L33F	Tolerant	0	nan	nan	3.93183	0.469	0.03
L33G	Tolerant	0	nan	nan	4.62497	0.295	0.01
L33H	Tolerant	0	nan	nan	4.62497	0.999	0.01
L33K	Intolerant	0	nan	nan	4.62497	0.867	0
L33P	Tolerant	0	nan	nan	4.62497	0.999	0
L33Q	Tolerant	0	nan	nan	3.93183	0.996	0.03
L33R	Tolerant	0	nan	nan	3.93183	0.989	0.02
L33S	Tolerant	0	nan	nan	3.93183	0.996	0.02
L33Y	Tolerant	0	nan	nan	3.93183	0.836	0.04
T34A	Tolerant	0.858896	2.19988	1.88947	1.60944	0.063	0.48
T34C	Tolerant	0.858896	2.96088	2.54309	3.55535	0.999	0.03
T34E	Tolerant	0.858896	2.44236	2.09773	1.94591	0.785	0.55
T34F	Tolerant	0.858896	2.96088	2.54309	3.55535	0.998	0.02
T34G	Tolerant	0.858896	2.77184	2.38072	2.8622	0.243	0.21
T34H	Tolerant	0.858896	2.70883	2.3266	2.8622	1	0.07
T34K	Tolerant	0.858896	1.55317	1.33401	1.25276	0.49	0.6
T34L	Tolerant	0.858896	2.08456	1.79042	1.47591	0.249	0.25
T34P	Tolerant	0.858896	1.09555	0.940964	-0.571786	0.141	0.9
T34Q	Tolerant	0.858896	2.43649	2.09269	1.94591	0.705	0.35
T34R	Tolerant	0.858896	1.71122	1.46976	1.60944	0.824	0.38
T34S	Tolerant	0.858896	1.92055	1.64955	2.16905	0.632	0.42
T34Y	Tolerant	0.858896	2.96088	2.54309	3.55535	0.999	0.02
K35A	Tolerant	0.496933	2.61007	1.29703	2.0149	0.117	0.3
K35C	Tolerant	0.496933	4.21951	2.09681	3.62434	0.996	0.03
K35E	Tolerant	0.496933	3.52636	1.75236	2.70805	0.084	0.36
K35F	Tolerant	0.496933	4.21951	2.09681	4.31749	0.967	0.01
K35G	Tolerant	0.496933	3.1209	1.55087	2.93119	0.194	0.15
K35H	Tolerant	0.496933	4.21951	2.09681	4.31749	0.091	0.04
K35L	Tolerant	0.496933	3.1209	1.55087	2.93119	0.259	0.13
K35P	Tolerant	0.496933	3.52636	1.75236	2.93119	0.011	0.11
K35Q	Tolerant	0.496933	1.38629	0.688895	1.32176	0.078	0.38
K35R	Tolerant	0.496933	1.32914	0.660491	1.13943	0.002	0.39
K35S	Tolerant	0.496933	3.1209	1.55087	2.23805	0.772	0.32
K35Y	Tolerant	0.496933	4.21951	2.09681	4.31749	0.529	0.01
S36A	Tolerant	0.711656	0.386864	0.275314	0.587787	0	0.07
S36C	Tolerant	0.711656	0.840872	0.598412	2.19722	0.862	0
S36E	Tolerant	0.711656	0.156945	0.111691	0.117783	0.002	0.11
S36F	Tolerant	0.711656	0.840872	0.598412	2.19722	0.686	0
S36G	Tolerant	0.711656	-1.1351	-0.807799	-2.67797	0.001	1
S36H	Tolerant	0.711656	0.741851	0.527943	1.50408	0.04	0.01
S36K	Intolerant	0.711656	0.130899	0.0931549	0.251314	0.006	0.1
S36L	Tolerant	0.711656	0.64283	0.457474	1.50408	0.088	0.02
S36P	Tolerant	0.711656	0.584906	0.416252	0.405465	0.194	0.07
S36Q	Tolerant	0.711656	0.840872	0.598412	2.19722	0.006	0.02
S36R	Tolerant	0.711656	0.64283	0.457474	0.405465	0.017	0.05
S36Y	Tolerant	0.711656	0.840872	0.598412	2.19722	0.869	0
P37A	Tolerant	0	nan	nan	1.7346	0.039	0.77
P37C	Tolerant	0	nan	nan	2.83321	0.988	0.06
P37E	Tolerant	0	nan	nan	1.44692	0.016	1
P37F	Tolerant	0	nan	nan	2.83321	0.996	0.07
P37G	Tolerant	0	nan	nan	2.83321	0.019	0.37
P37H	Tolerant	0	nan	nan	2.14007	0.991	0.15
P37K	Intolerant	0	nan	nan	1.22378	0.066	0.94
P37L	Tolerant	0	nan	nan	1.22378	0.866	0.39
P37Q	Tolerant	0	nan	nan	2.83321	0.5	0.56
P37R	Tolerant	0	nan	nan	2.83321	0.068	0.51
P37S	Tolerant	0	nan	nan	1.7346	0.123	0.74
P37Y	Tolerant	0	nan	nan	2.83321	0.996	0.07
S38A	Tolerant	0	nan	nan	1.84583	0.017	0.76
S38C	Tolerant	0	nan	nan	2.94444	0.998	0.05
S38E	Tolerant	0	nan	nan	2.25129	0.209	1
S38F	Tolerant	0	nan	nan	2.94444	0.994	0.05
S38G	Tolerant	0	nan	nan	2.94444	0.904	0.37
S38H	Tolerant	0	nan	nan	2.94444	0.998	0.12
S38K	Intolerant	0	nan	nan	1.55814	0.672	0.97
S38L	Tolerant	0	nan	nan	2.25129	0.919	0.37
S38P	Tolerant	0	nan	nan	2.25129	0.302	0.28
S38Q	Tolerant	0	nan	nan	2.94444	0.824	0.57
S38R	Tolerant	0	nan	nan	2.94444	0.988	0.51
S38Y	Tolerant	0	nan	nan	2.94444	0.998	0.04
L39A	Tolerant	0	nan	nan	1.79176	0.647	0.72
L39C	Tolerant	0	nan	nan	1.79176	0.997	0.11
L39E	Tolerant	0	nan	nan	1.79176	0.621	0.78
L39F	Tolerant	0	nan	nan	1.79176	0.267	0.34
L39G	Tolerant	0	nan	nan	1.79176	0.121	0.4
L39H	Tolerant	0	nan	nan	1.79176	0.993	0.32
L39K	Intolerant	0	nan	nan	-1.09861	0	1
L39P	Tolerant	0	nan	nan	1.79176	0.969	0.27
L39Q	Tolerant	0	nan	nan	0.693147	0.866	0.56
L39R	Tolerant	0	nan	nan	-0.154151	0.01	0.62
L39S	Tolerant	0	nan	nan	0.693147	0.286	0.7
L39Y	Tolerant	0	nan	nan	0.405465	0.018	0.55
N40A	Tolerant	0	nan	nan	-0.980829	0.001	0.75
N40C	Tolerant	0	nan	nan	1.09861	0.974	0.05
N40E	Tolerant	0	nan	nan	-1.09861	0.403	1
N40F	Tolerant	0	nan	nan	1.09861	0.973	0.04
N40G	Tolerant	0	nan	nan	1.09861	0.004	0.33
N40H	Tolerant	0	nan	nan	1.09861	0.486	0.11
N40K	Tolerant	0	nan	nan	0.405465	0.835	0.81
N40L	Tolerant	0	nan	nan	-0.287682	0.768	0.31
N40P	Tolerant	0	nan	nan	0	0.742	0.27
N40Q	Tolerant	0	nan	nan	0	0.931	0.61
N40R	Tolerant	0	nan	nan	1.09861	0.973	0.45
N40S	Tolerant	0	nan	nan	0	0.016	0.65
N40Y	Tolerant	0	nan	nan	0.405465	0.991	0.06
A41C	Tolerant	0	nan	nan	0.916291	0.176	0.18
A41E	Tolerant	0	nan	nan	-0.788457	0.023	0.33
A41F	Tolerant	0	nan	nan	0.510826	0.659	0.7
A41G	Tolerant	0	nan	nan	1.60944	0	0.35
A41H	Tolerant	0	nan	nan	1.60944	0.965	0.55
A41K	Tolerant	0	nan	nan	0.223144	0.444	0.34
A41L	Tolerant	0	nan	nan	0.223144	0.021	0.66
A41P	Tolerant	0	nan	nan	1.60944	0.864	0.22
A41Q	Tolerant	0	nan	nan	0.223144	0.059	0.32
A41R	Tolerant	0	nan	nan	1.60944	0.021	0.37
A41S	Tolerant	0	nan	nan	0.510826	0.003	0.44
A41Y	Tolerant	0	nan	nan	0.916291	0.107	1
A42C	Tolerant	0	nan	nan	3.17805	1	0.05
A42E	Intolerant	0	nan	nan	1.09861	0.998	1
A42F	Tolerant	0	nan	nan	3.17805	0.999	0.05
A42G	Tolerant	0	nan	nan	1.56862	0.087	0.39
A42H	Tolerant	0	nan	nan	3.17805	1	0.11
A42K	Intolerant	0	nan	nan	2.48491	1	0.82
A42L	Tolerant	0	nan	nan	1.79176	0.961	0.32
A42P	Tolerant	0	nan	nan	3.17805	0.998	0.24
A42Q	Tolerant	0	nan	nan	2.07944	1	0.6
A42R	Intolerant	0	nan	nan	3.17805	1	0.46
A42S	Tolerant	0	nan	nan	3.17805	0.937	0.64
A42Y	Tolerant	0	nan	nan	3.17805	0.999	0.04
K43A	Tolerant	0	nan	nan	0.405465	0.077	1
K43C	Tolerant	0	nan	nan	0.693147	0.991	0.21
K43E	Tolerant	0	nan	nan	0.693147	0.121	0.91
K43F	Tolerant	0	nan	nan	1.09861	0.935	0.71
K43G	Tolerant	0	nan	nan	1.79176	0.028	0.55
K43H	Tolerant	0	nan	nan	1.79176	0.938	0.59
K43L	Tolerant	0	nan	nan	0.693147	0	0.82
K43P	Tolerant	0	nan	nan	1.79176	0.969	0.37
K43Q	Tolerant	0	nan	nan	0.693147	0.003	0.66
K43R	Tolerant	0	nan	nan	-0.510826	0.001	0.69
K43S	Tolerant	0	nan	nan	1.09861	0.478	0.85
K43Y	Tolerant	0	nan	nan	1.09861	0.837	0.99
S44A	Tolerant	0	nan	nan	-0.847298	0	0.77
S44C	Tolerant	0	nan	nan	1.79176	0.929	0.06
S44E	Tolerant	0	nan	nan	-0.154151	0.091	1
S44F	Tolerant	0	nan	nan	1.09861	0.211	0.07
S44G	Tolerant	0	nan	nan	0.405465	0.235	0.39
S44H	Tolerant	0	nan	nan	0.693147	0.084	0.14
S44K	Intolerant	0	nan	nan	0	0.036	0.92
S44L	Tolerant	0	nan	nan	0.693147	0.037	0.32
S44P	Tolerant	0	nan	nan	1.79176	0.024	0.27
S44Q	Tolerant	0	nan	nan	1.09861	0.873	0.58
S44R	Tolerant	0	nan	nan	0.182322	0.003	0.53
S44Y	Tolerant	0	nan	nan	1.79176	0.873	0.07
E45A	Tolerant	0	nan	nan	0.619039	0.491	0.9
E45C	Intolerant	0	nan	nan	1.8718	1	0.13
E45F	Tolerant	0	nan	nan	1.8718	0.997	0.37
E45G	Tolerant	0	nan	nan	1.17865	0.988	0.49
E45H	Tolerant	0	nan	nan	1.46634	0.999	0.36
E45K	Intolerant	0	nan	nan	1.8718	0.805	0.93
E45L	Tolerant	0	nan	nan	0.485508	0.223	0.57
E45P	Intolerant	0	nan	nan	2.56495	0.986	0.33
E45Q	Tolerant	0	nan	nan	1.8718	0.747	0.64
E45R	Tolerant	0	nan	nan	1.46634	0.994	0.61
E45S	Tolerant	0	nan	nan	1.8718	0.69	0.81
E45Y	Tolerant	0	nan	nan	2.56495	1	0.49
L46A	Tolerant	0	nan	nan	2.36712	1	0.83
L46C	Intolerant	0	nan	nan	3.46574	1	0.08
L46E	Intolerant	0	nan	nan	3.46574	1	0.97
L46F	Tolerant	0	nan	nan	3.46574	1	0.17
L46G	Intolerant	0	nan	nan	2.36712	1	0.45
L46H	Intolerant	0	nan	nan	2.77259	1	0.23
L46K	Intolerant	0	nan	nan	1.8563	1	1
L46P	Intolerant	0	nan	nan	2.77259	1	0.3
L46Q	Intolerant	0	nan	nan	3.46574	1	0.59
L46R	Intolerant	0	nan	nan	2.77259	1	0.57
L46S	Intolerant	0	nan	nan	1.38629	1	0.86
L46Y	Intolerant	0	nan	nan	3.46574	1	0.21
D47A	Tolerant	0	nan	nan	1.46634	0.943	0.79
D47C	Tolerant	0	nan	nan	3.2581	0.999	0.05
D47E	Tolerant	0	nan	nan	2.56495	0.108	0.93
D47F	Tolerant	0	nan	nan	3.2581	1	0.05
D47G	Tolerant	0	nan	nan	1.46634	0.296	0.44
D47H	Tolerant	0	nan	nan	3.2581	1	0.12
D47K	Tolerant	0	nan	nan	3.2581	0.997	0.84
D47L	Tolerant	0	nan	nan	2.56495	1	0.31
D47P	Intolerant	0	nan	nan	3.2581	0.288	0.25
D47Q	Tolerant	0	nan	nan	1.8718	0.997	0.62
D47R	Tolerant	0	nan	nan	3.2581	1	0.47
D47S	Tolerant	0	nan	nan	1.31219	0.304	0.87
D47Y	Tolerant	0	nan	nan	3.2581	1	0.05
K48A	Tolerant	0	nan	nan	2.25129	0.599	0.79
K48C	Tolerant	0	nan	nan	2.25129	0.741	0.14
K48E	Tolerant	0	nan	nan	1.335	0.134	0.91
K48F	Tolerant	0	nan	nan	2.25129	0.993	0.35
K48G	Tolerant	0	nan	nan	2.94444	0.107	0.43
K48H	Tolerant	0	nan	nan	1.335	0.995	0.36
K48L	Tolerant	0	nan	nan	1.84583	0.328	0.53
K48P	Tolerant	0	nan	nan	1.55814	0.997	0.33
K48Q	Tolerant	0	nan	nan	1.55814	0.153	0.6
K48R	Tolerant	0	nan	nan	1.55814	0.004	0.57
K48S	Tolerant	0	nan	nan	1.84583	0.392	0.74
K48Y	Tolerant	0	nan	nan	2.25129	0.944	0.48
A49C	Tolerant	0	nan	nan	3.17805	0.985	0.05
A49E	Tolerant	0	nan	nan	1.92529	0.065	0.68
A49F	Tolerant	0	nan	nan	3.17805	0.975	0.07
A49G	Tolerant	0	nan	nan	2.77259	0.002	0.27
A49H	Tolerant	0	nan	nan	3.8712	0.131	0.08
A49K	Tolerant	0	nan	nan	2.26176	0.305	0.61
A49L	Tolerant	0	nan	nan	1.03799	0.015	0.4
A49P	Tolerant	0	nan	nan	3.8712	0.039	0.16
A49Q	Tolerant	0	nan	nan	2.26176	0.058	0.42
A49R	Tolerant	0	nan	nan	3.8712	0.849	0.3
A49S	Tolerant	0	nan	nan	2.26176	0.009	0.57
A49Y	Tolerant	0	nan	nan	3.8712	0.988	0.05
I50A	Tolerant	0	nan	nan	0.182322	0.754	0.8
I50C	Tolerant	0	nan	nan	1.79176	0.999	0.08
I50E	Tolerant	0	nan	nan	0.405465	0.987	1
I50F	Tolerant	0	nan	nan	1.09861	0.55	0.16
I50G	Tolerant	0	nan	nan	0.182322	0.991	0.42
I50H	Tolerant	0	nan	nan	1.79176	0.998	0.2
I50K	Intolerant	0	nan	nan	0.405465	0.605	0.93
I50L	Tolerant	0	nan	nan	-0.916291	0.002	0.41
I50P	Intolerant	0	nan	nan	-1.09861	0.997	0.31
I50Q	Tolerant	0	nan	nan	0.693147	0.978	0.61
I50R	Tolerant	0	nan	nan	1.09861	0.55	0.55
I50S	Tolerant	0	nan	nan	-1.20397	0.981	0.78
I50Y	Tolerant	0	nan	nan	0.693147	0.831	0.2
G51A	Intolerant	0	nan	nan	1.31219	1	0.76
G51C	Intolerant	0	nan	nan	2.56495	1	0.05
G51E	Intolerant	0	nan	nan	1.8718	0.999	1
G51F	Intolerant	0	nan	nan	3.2581	1	0.05
G51H	Intolerant	0	nan	nan	3.2581	1	0.12
G51K	Intolerant	0	nan	nan	2.15948	1	0.92
G51L	Tolerant	0	nan	nan	-0.37949	1	0.32
G51P	Intolerant	0	nan	nan	2.56495	1	0.27
G51Q	Intolerant	0	nan	nan	3.2581	1	0.59
G51R	Tolerant	0	nan	nan	1.46634	1	0.52
G51S	Tolerant	0	nan	nan	2.15948	1	0.73
G51Y	Intolerant	0	nan	nan	3.2581	1	0.04
R52A	Tolerant	0	nan	nan	2.44235	0.978	0.72
R52C	Tolerant	0	nan	nan	2.03688	1	0.06
R52E	Tolerant	0	nan	nan	0.362905	0.998	1
R52F	Tolerant	0	nan	nan	3.13549	1	0.05
R52G	Tolerant	0	nan	nan	2.03688	0.999	0.37
R52H	Tolerant	0	nan	nan	1.18958	0.738	0.13
R52K	Tolerant	0	nan	nan	0.737599	0.505	0.91
R52L	Tolerant	0	nan	nan	1.52606	0.994	0.32
R52P	Tolerant	0	nan	nan	3.13549	1	0.26
R52Q	Tolerant	0	nan	nan	1.52606	0.999	0.57
R52S	Tolerant	0	nan	nan	-0.361013	0.999	0.77
R52Y	Tolerant	0	nan	nan	3.13549	0.997	0.04
N53A	Intolerant	0	nan	nan	2.07944	0.003	0.82
N53C	Intolerant	0	nan	nan	2.07944	0.968	0.11
N53E	Intolerant	0	nan	nan	1.8563	0.006	1
N53F	Intolerant	0	nan	nan	2.07944	0.106	0.23
N53G	Tolerant	0	nan	nan	2.77259	0.267	0.43
N53H	Intolerant	0	nan	nan	1.38629	0.914	0.27
N53K	Intolerant	0	nan	nan	0.575364	0.002	0.99
N53L	Tolerant	0	nan	nan	1.38629	0.092	0.46
N53P	Intolerant	0	nan	nan	2.36712	0	0.3
N53Q	Intolerant	0	nan	nan	1.51983	0.008	0.63
N53R	Intolerant	0	nan	nan	2.07944	0.017	0.57
N53S	Tolerant	0	nan	nan	0.693147	0.002	0.84
N53Y	Tolerant	0	nan	nan	2.36712	0.903	0.28
C54A	Tolerant	0	nan	nan	1.29928	0.131	0.41
C54E	Intolerant	0	nan	nan	1.70475	0.325	0.22
C54F	Tolerant	0	nan	nan	-0.241162	0.971	0.61
C54G	Tolerant	0	nan	nan	1.29928	0.036	0.27
C54H	Tolerant	0	nan	nan	1.29928	0.996	0.43
C54K	Tolerant	0	nan	nan	-0.167054	0.351	0.29
C54L	Tolerant	0	nan	nan	1.0116	0.153	0.52
C54P	Tolerant	0	nan	nan	1.70475	0.023	0.16
C54Q	Tolerant	0	nan	nan	2.3979	0.962	0.23
C54R	Tolerant	0	nan	nan	1.70475	0.971	0.28
C54S	Tolerant	0	nan	nan	1.70475	0.624	0.32
C54Y	Tolerant	0	nan	nan	-1.59109	0.563	1
N55A	Tolerant	0	nan	nan	0.887303	0.122	0.8
N55C	Tolerant	0	nan	nan	2.14007	0.997	0.07
N55E	Tolerant	0	nan	nan	1.22378	0.044	1
N55F	Tolerant	0	nan	nan	2.14007	0.958	0.09
N55G	Tolerant	0	nan	nan	0.125163	0.004	0.46
N55H	Tolerant	0	nan	nan	2.14007	0.972	0.15
N55K	Tolerant	0	nan	nan	0.435318	0.336	0.95
N55L	Tolerant	0	nan	nan	2.14007	0.829	0.33
N55P	Tolerant	0	nan	nan	1.44692	0.958	0.29
N55Q	Tolerant	0	nan	nan	0.125163	0.5	0.64
N55R	Tolerant	0	nan	nan	1.22378	0.866	0.54
N55S	Tolerant	0	nan	nan	0.530628	0.039	0.76
N55Y	Tolerant	0	nan	nan	1.04145	0.48	0.12
G56A	Tolerant	0	nan	nan	2.32728	0.998	0.97
G56C	Tolerant	0	nan	nan	3.02042	1	0.17
G56E	Tolerant	0	nan	nan	1.92181	1	1
G56F	Tolerant	0	nan	nan	-0.136576	1	0.68
G56H	Tolerant	0	nan	nan	2.32728	1	0.51
G56K	Tolerant	0	nan	nan	2.61496	1	0.94
G56L	Tolerant	0	nan	nan	3.71357	1	0.71
G56P	Tolerant	0	nan	nan	2.32728	1	0.38
G56Q	Tolerant	0	nan	nan	1.76766	1	0.69
G56R	Tolerant	0	nan	nan	3.02042	1	0.67
G56S	Tolerant	0	nan	nan	3.02042	0.995	0.88
G56Y	Tolerant	0	nan	nan	2.10413	1	0.79
V57A	Tolerant	0	nan	nan	1.8718	0.049	0.76
V57C	Tolerant	0	nan	nan	1.46634	0.991	0.06
V57E	Tolerant	0	nan	nan	1.17865	0.046	1
V57F	Tolerant	0	nan	nan	2.56495	0.812	0.08
V57G	Tolerant	0	nan	nan	-1.17272	0.056	0.53
V57H	Tolerant	0	nan	nan	2.56495	0.926	0.14
V57K	Tolerant	0	nan	nan	0.485508	0.094	0.94
V57L	Tolerant	0	nan	nan	1.8718	0.041	0.32
V57P	Tolerant	0	nan	nan	0.167054	0.012	0.33
V57Q	Tolerant	0	nan	nan	0.367725	0.055	0.61
V57R	Tolerant	0	nan	nan	-0.430783	0.008	0.58
V57S	Tolerant	0	nan	nan	0.367725	0.021	0.76
V57Y	Tolerant	0	nan	nan	0.955511	0.149	0.09
I58A	Tolerant	0.779141	4.38883	3.41952	4.7185	1	0
I58C	Intolerant	0.779141	3.50239	2.72885	3.3322	1	0.03
I58E	Intolerant	0.779141	4.38883	3.41952	4.7185	1	0
I58F	Tolerant	0.779141	3.32719	2.59235	2.77259	1	0.07
I58G	Intolerant	0.779141	4.38883	3.41952	4.7185	1	0
I58H	Intolerant	0.779141	4.38883	3.41952	4.7185	1	0
I58K	Intolerant	0.779141	4.38883	3.41952	4.7185	0.999	0
I58L	Intolerant	0.779141	1.2273	0.956239	0.847298	0.22	0.41
I58P	Intolerant	0.779141	4.38883	3.41952	4.7185	1	0
I58Q	Intolerant	0.779141	4.38883	3.41952	4.7185	1	0
I58R	Intolerant	0.779141	4.38883	3.41952	4.7185	1	0
I58S	Intolerant	0.779141	4.38883	3.41952	4.7185	0.999	0
I58Y	Intolerant	0.779141	4.38883	3.41952	4.7185	1	0
T59A	Intolerant	0.92638	3.48121	3.22492	3.78419	0.489	0.04
T59C	Intolerant	0.92638	3.8971	3.61019	4.47734	1	0
T59E	Intolerant	0.92638	3.8971	3.61019	4.47734	0.997	0.03
T59F	Intolerant	0.92638	3.8971	3.61019	4.47734	1	0
T59G	Tolerant	0.92638	3.57363	3.31054	3.78419	0.998	0.03
T59H	Tolerant	0.92638	3.8971	3.61019	4.47734	1	0.01
T59K	Intolerant	0.92638	3.57363	3.31054	3.78419	0.996	0.05
T59L	Intolerant	0.92638	3.8971	3.61019	4.47734	0.998	0.01
T59P	Intolerant	0.92638	3.15879	2.92624	0.839751	0.504	0.27
T59Q	Intolerant	0.92638	3.8971	3.61019	4.47734	0.999	0.02
T59R	Tolerant	0.92638	3.10013	2.8719	2.68558	0.989	0.06
T59S	Tolerant	0.92638	0.573548	0.531323	0.350202	0.071	0.59
T59Y	Intolerant	0.92638	3.8971	3.61019	4.47734	1	0
K60A	Tolerant	0	nan	nan	0.93827	0.001	0.32
K60C	Tolerant	0	nan	nan	3.13549	0.895	0.02
K60E	Tolerant	0	nan	nan	-0.693147	0.001	1
K60F	Tolerant	0	nan	nan	3.13549	0.136	0.01
K60G	Tolerant	0	nan	nan	2.44235	0.001	0.12
K60H	Tolerant	0	nan	nan	2.03688	0.006	0.07
K60L	Tolerant	0	nan	nan	0.93827	0	0.2
K60P	Tolerant	0	nan	nan	0.832909	0.005	0.22
K60Q	Tolerant	0	nan	nan	-0.19671	0	0.65
K60R	Tolerant	0	nan	nan	-0.390866	0.001	0.54
K60S	Tolerant	0	nan	nan	1.34373	0.002	0.29
K60Y	Tolerant	0	nan	nan	3.13549	0.036	0.01
D61A	Tolerant	0	nan	nan	-0.251314	0	0.79
D61C	Intolerant	0	nan	nan	2.23359	0.725	0.05
D61E	Tolerant	0	nan	nan	-0.381368	0	1
D61F	Tolerant	0	nan	nan	2.63906	0.897	0.04
D61G	Tolerant	0	nan	nan	1.72277	0.008	0.31
D61H	Tolerant	0	nan	nan	1.72277	0.018	0.11
D61K	Intolerant	0	nan	nan	0.847298	0.046	0.75
D61L	Tolerant	0	nan	nan	1.72277	0.551	0.25
D61P	Tolerant	0	nan	nan	1.38629	0.147	0.23
D61Q	Tolerant	0	nan	nan	0.847298	0.314	0.49
D61R	Tolerant	0	nan	nan	0.559616	0.683	0.45
D61S	Tolerant	0	nan	nan	0.498991	0.013	0.67
D61Y	Tolerant	0	nan	nan	3.3322	0.811	0.03
E62A	Tolerant	0.97546	3.80092	3.70765	2.49412	0.998	0.16
E62C	Tolerant	0.97546	3.93982	3.84314	4.69135	1	0.01
E62F	Tolerant	0.97546	3.93982	3.84314	4.69135	1	0.01
E62G	Tolerant	0.97546	3.72093	3.62962	3.9982	1	0.07
E62H	Tolerant	0.97546	3.93982	3.84314	4.69135	1	0.02
E62K	Intolerant	0.97546	3.68445	3.59403	3.9982	0.991	0.14
E62L	Tolerant	0.97546	3.75741	3.6652	3.9982	0.997	0.06
E62P	Intolerant	0.97546	3.93982	3.84314	4.69135	0.997	0.04
E62Q	Tolerant	0.97546	1.44367	1.40825	1.29015	0.971	0.4
E62R	Intolerant	0.97546	3.2797	3.19921	3.59274	0.991	0.1
E62S	Tolerant	0.97546	3.93982	3.84314	4.69135	0.961	0.1
E62Y	Tolerant	0.97546	3.93982	3.84314	4.69135	1	0.01
A63C	Tolerant	0.858896	2.23641	1.92085	1.6946	0.804	0.14
A63E	Intolerant	0.858896	3.33165	2.86154	3.89182	1	0.02
A63F	Tolerant	0.858896	3.89877	3.34864	4.58497	1	0.03
A63G	Tolerant	0.858896	3.59915	3.09129	1.08846	0.631	0.23
A63H	Intolerant	0.858896	3.89877	3.34864	4.58497	1	0.02
A63K	Intolerant	0.858896	3.89877	3.34864	4.58497	1	0.01
A63L	Tolerant	0.858896	3.89877	3.34864	4.58497	0.998	0.03
A63P	Intolerant	0.858896	3.89877	3.34864	4.58497	1	0.01
A63Q	Tolerant	0.858896	3.33165	2.86154	3.89182	1	0.02
A63R	Intolerant	0.858896	3.89877	3.34864	4.58497	1	0.01
A63S	Tolerant	0.858896	1.55193	1.33295	1.44947	0.981	0.23
A63Y	Tolerant	0.858896	3.89877	3.34864	4.58497	1	0.04
E64A	Tolerant	0.496933	1.14513	0.569053	1.82161	0.141	0.22
E64C	Tolerant	0.496933	3.09104	1.53604	4.21951	0.997	0.01
E64F	Tolerant	0.496933	3.09104	1.53604	4.21951	0.965	0.01
E64G	Tolerant	0.496933	3.09104	1.53604	3.52636	0.092	0.07
E64H	Tolerant	0.496933	3.09104	1.53604	3.52636	0.992	0.03
E64K	Tolerant	0.496933	3.09104	1.53604	2.2736	0.413	0.23
E64L	Tolerant	0.496933	2.3979	1.19159	1.65456	0.047	0.21
E64P	Tolerant	0.496933	3.09104	1.53604	4.21951	0.922	0.04
E64Q	Tolerant	0.496933	3.09104	1.53604	2.61007	0.975	0.16
E64R	Tolerant	0.496933	1.99243	0.990103	2.02228	0.617	0.19
E64S	Tolerant	0.496933	2.3979	1.19159	1.82161	0.022	0.26
E64Y	Tolerant	0.496933	3.09104	1.53604	2.83321	0.652	0.04
K65A	Tolerant	0	nan	nan	-0.76214	0	1
K65C	Tolerant	0	nan	nan	2.63906	0.985	0.18
K65E	Tolerant	0	nan	nan	0.559616	0.01	0.94
K65F	Tolerant	0	nan	nan	0.693147	0.029	0.62
K65G	Tolerant	0	nan	nan	2.63906	0.292	0.54
K65H	Tolerant	0	nan	nan	1.25276	0.709	0.54
K65L	Tolerant	0	nan	nan	-0.76214	0	0.8
K65P	Tolerant	0	nan	nan	2.63906	0.854	0.36
K65Q	Tolerant	0	nan	nan	-0.251314	0.001	0.69
K65R	Tolerant	0	nan	nan	0.154151	0.002	0.68
K65S	Tolerant	0	nan	nan	0.559616	0.031	0.86
K65Y	Tolerant	0	nan	nan	-0.194156	0.003	0.88
L66A	Intolerant	0.932515	3.59707	3.35432	4.04305	0.996	0.02
L66C	Intolerant	0.932515	3.81368	3.55631	4.7362	0.997	0
L66E	Intolerant	0.932515	3.81368	3.55631	4.7362	1	0
L66F	Tolerant	0.932515	2.90718	2.71099	3.3499	0.991	0.1
L66G	Intolerant	0.932515	3.81368	3.55631	4.7362	1	0
L66H	Intolerant	0.932515	3.81368	3.55631	4.7362	1	0
L66K	Intolerant	0.932515	3.81368	3.55631	4.7362	1	0
L66P	Intolerant	0.932515	3.81368	3.55631	4.7362	1	0
L66Q	Tolerant	0.932515	3.81368	3.55631	4.7362	1	0
L66R	Intolerant	0.932515	3.59707	3.35432	4.04305	1	0.02
L66S	Intolerant	0.932515	3.81368	3.55631	4.7362	1	0
L66Y	Tolerant	0.932515	3.4671	3.23313	4.04305	0.998	0.01
F67A	Tolerant	0.779141	2.99379	2.33259	3.13549	1	0.02
F67C	Intolerant	0.779141	3.22484	2.51261	3.13549	1	0.01
F67E	Intolerant	0.779141	3.37888	2.63262	3.82864	0.999	0
F67G	Tolerant	0.779141	3.37888	2.63262	3.82864	1	0
F67H	Tolerant	0.779141	3.37888	2.63262	3.82864	1	0
F67K	Intolerant	0.779141	3.37888	2.63262	0.995428	0.999	0.08
F67L	Tolerant	0.779141	-0.295209	-0.23001	-1.10583	0.325	1
F67P	Intolerant	0.779141	3.37888	2.63262	3.82864	1	0
F67Q	Tolerant	0.779141	3.37888	2.63262	3.82864	1	0
F67R	Intolerant	0.779141	3.37888	2.63262	3.82864	1	0
F67S	Tolerant	0.779141	3.37888	2.63262	3.82864	0.992	0
F67Y	Tolerant	0.779141	2.99379	2.33259	3.13549	0.983	0.01
N68A	Tolerant	0	nan	nan	-0.435318	0	0.81
N68C	Tolerant	0	nan	nan	2.3979	0.993	0.05
N68E	Tolerant	0	nan	nan	-0.204794	0.003	1
N68F	Tolerant	0	nan	nan	3.09104	0.978	0.04
N68G	Tolerant	0	nan	nan	1.99243	0.461	0.33
N68H	Tolerant	0	nan	nan	1.0116	0.322	0.13
N68K	Tolerant	0	nan	nan	0.606136	0.193	0.87
N68L	Tolerant	0	nan	nan	1.99243	0.172	0.26
N68P	Tolerant	0	nan	nan	3.09104	0.5	0.23
N68Q	Tolerant	0	nan	nan	-0.62253	0.082	0.68
N68R	Tolerant	0	nan	nan	1.70475	0.86	0.45
N68S	Tolerant	0	nan	nan	0.382992	0.019	0.68
N68Y	Intolerant	0	nan	nan	1.99243	0.978	0.05
Q69A	Tolerant	0.711656	1.08742	0.773871	0.485508	0.01	0.7
Q69C	Tolerant	0.711656	1.7563	1.24988	-0.074108	0.926	0.14
Q69E	Tolerant	0.711656	0.321299	0.228655	-0.325422	0	1
Q69F	Tolerant	0.711656	2.01226	1.43204	2.56495	0.686	0.1
Q69G	Tolerant	0.711656	1.08742	0.773871	1.46634	0.131	0.35
Q69H	Tolerant	0.711656	0.992425	0.706266	0.262364	0.029	0.23
Q69K	Tolerant	0.711656	-0.604667	-0.430315	-0.613104	0	0.99
Q69L	Tolerant	0.711656	0.611393	0.435101	0.619039	0.012	0.37
Q69P	Tolerant	0.711656	2.01226	1.43204	2.56495	0.327	0.23
Q69R	Tolerant	0.711656	-0.0648936	-0.046182	0	0	0.57
Q69S	Tolerant	0.711656	0.232135	0.1652	-0.143101	0.01	0.73
Q69Y	Tolerant	0.711656	1.31912	0.938757	1.46634	0.474	0.13
D70A	Tolerant	0.95092	4.05089	3.85207	4.95583	0.999	0.02
D70C	Intolerant	0.95092	4.05089	3.85207	4.95583	1	0.01
D70E	Tolerant	0.95092	3.61617	3.43869	3.16407	0.973	0.06
D70F	Intolerant	0.95092	3.90472	3.71308	2.7586	1	0.06
D70G	Tolerant	0.95092	4.05089	3.85207	4.95583	0.999	0.01
D70H	Tolerant	0.95092	4.05089	3.85207	4.95583	1	0.02
D70K	Intolerant	0.95092	3.64316	3.46435	3.56953	0.999	0.04
D70L	Tolerant	0.95092	3.6231	3.44528	2.31677	1	0.09
D70P	Intolerant	0.95092	4.05089	3.85207	4.95583	0.999	0.01
D70Q	Tolerant	0.95092	4.05089	3.85207	4.95583	1	0.01
D70R	Intolerant	0.95092	3.15214	2.99743	3.16407	1	0.04
D70S	Tolerant	0.95092	2.37475	2.25819	3.00992	0.991	0.06
D70Y	Intolerant	0.95092	3.96934	3.77453	3.56953	1	0.05
V71A	Tolerant	0	nan	nan	3.17805	0.887	0.04
V71C	Tolerant	0	nan	nan	4.27667	1	0
V71E	Tolerant	0	nan	nan	4.27667	0.996	0
V71F	Tolerant	0	nan	nan	3.17805	1	0.05
V71G	Tolerant	0	nan	nan	4.27667	1	0
V71H	Tolerant	0	nan	nan	4.27667	1	0
V71K	Tolerant	0	nan	nan	3.58352	0.998	0.02
V71L	Tolerant	0	nan	nan	0.63908	0.061	0.5
V71P	Intolerant	0	nan	nan	4.27667	1	0
V71Q	Tolerant	0	nan	nan	4.27667	1	0
V71R	Tolerant	0	nan	nan	4.27667	1	0
V71S	Tolerant	0	nan	nan	4.27667	0.997	0
V71Y	Tolerant	0	nan	nan	3.58352	1	0.02
D72A	Tolerant	0	nan	nan	0.0487902	0.029	0.78
D72C	Tolerant	0	nan	nan	3.04452	0.977	0.05
D72E	Tolerant	0	nan	nan	0.0487902	0.001	1
D72F	Intolerant	0	nan	nan	3.73767	0.993	0.05
D72G	Tolerant	0	nan	nan	2.12823	0.004	0.36
D72H	Tolerant	0	nan	nan	3.73767	0.945	0.11
D72K	Tolerant	0	nan	nan	1.43508	0.203	0.88
D72L	Tolerant	0	nan	nan	2.12823	0.574	0.29
D72P	Tolerant	0	nan	nan	3.73767	0.478	0.26
D72Q	Tolerant	0	nan	nan	0.847298	0.087	0.59
D72R	Tolerant	0	nan	nan	1.94591	0.574	0.5
D72S	Tolerant	0	nan	nan	1.17272	0.066	0.71
D72Y	Intolerant	0	nan	nan	3.04452	0.993	0.04
A73C	Tolerant	0	nan	nan	2.56495	0.973	0.05
A73E	Tolerant	0	nan	nan	-0.526093	0.036	1
A73F	Tolerant	0	nan	nan	2.56495	0.978	0.05
A73G	Tolerant	0	nan	nan	0.262364	0.001	0.38
A73H	Tolerant	0	nan	nan	0.955511	0.56	0.14
A73K	Tolerant	0	nan	nan	-0.693147	0.003	0.94
A73L	Tolerant	0	nan	nan	1.8718	0.56	0.29
A73P	Tolerant	0	nan	nan	2.56495	0.769	0.25
A73Q	Tolerant	0	nan	nan	0.167054	0.193	0.57
A73R	Tolerant	0	nan	nan	-1.09861	0.092	0.62
A73S	Tolerant	0	nan	nan	-0.074108	0.001	0.74
A73Y	Intolerant	0	nan	nan	1.17865	0.978	0.06
A74C	Tolerant	0	nan	nan	1.71979	0.823	0.18
A74E	Intolerant	0	nan	nan	4.20469	0.937	0.05
A74F	Tolerant	0	nan	nan	2.59525	0.999	0.17
A74G	Tolerant	0	nan	nan	4.20469	0.91	0.06
A74H	Tolerant	0	nan	nan	3.10608	0.99	0.14
A74K	Tolerant	0	nan	nan	0.985817	0.946	0.25
A74L	Tolerant	0	nan	nan	1.63974	0.946	0.26
A74P	Intolerant	0	nan	nan	4.20469	0.999	0.04
A74Q	Tolerant	0	nan	nan	4.20469	0.999	0.06
A74R	Tolerant	0	nan	nan	3.10608	0.946	0.09
A74S	Tolerant	0	nan	nan	2.25878	0.129	0.16
A74Y	Tolerant	0	nan	nan	3.51155	0.999	0.2
V75A	Tolerant	0	nan	nan	1.14513	0.053	0.52
V75C	Intolerant	0	nan	nan	1.70475	0.969	0.18
V75E	Intolerant	0	nan	nan	-0.464306	0.009	0.33
V75F	Intolerant	0	nan	nan	1.4816	0.57	0.7
V75G	Tolerant	0	nan	nan	3.09104	0.662	0.33
V75H	Tolerant	0	nan	nan	1.70475	0.055	0.54
V75K	Tolerant	0	nan	nan	0.146603	0.002	0.33
V75L	Tolerant	0	nan	nan	-0.0444518	0.001	0.67
V75P	Intolerant	0	nan	nan	3.09104	0.272	0.2
V75Q	Tolerant	0	nan	nan	1.14513	0.014	0.3
V75R	Tolerant	0	nan	nan	-0.0444518	0.001	0.38
V75S	Tolerant	0	nan	nan	1.4816	0.228	0.41
V75Y	Tolerant	0	nan	nan	1.14513	0.076	1
R76A	Tolerant	0	nan	nan	-0.0976385	0.002	0.85
R76C	Tolerant	0	nan	nan	3.66356	0.992	0.05
R76E	Tolerant	0	nan	nan	1.58412	0.038	1
R76F	Tolerant	0	nan	nan	2.97041	0.926	0.05
R76G	Tolerant	0	nan	nan	1.58412	0.42	0.39
R76H	Tolerant	0	nan	nan	2.27727	0.928	0.13
R76K	Tolerant	0	nan	nan	0.485508	0.003	0.96
R76L	Tolerant	0	nan	nan	1.26567	0.375	0.31
R76P	Tolerant	0	nan	nan	2.56495	0.911	0.27
R76Q	Tolerant	0	nan	nan	0.528067	0.18	0.62
R76S	Tolerant	0	nan	nan	0.719123	0.053	0.76
R76Y	Tolerant	0	nan	nan	2.97041	0.926	0.04
G77A	Tolerant	0	nan	nan	0.990399	0.002	0.62
G77C	Tolerant	0	nan	nan	3.55535	0.911	0.04
G77E	Tolerant	0	nan	nan	-0.158224	0.166	1
G77F	Tolerant	0	nan	nan	2.8622	0.999	0.05
G77H	Tolerant	0	nan	nan	2.8622	0.999	0.09
G77K	Tolerant	0	nan	nan	1.25276	0.86	0.68
G77L	Tolerant	0	nan	nan	1.47591	0.982	0.27
G77P	Tolerant	0	nan	nan	3.55535	0.902	0.18
G77Q	Tolerant	0	nan	nan	0.419854	0.321	0.58
G77R	Tolerant	0	nan	nan	1.47591	0.971	0.42
G77S	Tolerant	0	nan	nan	0.610909	0.011	0.72
G77Y	Tolerant	0	nan	nan	3.55535	0.996	0.03
I78A	Tolerant	0.779141	1.71425	1.33564	0.521297	0.919	0.38
I78C	Intolerant	0.779141	1.93563	1.50813	1.51983	1	0.1
I78E	Intolerant	0.779141	2.91079	2.26792	3.46574	1	0.01
I78F	Intolerant	0.779141	2.14642	1.67236	2.36712	0.999	0.06
I78G	Intolerant	0.779141	2.91079	2.26792	3.46574	0.954	0.01
I78H	Intolerant	0.779141	2.91079	2.26792	3.46574	1	0.01
I78K	Intolerant	0.779141	2.91079	2.26792	3.46574	0.999	0.01
I78L	Intolerant	0.779141	-0.24915	-0.194123	-0.824724	0.123	1
I78P	Intolerant	0.779141	2.91079	2.26792	3.46574	1	0.01
I78Q	Intolerant	0.779141	2.91079	2.26792	3.46574	1	0.01
I78R	Intolerant	0.779141	2.91079	2.26792	3.46574	1	0.01
I78S	Tolerant	0.779141	2.91079	2.26792	2.77259	1	0.03
I78Y	Intolerant	0.779141	2.60273	2.02789	2.77259	1	0.03
L79A	Tolerant	0	nan	nan	-0.287682	0.179	0.72
L79C	Intolerant	0	nan	nan	1.09861	0.995	0.07
L79E	Tolerant	0	nan	nan	-0.798508	0.023	1
L79F	Intolerant	0	nan	nan	1.50408	0.166	0.09
L79G	Tolerant	0	nan	nan	0.587787	0.008	0.36
L79H	Tolerant	0	nan	nan	0.405465	0.956	0.16
L79K	Tolerant	0	nan	nan	-0.980829	0.001	0.98
L79P	Tolerant	0	nan	nan	2.19722	0.981	0.22
L79Q	Tolerant	0	nan	nan	-0.798508	0.083	0.61
L79R	Tolerant	0	nan	nan	-0.93827	0.013	0.64
L79S	Tolerant	0	nan	nan	-0.510826	0.086	0.73
L79Y	Tolerant	0	nan	nan	0.587787	0.023	0.13
R80A	Tolerant	0	nan	nan	1.02585	0.12	0.57
R80C	Intolerant	0	nan	nan	3.97029	0.992	0.02
R80E	Tolerant	0	nan	nan	1.48539	0.039	0.63
R80F	Intolerant	0	nan	nan	3.27714	0.678	0.03
R80G	Tolerant	0	nan	nan	1.26224	0.005	0.36
R80H	Tolerant	0	nan	nan	2.87168	0.931	0.1
R80K	Tolerant	0	nan	nan	0.834798	0.001	0.93
R80L	Tolerant	0	nan	nan	2.17853	0.053	0.2
R80P	Tolerant	0	nan	nan	3.97029	0.915	0.12
R80Q	Tolerant	0	nan	nan	0.925769	0.187	0.59
R80S	Tolerant	0	nan	nan	0.638087	0.055	0.77
R80Y	Tolerant	0	nan	nan	3.97029	0.11	0.02
N81A	Tolerant	0	nan	nan	2.63906	0.214	0.54
N81C	Intolerant	0	nan	nan	3.3322	0.998	0.16
N81E	Tolerant	0	nan	nan	3.3322	0.335	0.34
N81F	Intolerant	0	nan	nan	2.63906	0.598	0.64
N81G	Tolerant	0	nan	nan	3.3322	0.5	0.33
N81H	Tolerant	0	nan	nan	2.23359	0.024	0.51
N81K	Tolerant	0	nan	nan	1.54045	0.812	0.38
N81L	Tolerant	0	nan	nan	2.23359	0.414	0.62
N81P	Intolerant	0	nan	nan	3.3322	0.973	0.21
N81Q	Tolerant	0	nan	nan	1.38629	0.618	0.35
N81R	Tolerant	0	nan	nan	0.693147	0.973	0.44
N81S	Tolerant	0	nan	nan	1.72277	0.133	0.47
N81Y	Tolerant	0	nan	nan	0.847298	0.394	1
A82C	Intolerant	0	nan	nan	2.48491	0.978	0.02
A82E	Tolerant	0	nan	nan	0.405465	0.065	0.59
A82F	Intolerant	0	nan	nan	2.48491	0.783	0.02
A82G	Tolerant	0	nan	nan	1.79176	0.001	0.23
A82H	Tolerant	0	nan	nan	2.48491	0.982	0.05
A82K	Tolerant	0	nan	nan	2.48491	0.298	0.39
A82L	Tolerant	0	nan	nan	0.405465	0.156	0.28
A82P	Tolerant	0	nan	nan	-1.17865	0.001	1
A82Q	Tolerant	0	nan	nan	2.48491	0.878	0.25
A82R	Tolerant	0	nan	nan	2.48491	0.156	0.22
A82S	Tolerant	0	nan	nan	0	0.001	0.66
A82Y	Tolerant	0	nan	nan	2.48491	0.507	0.02
K83A	Tolerant	0	nan	nan	-0.579818	0.013	0.8
K83C	Tolerant	0	nan	nan	1.02962	0.985	0.08
K83E	Tolerant	0	nan	nan	-0.194156	0.003	1
K83F	Tolerant	0	nan	nan	1.54045	0.7	0.13
K83G	Tolerant	0	nan	nan	1.54045	0.254	0.4
K83H	Tolerant	0	nan	nan	-0.0689929	0.881	0.19
K83L	Tolerant	0	nan	nan	0.154151	0	0.37
K83P	Tolerant	0	nan	nan	1.54045	0.055	0.28
K83Q	Tolerant	0	nan	nan	1.02962	0.02	0.59
K83R	Tolerant	0	nan	nan	-0.405465	0.002	0.55
K83S	Tolerant	0	nan	nan	0.336472	0.031	0.75
K83Y	Tolerant	0	nan	nan	1.94591	0.454	0.16
L84A	Tolerant	0	nan	nan	4.67283	0.997	0.01
L84C	Tolerant	0	nan	nan	3.97968	0.98	0.02
L84E	Intolerant	0	nan	nan	4.67283	0.999	0
L84F	Tolerant	0	nan	nan	1.96478	0.999	0.16
L84G	Intolerant	0	nan	nan	4.67283	1	0.01
L84H	Intolerant	0	nan	nan	3.57422	0.999	0.04
L84K	Intolerant	0	nan	nan	3.97968	0.999	0.01
L84P	Intolerant	0	nan	nan	4.67283	0.999	0
L84Q	Intolerant	0	nan	nan	4.67283	1	0
L84R	Intolerant	0	nan	nan	3.97968	0.999	0.02
L84S	Intolerant	0	nan	nan	4.67283	1	0.01
L84Y	Intolerant	0	nan	nan	3.28653	1	0.05
K85A	Tolerant	0.496933	1.60944	0.799782	-0.182322	0.118	0.54
K85C	Tolerant	0.496933	2.30259	1.14423	2.70805	0.999	0.1
K85E	Tolerant	0.496933	2.30259	1.14423	2.0149	0.711	0.28
K85F	Tolerant	0.496933	2.30259	1.14423	1.09861	0.92	0.44
K85G	Tolerant	0.496933	1.60944	0.799782	0.916291	0.011	0.31
K85H	Tolerant	0.496933	1.20397	0.598293	1.60944	0.195	0.34
K85L	Tolerant	0.496933	2.30259	1.14423	1.09861	0.004	0.44
K85P	Intolerant	0.496933	0.356675	0.177243	-1.55463	0.203	1
K85Q	Tolerant	0.496933	2.30259	1.14423	0.223144	0.17	0.35
K85R	Tolerant	0.496933	1.20397	0.598293	0.76214	0.045	0.3
K85S	Tolerant	0.496933	1.60944	0.799782	0	0.118	0.52
K85Y	Tolerant	0.496933	2.30259	1.14423	0.76214	0.073	0.65
P86A	Tolerant	0	nan	nan	-0.0425596	0.383	1
P86C	Tolerant	0	nan	nan	2.44235	0.998	0.07
P86E	Tolerant	0	nan	nan	2.03688	0.193	0.88
P86F	Tolerant	0	nan	nan	1.7492	0.997	0.12
P86G	Tolerant	0	nan	nan	2.03688	0.051	0.36
P86H	Tolerant	0	nan	nan	3.13549	1	0.1
P86K	Tolerant	0	nan	nan	2.44235	0.946	0.8
P86L	Tolerant	0	nan	nan	1.52606	0.858	0.32
P86Q	Tolerant	0	nan	nan	0.832909	0.741	0.62
P86R	Tolerant	0	nan	nan	1.34373	0.997	0.52
P86S	Tolerant	0	nan	nan	0.245122	0.681	0.9
P86Y	Tolerant	0	nan	nan	3.13549	0.977	0.04
V87A	Tolerant	0.90184	1.44683	1.30481	-0.44895	0.879	0.62
V87C	Intolerant	0.90184	2.57228	2.31979	3.4012	0.997	0.18
V87E	Intolerant	0.90184	2.40326	2.16736	2.30259	0.999	0.27
V87F	Intolerant	0.90184	2.02314	1.82455	1.45529	0.995	0.72
V87G	Tolerant	0.90184	2.359	2.12744	2.70805	1	0.35
V87H	Tolerant	0.90184	2.46564	2.22362	2.70805	1	0.54
V87K	Intolerant	0.90184	2.57228	2.31979	3.4012	1	0.29
V87L	Tolerant	0.90184	1.24881	1.12623	0.836248	0.939	0.69
V87P	Tolerant	0.90184	2.57228	2.31979	3.4012	1	0.2
V87Q	Intolerant	0.90184	2.57228	2.31979	3.4012	1	0.29
V87R	Intolerant	0.90184	2.359	2.12744	2.70805	1	0.35
V87S	Tolerant	0.90184	1.97671	1.78268	2.0149	0.989	0.42
V87Y	Tolerant	0.90184	2.41232	2.17553	2.70805	1	1
Y88A	Tolerant	0.779141	2.65405	2.06788	2.36085	0.997	0.14
Y88C	Tolerant	0.779141	3.41704	2.66236	3.27714	1	0.06
Y88E	Intolerant	0.779141	3.18599	2.48234	3.27714	0.998	0.06
Y88F	Tolerant	0.779141	1.60925	1.25383	0.925769	0.224	0.53
Y88G	Tolerant	0.779141	2.77875	2.16504	2.36085	0.928	0.11
Y88H	Tolerant	0.779141	3.64809	2.84238	3.97029	0.964	0.07
Y88K	Intolerant	0.779141	3.34003	2.60235	3.27714	0.994	0.05
Y88L	Tolerant	0.779141	2.1815	1.6997	0.163629	0.086	0.69
Y88P	Intolerant	0.779141	3.64809	2.84238	3.97029	1	0.03
Y88Q	Tolerant	0.779141	3.64809	2.84238	3.97029	0.964	0.04
Y88R	Tolerant	0.779141	3.64809	2.84238	3.97029	0.998	0.05
Y88S	Intolerant	0.779141	3.64809	2.84238	3.97029	0.999	0.05
D89A	Intolerant	0	nan	nan	0.336472	0.092	0.8
D89C	Intolerant	0	nan	nan	2.23359	0.234	0.06
D89E	Intolerant	0	nan	nan	1.38629	0.125	1
D89F	Intolerant	0	nan	nan	2.63906	0.994	0.07
D89G	Tolerant	0	nan	nan	1.94591	0.056	0.39
D89H	Tolerant	0	nan	nan	2.23359	0.63	0.14
D89K	Intolerant	0	nan	nan	0.19671	0.265	0.97
D89L	Tolerant	0	nan	nan	0.767255	0.462	0.35
D89P	Tolerant	0	nan	nan	2.63906	0.729	0.28
D89Q	Tolerant	0	nan	nan	0.847298	0.243	0.6
D89R	Tolerant	0	nan	nan	-0.164303	0.462	0.59
D89S	Intolerant	0	nan	nan	0.767255	0.193	0.76
D89Y	Tolerant	0	nan	nan	2.23359	0.994	0.08
S90A	Tolerant	0	nan	nan	0.543615	0.004	0.75
S90C	Tolerant	0	nan	nan	2.74084	0.996	0.05
S90E	Tolerant	0	nan	nan	1.03609	0.278	0.89
S90F	Tolerant	0	nan	nan	2.74084	0.976	0.05
S90G	Tolerant	0	nan	nan	0.79493	0.007	0.44
S90H	Tolerant	0	nan	nan	0.79493	0.996	0.23
S90K	Tolerant	0	nan	nan	0.13815	0.058	1
S90L	Tolerant	0	nan	nan	2.04769	0.702	0.26
S90P	Tolerant	0	nan	nan	2.74084	0.95	0.22
S90Q	Tolerant	0	nan	nan	0.389465	0.307	0.63
S90R	Tolerant	0	nan	nan	0.949081	0.132	0.51
S90Y	Tolerant	0	nan	nan	2.04769	0.996	0.07
L91A	Tolerant	0.932515	3.90516	3.64163	4.7362	0.982	0.02
L91C	Tolerant	0.932515	2.36851	2.20867	0.804373	0.912	0.33
L91E	Intolerant	0.932515	3.90516	3.64163	4.7362	1	0.01
L91F	Tolerant	0.932515	2.8687	2.67511	3.3499	0.999	0.05
L91G	Tolerant	0.932515	3.90516	3.64163	4.7362	1	0.01
L91H	Tolerant	0.932515	3.30192	3.07909	3.63759	1	0.04
L91K	Intolerant	0.932515	3.53325	3.29481	3.3499	0.999	0.05
L91P	Intolerant	0.932515	3.90516	3.64163	4.7362	1	0.01
L91Q	Tolerant	0.932515	3.64523	3.39924	4.04305	1	0.03
L91R	Intolerant	0.932515	3.90516	3.64163	4.7362	1	0.01
L91S	Intolerant	0.932515	3.35741	3.13084	3.12676	1	0.05
L91Y	Intolerant	0.932515	3.38856	3.15988	3.63759	0.995	0.06
D92A	Tolerant	0.687117	3.1236	2.14628	3.07961	0.968	0.05
D92C	Tolerant	0.687117	4.23264	2.90832	4.46591	1	0
D92E	Tolerant	0.687117	3.95538	2.71781	2.85647	0.971	0.07
D92F	Tolerant	0.687117	4.23264	2.90832	4.46591	1	0
D92G	Tolerant	0.687117	3.73566	2.56683	3.07961	0.882	0.08
D92H	Tolerant	0.687117	3.81675	2.62255	3.77276	1	0.02
D92K	Intolerant	0.687117	3.81675	2.62255	3.77276	1	0.03
D92L	Tolerant	0.687117	4.23264	2.90832	4.46591	1	0.01
D92P	Tolerant	0.687117	2.94349	2.02252	1.47018	0.241	0.27
D92Q	Tolerant	0.687117	4.23264	2.90832	4.46591	1	0.02
D92R	Tolerant	0.687117	4.23264	2.90832	4.46591	1	0.01
D92S	Tolerant	0.687117	1.66252	1.14234	1.42139	0.929	0.34
D92Y	Tolerant	0.687117	3.57347	2.45539	3.3673	1	0.02
A93C	Tolerant	0	nan	nan	2.89037	0.987	0.03
A93E	Tolerant	0	nan	nan	-0.77319	0.002	1
A93F	Tolerant	0	nan	nan	2.89037	0.961	0.02
A93G	Tolerant	0	nan	nan	0.693147	0	0.28
A93H	Tolerant	0	nan	nan	2.19722	0.961	0.08
A93K	Tolerant	0	nan	nan	0.81093	0.12	0.54
A93L	Tolerant	0	nan	nan	2.19722	0.42	0.16
A93P	Tolerant	0	nan	nan	-0.870828	0.001	0.72
A93Q	Tolerant	0	nan	nan	0.325422	0.637	0.53
A93R	Tolerant	0	nan	nan	1.50408	0.019	0.31
A93S	Tolerant	0	nan	nan	-0.105361	0.001	0.61
A93Y	Tolerant	0	nan	nan	2.89037	0.961	0.02
V94A	Intolerant	0.711656	0.887406	0.631529	0.185142	0.665	1
V94C	Intolerant	0.711656	3.06979	2.18463	2.65324	0.962	0.09
V94E	Intolerant	0.711656	3.12771	2.22586	2.47092	0.993	0.98
V94F	Intolerant	0.711656	3.69757	2.6314	4.26268	0.999	0.05
V94G	Tolerant	0.711656	3.02869	2.15539	3.16407	0.994	0.36
V94H	Intolerant	0.711656	3.69757	2.6314	4.26268	1	0.11
V94K	Intolerant	0.711656	3.4005	2.41999	3.56953	0.994	0.87
V94L	Tolerant	0.711656	3.69757	2.6314	4.26268	0.417	0.28
V94P	Tolerant	0.711656	1.62856	1.15898	1.21816	0.099	0.36
V94Q	Tolerant	0.711656	3.4005	2.41999	3.16407	0.999	0.56
V94R	Intolerant	0.711656	3.4416	2.44924	1.96009	0.951	0.54
V94S	Tolerant	0.711656	2.78955	1.9852	2.87639	0.665	0.7
V94Y	Tolerant	0.711656	3.69757	2.6314	4.26268	0.999	0.04
R95A	Intolerant	0.96319	3.89796	3.75448	4.45435	1	0.03
R95C	Intolerant	0.96319	4.01349	3.86575	5.14749	1	0
R95E	Intolerant	0.96319	4.01349	3.86575	5.14749	1	0.02
R95F	Intolerant	0.96319	4.01349	3.86575	5.14749	1	0
R95G	Tolerant	0.96319	4.01349	3.86575	5.14749	1	0.01
R95H	Intolerant	0.96319	4.01349	3.86575	5.14749	1	0.01
R95K	Intolerant	0.96319	3.89796	3.75448	4.45435	0.995	0.08
R95L	Tolerant	0.96319	3.83693	3.69569	4.04888	1	0.04
R95P	Intolerant	0.96319	3.74393	3.60612	4.45435	1	0.01
R95Q	Tolerant	0.96319	3.85945	3.71739	4.45435	0.999	0.06
R95S	Intolerant	0.96319	4.01349	3.86575	5.14749	0.999	0.01
R95Y	Intolerant	0.96319	4.01349	3.86575	5.14749	1	0.01
R96A	Intolerant	0.496933	1.79176	0.890384	1.00552	0.989	0.18
R96C	Intolerant	0.496933	3.17805	1.57928	2.61496	1	0.03
R96E	Intolerant	0.496933	1.79176	0.890384	1.92181	0.932	0.08
R96F	Intolerant	0.496933	1.79176	0.890384	2.32728	0.999	0.18
R96G	Tolerant	0.496933	3.17805	1.57928	3.71357	0.995	0.04
R96H	Intolerant	0.496933	2.07944	1.03334	2.61496	0.95	0.09
R96K	Intolerant	0.496933	0.133531	0.0663561	0.535518	0.152	0.34
R96L	Tolerant	0.496933	2.48491	1.23483	2.61496	0.987	0.09
R96P	Intolerant	0.496933	3.17805	1.57928	3.71357	0.999	0.02
R96Q	Tolerant	0.496933	-1.12601	-0.559552	-0.797287	0.269	1
R96S	Tolerant	0.496933	3.17805	1.57928	2.10413	0.995	0.08
R96Y	Tolerant	0.496933	2.48491	1.23483	2.61496	0.999	0.12
C97A	Tolerant	0.668712	-0.545471	-0.364763	-1.54045	0.001	0.88
C97E	Tolerant	0.668712	0.622444	0.416236	-0.367725	0.018	1
C97F	Tolerant	0.668712	2.00874	1.34327	2.19722	0.884	0.05
C97G	Tolerant	0.668712	1.11286	0.744182	0.117783	0.003	0.38
C97H	Intolerant	0.668712	2.00874	1.34327	2.19722	0.955	0.12
C97K	Intolerant	0.668712	1.28615	0.860061	1.09861	0.047	0.88
C97L	Tolerant	0.668712	1.11286	0.744182	0.81093	0.047	0.31
C97P	Tolerant	0.668712	2.00874	1.34327	2.19722	0.293	0.26
C97Q	Tolerant	0.668712	2.00874	1.34327	2.19722	0.555	0.55
C97R	Tolerant	0.668712	1.1423	0.763873	-1.49165	0.047	0.65
C97S	Tolerant	0.668712	0.766285	0.512424	0.405465	0.014	0.71
C97Y	Tolerant	0.668712	1.31559	0.879751	1.50408	0.884	0.05
A98C	Intolerant	0.932515	3.25961	3.03964	3.89182	1	0
A98E	Intolerant	0.932515	3.25961	3.03964	3.89182	1	0
A98F	Intolerant	0.932515	2.47786	2.31064	1.00145	0.995	0.14
A98G	Tolerant	0.932515	2.86972	2.67605	3.19867	0.631	0.02
A98H	Intolerant	0.932515	3.25961	3.03964	3.89182	1	0
A98K	Intolerant	0.932515	3.25961	3.03964	3.89182	1	0
A98L	Intolerant	0.932515	3.043	2.83765	3.19867	0.995	0.05
A98P	Intolerant	0.932515	3.25961	3.03964	3.89182	1	0
A98Q	Intolerant	0.932515	3.25961	3.03964	3.89182	1	0
A98R	Intolerant	0.932515	3.25961	3.03964	3.89182	1	0
A98S	Tolerant	0.932515	3.25961	3.03964	3.89182	0.991	0
A98Y	Intolerant	0.932515	3.17297	2.95884	3.19867	1	0.02
L99A	Tolerant	0	nan	nan	5.09375	0.999	0
L99C	Intolerant	0	nan	nan	4.4006	1	0.01
L99E	Intolerant	0	nan	nan	5.09375	1	0
L99F	Tolerant	0	nan	nan	5.09375	1	0
L99G	Intolerant	0	nan	nan	5.09375	1	0
L99H	Tolerant	0	nan	nan	5.09375	1	0
L99K	Intolerant	0	nan	nan	5.09375	1	0
L99P	Intolerant	0	nan	nan	5.09375	1	0
L99Q	Tolerant	0	nan	nan	5.09375	1	0
L99R	Intolerant	0	nan	nan	5.09375	1	0
L99S	Intolerant	0	nan	nan	4.4006	1	0.01
L99Y	Tolerant	0	nan	nan	5.09375	1	0
I100A	Tolerant	0	nan	nan	1.32914	0.662	0.3
I100C	Intolerant	0	nan	nan	2.61007	0.455	0.07
I100E	Tolerant	0	nan	nan	2.14007	0.378	0.15
I100F	Tolerant	0	nan	nan	3.52636	0.972	0.1
I100G	Tolerant	0	nan	nan	4.21951	0.782	0.04
I100H	Tolerant	0	nan	nan	3.52636	0.998	0.09
I100K	Intolerant	0	nan	nan	2.83321	0.839	0.07
I100L	Tolerant	0	nan	nan	1.08401	0.055	0.38
I100P	Intolerant	0	nan	nan	4.21951	0.999	0.03
I100Q	Tolerant	0	nan	nan	2.2736	0.987	0.11
I100R	Tolerant	0	nan	nan	4.21951	0.993	0.04
I100S	Tolerant	0	nan	nan	4.21951	0.981	0.05
I100Y	Tolerant	0	nan	nan	1.44692	0.54	0.31
N101A	Tolerant	0.993865	3.25549	3.23552	3.18842	0.99	0.05
N101C	Intolerant	0.993865	3.86335	3.83965	4.57471	1	0
N101E	Intolerant	0.993865	2.84981	2.83232	2.17682	0.989	0.19
N101F	Intolerant	0.993865	3.86335	3.83965	4.57471	1	0
N101G	Tolerant	0.993865	3.86335	3.83965	4.57471	0.999	0.02
N101H	Intolerant	0.993865	3.05704	3.03829	3.18842	1	0.02
N101K	Intolerant	0.993865	3.86335	3.83965	4.57471	1	0.04
N101L	Intolerant	0.993865	3.53465	3.51297	2.96527	1	0.05
N101P	Intolerant	0.993865	3.86335	3.83965	4.57471	1	0.01
N101Q	Intolerant	0.993865	3.48408	3.4627	3.4761	1	0.05
N101R	Intolerant	0.993865	3.86335	3.83965	4.57471	1	0.02
N101S	Tolerant	0.993865	1.94428	1.93235	0.623467	0.983	0.51
N101Y	Intolerant	0.993865	3.86335	3.83965	4.57471	1	0
M102A	Tolerant	0.625767	4.38665	2.74502	5.29832	1	0
M102C	Intolerant	0.625767	4.38665	2.74502	4.60517	1	0.01
M102E	Intolerant	0.625767	4.38665	2.74502	5.29832	1	0
M102F	Intolerant	0.625767	3.55835	2.2267	4.19971	0.997	0.02
M102G	Intolerant	0.625767	4.38665	2.74502	5.29832	1	0
M102H	Intolerant	0.625767	4.38665	2.74502	5.29832	1	0
M102K	Intolerant	0.625767	4.38665	2.74502	5.29832	1	0
M102L	Tolerant	0.625767	3.69351	2.31127	3.68888	0.995	0.06
M102P	Intolerant	0.625767	4.38665	2.74502	5.29832	1	0
M102Q	Tolerant	0.625767	4.38665	2.74502	5.29832	1	0
M102R	Intolerant	0.625767	4.38665	2.74502	5.29832	1	0
M102S	Tolerant	0.625767	4.38665	2.74502	5.29832	1	0
M102Y	Intolerant	0.625767	4.38665	2.74502	5.29832	1	0
V103A	Tolerant	0.625767	1.86845	1.16921	-0.589963	0.175	1
V103C	Intolerant	0.625767	1.75481	1.0981	0.673729	0.109	0.3
V103E	Intolerant	0.625767	3.3899	2.12129	3.93183	0.969	0.04
V103F	Intolerant	0.625767	3.3899	2.12129	3.93183	0.998	0.08
V103G	Tolerant	0.625767	3.3899	2.12129	1.98592	0.992	0.1
V103H	Tolerant	0.625767	3.3899	2.12129	3.23868	0.963	0.08
V103K	Intolerant	0.625767	3.3899	2.12129	3.93183	0.986	0.04
V103L	Tolerant	0.625767	2.9278	1.83212	2.83321	0.352	0.1
V103P	Intolerant	0.625767	3.3899	2.12129	3.93183	0.991	0.03
V103Q	Tolerant	0.625767	3.3899	2.12129	3.93183	0.998	0.04
V103R	Intolerant	0.625767	3.3899	2.12129	3.93183	0.998	0.05
V103S	Tolerant	0.625767	3.15885	1.9767	1.85238	0.602	0.14
V103Y	Tolerant	0.625767	3.3899	2.12129	3.93183	0.998	0.12
F104A	Tolerant	0.90184	4.34717	3.92045	4.99043	1	0
F104C	Intolerant	0.90184	4.34717	3.92045	4.99043	1	0
F104E	Intolerant	0.90184	4.34717	3.92045	4.99043	1	0
F104G	Intolerant	0.90184	4.34717	3.92045	4.99043	1	0
F104H	Intolerant	0.90184	4.34717	3.92045	4.99043	1	0
F104K	Intolerant	0.90184	4.34717	3.92045	4.99043	1	0
F104L	Intolerant	0.90184	4.34717	3.92045	4.99043	1	0
F104P	Intolerant	0.90184	4.34717	3.92045	4.99043	1	0
F104Q	Intolerant	0.90184	4.34717	3.92045	4.99043	1	0
F104R	Intolerant	0.90184	4.34717	3.92045	4.99043	1	0
F104S	Intolerant	0.90184	4.34717	3.92045	4.99043	1	0
F104Y	Tolerant	0.90184	2.56981	2.31756	0.896088	0.996	0.36
Q105A	Tolerant	0.779141	3.82887	2.98323	4.79579	1	0.01
Q105C	Intolerant	0.779141	3.82887	2.98323	4.79579	1	0
Q105E	Tolerant	0.779141	3.82887	2.98323	4.79579	1	0.01
Q105F	Intolerant	0.779141	3.82887	2.98323	4.79579	1	0
Q105G	Tolerant	0.779141	3.82887	2.98323	4.79579	1	0.03
Q105H	Tolerant	0.779141	3.82887	2.98323	4.79579	1	0.01
Q105K	Intolerant	0.779141	3.82887	2.98323	4.79579	1	0.01
Q105L	Tolerant	0.779141	3.82887	2.98323	4.79579	1	0
Q105P	Intolerant	0.779141	3.82887	2.98323	4.79579	1	0.01
Q105R	Intolerant	0.779141	3.82887	2.98323	4.79579	1	0.01
Q105S	Tolerant	0.779141	3.82887	2.98323	4.79579	1	0.02
Q105Y	Intolerant	0.779141	3.82887	2.98323	4.79579	1	0
M106A	Tolerant	0.496933	4.56435	2.26817	3.88156	0.996	0.06
M106C	Intolerant	0.496933	4.56435	2.26817	4.57471	0.984	0
M106E	Intolerant	0.496933	4.56435	2.26817	4.57471	0.997	0
M106F	Tolerant	0.496933	4.56435	2.26817	4.57471	0.975	0
M106G	Tolerant	0.496933	4.56435	2.26817	4.57471	1	0
M106H	Tolerant	0.496933	4.56435	2.26817	4.57471	1	0
M106K	Intolerant	0.496933	4.56435	2.26817	4.57471	0.998	0
M106L	Tolerant	0.496933	-0.0990909	-0.0492415	-0.0887281	0.04	1
M106P	Intolerant	0.496933	4.56435	2.26817	4.57471	0.999	0
M106Q	Tolerant	0.496933	4.56435	2.26817	4.57471	0.999	0
M106R	Intolerant	0.496933	4.56435	2.26817	4.57471	0.999	0
M106S	Tolerant	0.496933	4.56435	2.26817	4.57471	1	0
M106Y	Intolerant	0.496933	4.56435	2.26817	4.57471	0.999	0
G107A	Tolerant	0	nan	nan	5.33272	1	0
G107C	Intolerant	0	nan	nan	5.33272	1	0
G107E	Intolerant	0	nan	nan	5.33272	1	0
G107F	Intolerant	0	nan	nan	5.33272	1	0
G107H	Intolerant	0	nan	nan	5.33272	1	0
G107K	Intolerant	0	nan	nan	5.33272	1	0
G107L	Intolerant	0	nan	nan	5.33272	1	0
G107P	Intolerant	0	nan	nan	5.33272	1	0
G107Q	Intolerant	0	nan	nan	5.33272	1	0
G107R	Intolerant	0	nan	nan	5.33272	1	0
G107S	Tolerant	0	nan	nan	5.33272	1	0
G107Y	Tolerant	0	nan	nan	5.33272	1	0
E108A	Tolerant	0.576687	-0.693147	-0.399729	-0.606136	0.001	0.21
E108C	Tolerant	0.576687	1.03972	0.599594	1.79176	0.826	0.02
E108F	Tolerant	0.576687	0.0667657	0.0385029	-0.287682	0.007	0.14
E108G	Tolerant	0.576687	0.346574	0.199865	0.405465	0.001	0.08
E108H	Tolerant	0.576687	1.03972	0.599594	1.79176	0.863	0.06
E108K	Tolerant	0.576687	1.03972	0.599594	0.405465	0.007	0.08
E108L	Tolerant	0.576687	-1.42391	-0.821148	-1.76359	0	0.49
E108P	Tolerant	0.576687	0.693147	0.399729	0.182322	0.001	0.07
E108Q	Tolerant	0.576687	1.03972	0.599594	1.09861	0.011	0.06
E108R	Tolerant	0.576687	0.693147	0.399729	0.405465	0.007	0.09
E108S	Tolerant	0.576687	0.693147	0.399729	1.09861	0.004	0.05
E108Y	Tolerant	0.576687	1.03972	0.599594	0.693147	0.688	0.14
T109A	Tolerant	0	nan	nan	-0.194156	0	0.94
T109C	Tolerant	0	nan	nan	3.3322	0.587	0.05
T109E	Tolerant	0	nan	nan	0.847298	0.007	1
T109F	Tolerant	0	nan	nan	3.3322	0.836	0.05
T109G	Tolerant	0	nan	nan	0.154151	0	0.53
T109H	Tolerant	0	nan	nan	2.23359	0.853	0.12
T109K	Tolerant	0	nan	nan	0.624154	0.001	0.97
T109L	Tolerant	0	nan	nan	2.23359	0.004	0.33
T109P	Tolerant	0	nan	nan	0.387766	0	0.41
T109Q	Tolerant	0	nan	nan	1.02962	0.005	0.6
T109R	Tolerant	0	nan	nan	1.54045	0.027	0.51
T109S	Tolerant	0	nan	nan	-0.0350913	0	0.9
T109Y	Tolerant	0	nan	nan	2.63906	0.94	0.05
G110A	Tolerant	0.711656	4.09339	2.91309	4.93447	0.999	0.02
G110C	Tolerant	0.711656	4.09339	2.91309	4.93447	1	0
G110E	Tolerant	0.711656	4.09339	2.91309	4.93447	1	0.02
G110F	Intolerant	0.711656	4.09339	2.91309	4.93447	1	0
G110H	Tolerant	0.711656	3.86347	2.74946	3.32504	1	0.03
G110K	Tolerant	0.711656	2.15745	1.53537	1.75642	0.999	0.24
G110L	Tolerant	0.711656	4.09339	2.91309	4.93447	1	0.01
G110P	Tolerant	0.711656	4.09339	2.91309	4.93447	1	0.01
G110Q	Tolerant	0.711656	4.09339	2.91309	4.93447	1	0.03
G110R	Tolerant	0.711656	2.56545	1.82572	1.67638	0.994	0.29
G110S	Tolerant	0.711656	3.79633	2.70168	3.32504	0.995	0.11
G110Y	Intolerant	0.711656	4.09339	2.91309	4.93447	1	0.01
V111A	Tolerant	0.98773	1.96376	1.93966	1.88273	0.679	0.07
V111C	Intolerant	0.98773	3.07603	3.03828	3.82864	1	0
V111E	Intolerant	0.98773	3.07603	3.03828	3.82864	1	0
V111F	Intolerant	0.98773	1.63422	1.61417	1.05605	0.954	0.17
V111G	Tolerant	0.98773	3.07603	3.03828	3.82864	0.999	0
V111H	Intolerant	0.98773	3.07603	3.03828	3.82864	1	0
V111K	Intolerant	0.98773	3.07603	3.03828	3.82864	1	0
V111L	Intolerant	0.98773	0.0568168	0.0561197	-1.01555	0.016	1
V111P	Tolerant	0.98773	3.07603	3.03828	3.82864	1	0
V111Q	Intolerant	0.98773	3.07603	3.03828	3.82864	1	0
V111R	Intolerant	0.98773	3.07603	3.03828	3.82864	1	0
V111S	Tolerant	0.98773	3.07603	3.03828	3.82864	1	0
V111Y	Intolerant	0.98773	2.91099	2.87527	3.13549	0.998	0.02
A112C	Intolerant	0.496933	1.09861	0.545936	2.04307	0.397	0.08
A112E	Tolerant	0.496933	1.79176	0.890384	2.60269	0.997	1
A112F	Tolerant	0.496933	2.48491	1.23483	3.29584	0.999	0.08
A112G	Tolerant	0.496933	2.48491	1.23483	2.04307	0.06	0.4
A112H	Tolerant	0.496933	2.48491	1.23483	3.98898	1	0.14
A112K	Intolerant	0.496933	1.38629	0.688895	1.15577	0.931	0.97
A112L	Tolerant	0.496933	1.09861	0.545936	-0.215709	0.456	0.53
A112P	Tolerant	0.496933	2.48491	1.23483	3.98898	0.999	0.27
A112Q	Tolerant	0.496933	2.48491	1.23483	2.19722	1	0.6
A112R	Tolerant	0.496933	1.38629	0.688895	1.50408	0.853	0.57
A112S	Tolerant	0.496933	0.693147	0.344447	0.897942	0.046	0.81
A112Y	Tolerant	0.496933	2.48491	1.23483	3.98898	1	0.07
G113A	Tolerant	0	nan	nan	1.79176	0.091	0.27
G113C	Intolerant	0	nan	nan	4.49981	0.988	0
G113E	Tolerant	0	nan	nan	2.89037	0.363	0.15
G113F	Tolerant	0	nan	nan	4.49981	0.996	0
G113H	Tolerant	0	nan	nan	4.49981	0.996	0.01
G113K	Intolerant	0	nan	nan	0.888892	0.043	0.55
G113L	Tolerant	0	nan	nan	2.89037	0.906	0.06
G113P	Tolerant	0	nan	nan	4.49981	0.88	0.02
G113Q	Tolerant	0	nan	nan	1.60944	0.363	0.24
G113R	Tolerant	0	nan	nan	3.11352	0.58	0.1
G113S	Tolerant	0	nan	nan	2.10191	0.015	0.19
G113Y	Tolerant	0	nan	nan	4.49981	0.996	0
F114A	Intolerant	0.625767	5.31484	3.32585	5.32301	1	0
F114C	Intolerant	0.625767	5.31484	3.32585	5.32301	1	0
F114E	Intolerant	0.625767	5.31484	3.32585	5.32301	1	0
F114G	Intolerant	0.625767	5.31484	3.32585	5.32301	1	0
F114H	Intolerant	0.625767	5.31484	3.32585	5.32301	1	0
F114K	Intolerant	0.625767	5.31484	3.32585	5.32301	1	0
F114L	Intolerant	0.625767	4.62169	2.8921	4.62986	1	0.01
F114P	Intolerant	0.625767	5.31484	3.32585	5.32301	1	0
F114Q	Intolerant	0.625767	5.31484	3.32585	5.32301	1	0
F114R	Intolerant	0.625767	5.31484	3.32585	5.32301	1	0
F114S	Intolerant	0.625767	5.31484	3.32585	5.32301	1	0
F114Y	Tolerant	0.625767	5.31484	3.32585	4.62986	1	0.04
T115A	Tolerant	0	nan	nan	0.510826	0	0.08
T115C	Tolerant	0	nan	nan	2.30259	0.773	0
T115E	Tolerant	0	nan	nan	1.20397	0.002	0.06
T115F	Tolerant	0	nan	nan	2.30259	0.776	0
T115G	Tolerant	0	nan	nan	1.20397	0.064	0.04
T115H	Tolerant	0	nan	nan	0.356675	0.019	0.06
T115K	Tolerant	0	nan	nan	-2.3979	0.001	1
T115L	Tolerant	0	nan	nan	2.30259	0.019	0.02
T115P	Tolerant	0	nan	nan	-0.0953102	0	0.11
T115Q	Tolerant	0	nan	nan	1.20397	0.002	0.05
T115R	Tolerant	0	nan	nan	-1.19392	0.001	0.28
T115S	Tolerant	0	nan	nan	0.693147	0	0.07
T115Y	Tolerant	0	nan	nan	1.60944	0.533	0.03
N116A	Tolerant	0.496933	2.30259	1.14423	2.92316	0.003	0.2
N116C	Tolerant	0.496933	2.99573	1.48868	4.5326	0.997	0.01
N116E	Tolerant	0.496933	2.99573	1.48868	3.14631	0.663	0.28
N116F	Tolerant	0.496933	2.99573	1.48868	4.5326	0.99	0.01
N116G	Tolerant	0.496933	2.99573	1.48868	2.74084	0.067	0.14
N116H	Tolerant	0.496933	2.30259	1.14423	2.33537	0.733	0.11
N116K	Tolerant	0.496933	2.99573	1.48868	0.455062	0.076	0.87
N116L	Tolerant	0.496933	2.99573	1.48868	3.83945	0.906	0.13
N116P	Tolerant	0.496933	2.99573	1.48868	4.5326	0.893	0.06
N116Q	Tolerant	0.496933	2.30259	1.14423	2.92316	0.733	0.18
N116R	Tolerant	0.496933	2.99573	1.48868	1.53687	0.752	0.31
N116S	Tolerant	0.496933	2.99573	1.48868	2.74084	0.097	0.23
N116Y	Tolerant	0.496933	2.99573	1.48868	4.5326	0.99	0.01
S117A	Tolerant	0.625767	2.22147	1.39012	1.25276	0.039	0.22
S117C	Intolerant	0.625767	2.22147	1.39012	3.04452	1	0.03
S117E	Intolerant	0.625767	2.22147	1.39012	3.04452	0.94	0.04
S117F	Intolerant	0.625767	1.52832	0.956374	-0.04652	0.751	0.39
S117G	Tolerant	0.625767	1.75937	1.10096	1.65823	0.069	0.09
S117H	Intolerant	0.625767	2.22147	1.39012	3.04452	1	0.04
S117K	Intolerant	0.625767	2.22147	1.39012	3.04452	0.999	0.05
S117L	Intolerant	0.625767	2.22147	1.39012	1.43508	0.898	0.4
S117P	Intolerant	0.625767	2.22147	1.39012	3.04452	0.992	0.05
S117Q	Intolerant	0.625767	2.22147	1.39012	3.04452	0.998	0.04
S117R	Intolerant	0.625767	2.22147	1.39012	3.04452	1	0.04
S117Y	Intolerant	0.625767	2.22147	1.39012	3.04452	0.995	0.07
L118A	Tolerant	0.668712	3.73111	2.49504	4.31749	1	0.02
L118C	Tolerant	0.668712	3.90439	2.61091	5.01064	1	0
L118E	Intolerant	0.668712	3.90439	2.61091	5.01064	1	0
L118F	Intolerant	0.668712	3.45645	2.31137	3.91202	0.997	0.02
L118G	Tolerant	0.668712	3.90439	2.61091	5.01064	1	0
L118H	Tolerant	0.668712	3.55782	2.37916	4.31749	1	0.01
L118K	Intolerant	0.668712	3.55782	2.37916	3.62434	0.997	0.03
L118P	Intolerant	0.668712	3.90439	2.61091	5.01064	1	0
L118Q	Tolerant	0.668712	3.90439	2.61091	5.01064	1	0
L118R	Intolerant	0.668712	3.55782	2.37916	4.31749	1	0.01
L118S	Tolerant	0.668712	3.90439	2.61091	5.01064	1	0.01
L118Y	Tolerant	0.668712	3.73111	2.49504	4.31749	1	0.06
R119A	Tolerant	0	nan	nan	-1.19942	0.012	1
R119C	Tolerant	0	nan	nan	3.09104	0.98	0.03
R119E	Tolerant	0	nan	nan	1.29928	0.011	0.58
R119F	Intolerant	0	nan	nan	3.09104	0.648	0.03
R119G	Tolerant	0	nan	nan	0.0953102	0.001	0.36
R119H	Tolerant	0	nan	nan	1.29928	0.954	0.11
R119K	Tolerant	0	nan	nan	0.04652	0.001	0.72
R119L	Tolerant	0	nan	nan	1.70475	0.281	0.19
R119P	Tolerant	0	nan	nan	1.99243	0.934	0.22
R119Q	Tolerant	0	nan	nan	0.606136	0.027	0.43
R119S	Tolerant	0	nan	nan	0.693147	0.036	0.47
R119Y	Tolerant	0	nan	nan	1.70475	0.076	0.06
M120A	Tolerant	0.576687	-0.458145	-0.264207	-1.64516	0.02	1
M120C	Tolerant	0.576687	0.693147	0.399729	1.99243	0.106	0.1
M120E	Tolerant	0.576687	0.693147	0.399729	3.09104	0.077	0.13
M120F	Intolerant	0.576687	0.346574	0.199865	1.0116	0	0.37
M120G	Tolerant	0.576687	0.693147	0.399729	3.09104	0.407	0.15
M120H	Tolerant	0.576687	0.693147	0.399729	1.0116	0.009	0.3
M120K	Tolerant	0.576687	0.693147	0.399729	1.70475	0.011	0.15
M120L	Tolerant	0.576687	-1.00745	-0.580984	-0.519875	0	0.54
M120P	Tolerant	0.576687	0.693147	0.399729	3.09104	0.744	0.09
M120Q	Tolerant	0.576687	0.693147	0.399729	1.99243	0.058	0.16
M120R	Tolerant	0.576687	0.693147	0.399729	2.3979	0.384	0.17
M120S	Tolerant	0.576687	0.346574	0.199865	1.4816	0.407	0.24
M120Y	Tolerant	0.576687	-0.202733	-0.116913	0.788457	0.004	0.53
L121A	Tolerant	0.496933	3.21888	1.59956	2.70805	0.984	0.07
L121C	Intolerant	0.496933	4.31749	2.1455	4.31749	1	0
L121E	Intolerant	0.496933	4.31749	2.1455	4.31749	1	0
L121F	Intolerant	0.496933	3.21888	1.59956	2.93119	0.999	0.1
L121G	Tolerant	0.496933	4.31749	2.1455	4.31749	1	0
L121H	Intolerant	0.496933	4.31749	2.1455	4.31749	1	0
L121K	Intolerant	0.496933	4.31749	2.1455	4.31749	0.999	0
L121P	Intolerant	0.496933	4.31749	2.1455	4.31749	1	0
L121Q	Intolerant	0.496933	4.31749	2.1455	4.31749	1	0
L121R	Intolerant	0.496933	4.31749	2.1455	4.31749	1	0
L121S	Tolerant	0.496933	4.31749	2.1455	4.31749	1	0
L121Y	Intolerant	0.496933	4.31749	2.1455	4.31749	0.997	0
Q122A	Tolerant	0.496933	1.28785	0.639977	0.0896122	0.001	0.74
Q122C	Intolerant	0.496933	3.3673	1.67332	2.8622	0.72	0.04
Q122E	Intolerant	0.496933	0.071459	0.0355103	-0.0822381	0	1
Q122F	Tolerant	0.496933	3.3673	1.67332	3.55535	0.003	0.02
Q122G	Tolerant	0.496933	2.26868	1.12738	2.45674	0.002	0.17
Q122H	Tolerant	0.496933	2.26868	1.12738	2.45674	0.014	0.08
Q122K	Intolerant	0.496933	0.189242	0.0940405	0.188052	0	0.82
Q122L	Tolerant	0.496933	2.67415	1.32887	2.45674	0	0.15
Q122P	Tolerant	0.496933	3.3673	1.67332	3.55535	0.194	0.1
Q122R	Tolerant	0.496933	0.594707	0.295529	0.419854	0	0.57
Q122S	Tolerant	0.496933	1.57554	0.782935	0.336472	0.006	0.6
Q122Y	Tolerant	0.496933	3.3673	1.67332	3.55535	0.008	0.01
Q123A	Tolerant	0	nan	nan	-0.784119	0	0.82
Q123C	Tolerant	0	nan	nan	3.04452	0.812	0.05
Q123E	Tolerant	0	nan	nan	0.211309	0.001	1
Q123F	Tolerant	0	nan	nan	3.04452	0.428	0.05
Q123G	Tolerant	0	nan	nan	1.65823	0.025	0.37
Q123H	Intolerant	0	nan	nan	1.43508	0.851	0.13
Q123K	Tolerant	0	nan	nan	0.646627	0.01	0.92
Q123L	Tolerant	0	nan	nan	1.65823	0.001	0.3
Q123P	Tolerant	0	nan	nan	3.04452	0.143	0.26
Q123R	Tolerant	0	nan	nan	-0.481838	0	0.56
Q123S	Tolerant	0	nan	nan	0.271934	0.004	0.74
Q123Y	Tolerant	0	nan	nan	3.04452	0.695	0.04
K124A	Tolerant	0	nan	nan	1.55814	0.944	0.18
K124C	Intolerant	0	nan	nan	3.63759	1	0.01
K124E	Intolerant	0	nan	nan	0.804373	0.167	0.33
K124F	Tolerant	0	nan	nan	2.53897	0.89	0.03
K124G	Tolerant	0	nan	nan	-0.926762	0.018	1
K124H	Tolerant	0	nan	nan	2.94444	0.999	0.03
K124L	Tolerant	0	nan	nan	2.53897	0.808	0.07
K124P	Intolerant	0	nan	nan	2.94444	0.999	0.05
K124Q	Tolerant	0	nan	nan	0.929536	0.308	0.23
K124R	Tolerant	0	nan	nan	0.998529	0.19	0.23
K124S	Tolerant	0	nan	nan	1.55814	0.894	0.19
K124Y	Tolerant	0	nan	nan	3.63759	0.931	0.01
R125A	Tolerant	0	nan	nan	1.44692	0.149	0.05
R125C	Intolerant	0	nan	nan	2.14007	0.986	0.02
R125E	Intolerant	0	nan	nan	0.268264	0.01	0.18
R125F	Tolerant	0	nan	nan	2.14007	0.879	0.01
R125G	Tolerant	0	nan	nan	2.83321	0.259	0.02
R125H	Tolerant	0	nan	nan	1.22378	0.714	0.04
R125K	Intolerant	0	nan	nan	0.635989	0.002	0.15
R125L	Tolerant	0	nan	nan	2.14007	0.26	0.03
R125P	Intolerant	0	nan	nan	2.83321	0.632	0.01
R125Q	Tolerant	0	nan	nan	0.0606246	0.004	0.23
R125S	Tolerant	0	nan	nan	1.22378	0.011	0.06
R125Y	Tolerant	0	nan	nan	1.7346	0.879	0.03
W126A	Intolerant	0.576687	4.19717	2.42046	4.20469	1	0.01
W126C	Intolerant	0.576687	3.30129	1.90381	3.10608	0.984	0.03
W126E	Intolerant	0.576687	4.19717	2.42046	3.51155	1	0.08
W126F	Tolerant	0.576687	0.24593	0.141825	0.253449	0.908	0.46
W126G	Intolerant	0.576687	4.19717	2.42046	4.20469	1	0.01
W126H	Tolerant	0.576687	4.19717	2.42046	4.20469	1	0.01
W126K	Intolerant	0.576687	4.19717	2.42046	4.20469	0.995	0.01
W126L	Tolerant	0.576687	4.19717	2.42046	4.20469	0.997	0.01
W126P	Intolerant	0.576687	4.19717	2.42046	4.20469	1	0
W126Q	Intolerant	0.576687	4.19717	2.42046	4.20469	1	0.01
W126R	Intolerant	0.576687	3.8506	2.22059	3.51155	0.999	0.02
W126S	Intolerant	0.576687	4.19717	2.42046	4.20469	1	0.01
W126Y	Tolerant	0.576687	-0.245478	-0.141564	-0.237959	0.169	1
D127A	Tolerant	0	nan	nan	-0.027399	0.001	0.8
D127C	Intolerant	0	nan	nan	3.58352	0.888	0.04
D127E	Tolerant	0	nan	nan	-0.0540672	0	1
D127F	Tolerant	0	nan	nan	2.89037	0.199	0.05
D127G	Tolerant	0	nan	nan	1.97408	0.009	0.32
D127H	Tolerant	0	nan	nan	2.48491	0.762	0.1
D127K	Intolerant	0	nan	nan	0.875469	0.019	0.78
D127L	Tolerant	0	nan	nan	2.48491	0.098	0.27
D127P	Tolerant	0	nan	nan	1.50408	0	0.24
D127Q	Tolerant	0	nan	nan	1.09861	0.017	0.51
D127R	Tolerant	0	nan	nan	2.48491	0.376	0.4
D127S	Tolerant	0	nan	nan	0.875469	0.013	0.63
D127Y	Tolerant	0	nan	nan	3.58352	0.808	0.03
E128A	Tolerant	0	nan	nan	0.216223	0.001	0.68
E128C	Tolerant	0	nan	nan	3.58352	0.973	0.04
E128F	Tolerant	0	nan	nan	3.58352	0.851	0.03
E128G	Tolerant	0	nan	nan	0.182322	0.002	0.46
E128H	Tolerant	0	nan	nan	3.58352	0.926	0.08
E128K	Tolerant	0	nan	nan	0.875469	0.013	0.74
E128L	Tolerant	0	nan	nan	1.50408	0.158	0.26
E128P	Tolerant	0	nan	nan	3.58352	0.285	0.18
E128Q	Tolerant	0	nan	nan	0.492476	0.022	0.56
E128R	Tolerant	0	nan	nan	0.944462	0.068	0.47
E128S	Tolerant	0	nan	nan	1.18562	0.038	0.55
E128Y	Tolerant	0	nan	nan	3.58352	0.979	0.02
A129C	Intolerant	0.705521	4.95501	3.49587	5.31812	1	0
A129E	Intolerant	0.705521	4.95501	3.49587	5.31812	1	0
A129F	Tolerant	0.705521	4.95501	3.49587	5.31812	1	0
A129G	Tolerant	0.705521	4.60844	3.25135	4.62497	1	0.02
A129H	Intolerant	0.705521	4.95501	3.49587	5.31812	1	0
A129K	Intolerant	0.705521	4.95501	3.49587	5.31812	1	0
A129L	Intolerant	0.705521	4.95501	3.49587	5.31812	1	0
A129P	Intolerant	0.705521	4.95501	3.49587	5.31812	1	0
A129Q	Intolerant	0.705521	4.95501	3.49587	5.31812	1	0
A129R	Intolerant	0.705521	4.95501	3.49587	5.31812	1	0
A129S	Tolerant	0.705521	4.37739	3.08834	4.62497	1	0.01
A129Y	Intolerant	0.705521	4.95501	3.49587	5.31812	1	0
A130C	Tolerant	0.834356	4.03247	3.36452	4.97673	1	0.01
A130E	Tolerant	0.834356	3.59303	2.99786	3.87812	0.992	0.02
A130F	Tolerant	0.834356	4.03247	3.36452	4.97673	0.996	0.03
A130G	Tolerant	0.834356	3.43741	2.86802	3.59044	0.997	0.04
A130H	Tolerant	0.834356	2.86579	2.39109	3.18497	1	0.06
A130K	Tolerant	0.834356	3.14837	2.62686	3.3673	0.999	0.05
A130L	Tolerant	0.834356	4.03247	3.36452	4.97673	1	0.03
A130P	Tolerant	0.834356	4.03247	3.36452	4.97673	1	0.01
A130Q	Tolerant	0.834356	4.03247	3.36452	4.97673	0.999	0.01
A130R	Tolerant	0.834356	4.03247	3.36452	4.97673	0.999	0.01
A130S	Tolerant	0.834356	2.03818	1.70057	1.88569	0.871	0.18
A130Y	Tolerant	0.834356	2.4442	2.03933	2.77951	0.981	0.15
V131A	Tolerant	0	nan	nan	-0.693147	0.001	0.79
V131C	Tolerant	0	nan	nan	2.77259	0.816	0.05
V131E	Tolerant	0	nan	nan	0.133531	0.001	1
V131F	Tolerant	0	nan	nan	2.77259	0.436	0.05
V131G	Tolerant	0	nan	nan	1.38629	0.004	0.38
V131H	Tolerant	0	nan	nan	0.980829	0.855	0.13
V131K	Tolerant	0	nan	nan	-0.405465	0	0.95
V131L	Tolerant	0	nan	nan	0.374693	0	0.31
V131P	Tolerant	0	nan	nan	2.77259	0.022	0.27
V131Q	Tolerant	0	nan	nan	2.07944	0.05	0.57
V131R	Tolerant	0	nan	nan	-0.117783	0.001	0.54
V131S	Tolerant	0	nan	nan	0.470004	0.001	0.74
V131Y	Tolerant	0	nan	nan	2.77259	0.702	0.04
N132A	Tolerant	0.625767	1.6027	1.00292	0.274437	0.019	0.26
N132C	Intolerant	0.625767	2.5269	1.58125	3.21888	0.998	0.01
N132E	Tolerant	0.625767	0.723018	0.452441	-1.23547	0.002	1
N132F	Intolerant	0.625767	2.5269	1.58125	3.21888	0.998	0.01
N132G	Tolerant	0.625767	1.01964	0.638055	-0.71295	0.006	0.42
N132H	Tolerant	0.625767	2.29585	1.43667	1.83258	0.341	0.07
N132K	Intolerant	0.625767	2.5269	1.58125	2.52573	0.907	0.21
N132L	Tolerant	0.625767	2.5269	1.58125	3.21888	0.937	0.05
N132P	Intolerant	0.625767	2.5269	1.58125	3.21888	0.917	0.06
N132Q	Tolerant	0.625767	2.1607	1.35209	0.0833816	0.107	0.33
N132R	Intolerant	0.625767	2.5269	1.58125	3.21888	0.951	0.08
N132S	Tolerant	0.625767	2.1607	1.35209	1.83258	0.058	0.16
N132Y	Intolerant	0.625767	2.5269	1.58125	3.21888	0.993	0.01
L133A	Tolerant	0.773006	1.04523	0.807968	0.255933	0.621	0.22
L133C	Intolerant	0.773006	2.91539	2.25362	2.74084	1	0.01
L133E	Intolerant	0.773006	3.08868	2.38757	3.43399	1	0
L133F	Tolerant	0.773006	2.74211	2.11966	2.33537	0.96	0.03
L133G	Intolerant	0.773006	1.9085	1.47528	1.48808	0.985	0.07
L133H	Intolerant	0.773006	3.08868	2.38757	3.43399	1	0
L133K	Intolerant	0.773006	3.08868	2.38757	3.43399	0.999	0
L133P	Intolerant	0.773006	3.08868	2.38757	3.43399	1	0.01
L133Q	Intolerant	0.773006	3.08868	2.38757	3.43399	1	0
L133R	Intolerant	0.773006	3.08868	2.38757	3.43399	1	0
L133S	Intolerant	0.773006	2.91539	2.25362	2.33537	1	0.04
L133Y	Tolerant	0.773006	3.08868	2.38757	3.43399	0.979	0
A134C	Tolerant	0.858896	2.18298	1.87495	2.70805	0.994	0.02
A134E	Tolerant	0.858896	1.51599	1.30208	0.76214	0.31	0.34
A134F	Tolerant	0.858896	1.99394	1.71259	2.0149	0.984	0.04
A134G	Tolerant	0.858896	2.18298	1.87495	2.70805	0.401	0.11
A134H	Tolerant	0.858896	2.18298	1.87495	2.70805	0.999	0.04
A134K	Tolerant	0.858896	0.239576	0.205771	-0.659246	0.143	0.49
A134L	Tolerant	0.858896	-0.612292	-0.525895	-2.12026	0.054	1
A134P	Tolerant	0.858896	2.18298	1.87495	2.70805	0.981	0.08
A134Q	Tolerant	0.858896	1.51599	1.30208	1.32176	0.545	0.21
A134R	Tolerant	0.858896	0.861361	0.73982	0	0.054	0.29
A134S	Tolerant	0.858896	2.18298	1.87495	2.70805	0.099	0.2
A134Y	Tolerant	0.858896	2.18298	1.87495	2.70805	0.995	0.03
K135A	Tolerant	0.496933	1.25276	0.622539	-1.26851	0.002	0.39
K135C	Tolerant	0.496933	1.94591	0.966986	2.19722	0.891	0.01
K135E	Tolerant	0.496933	1.94591	0.966986	1.09861	0.004	0.13
K135F	Tolerant	0.496933	1.94591	0.966986	2.19722	0.482	0.01
K135G	Tolerant	0.496933	1.25276	0.622539	1.50408	0.001	0.07
K135H	Tolerant	0.496933	1.94591	0.966986	1.50408	0.241	0.02
K135L	Tolerant	0.496933	0.847298	0.42105	1.09861	0.002	0.06
K135P	Tolerant	0.496933	1.94591	0.966986	2.19722	0.24	0.03
K135Q	Tolerant	0.496933	-0.451985	-0.224606	-0.635989	0	0.25
K135R	Tolerant	0.496933	1.25276	0.622539	0.587787	0.003	0.1
K135S	Tolerant	0.496933	1.94591	0.966986	0	0.002	0.24
K135Y	Tolerant	0.496933	1.94591	0.966986	2.19722	0.098	0
S136A	Tolerant	0.711656	4.89919	3.48654	5.32788	1	0
S136C	Intolerant	0.711656	4.89919	3.48654	5.32788	1	0
S136E	Intolerant	0.711656	4.89919	3.48654	5.32788	1	0
S136F	Intolerant	0.711656	4.89919	3.48654	5.32788	1	0
S136G	Tolerant	0.711656	4.89919	3.48654	5.32788	1	0
S136H	Intolerant	0.711656	4.89919	3.48654	5.32788	1	0
S136K	Intolerant	0.711656	4.89919	3.48654	4.63473	1	0.03
S136L	Intolerant	0.711656	4.89919	3.48654	5.32788	1	0
S136P	Intolerant	0.711656	4.89919	3.48654	5.32788	1	0
S136Q	Intolerant	0.711656	4.89919	3.48654	5.32788	1	0
S136R	Intolerant	0.711656	4.89919	3.48654	5.32788	1	0
S136Y	Intolerant	0.711656	4.89919	3.48654	5.32788	1	0
W138A	Intolerant	0.625767	5.31811	3.3279	5.32788	1	0
W138C	Intolerant	0.625767	5.31811	3.3279	5.32788	1	0
W138E	Intolerant	0.625767	5.31811	3.3279	5.32788	1	0
W138F	Intolerant	0.625767	5.31811	3.3279	4.63473	1	0.04
W138G	Intolerant	0.625767	5.31811	3.3279	5.32788	1	0
W138H	Intolerant	0.625767	5.31811	3.3279	5.32788	1	0
W138K	Intolerant	0.625767	5.31811	3.3279	5.32788	1	0
W138L	Tolerant	0.625767	4.62496	2.89415	4.63473	1	0.01
W138P	Intolerant	0.625767	5.31811	3.3279	5.32788	1	0
W138Q	Intolerant	0.625767	5.31811	3.3279	5.32788	1	0
W138R	Intolerant	0.625767	5.31811	3.3279	5.32788	1	0
W138S	Intolerant	0.625767	5.31811	3.3279	5.32788	1	0
W138Y	Intolerant	0.625767	5.31811	3.3279	5.32788	1	0
Y139A	Tolerant	0.883436	0.166671	0.147243	-1.06327	0.056	1
Y139C	Intolerant	0.883436	2.74997	2.42942	3.17805	0.94	0.14
Y139E	Tolerant	0.883436	2.74997	2.42942	3.8712	0.996	0.2
Y139F	Tolerant	0.883436	1.27369	1.12523	1.56862	0.104	0.58
Y139G	Tolerant	0.883436	2.74997	2.42942	3.8712	0.969	0.25
Y139H	Tolerant	0.883436	1.8791	1.66006	1.92529	0.999	0.44
Y139K	Tolerant	0.883436	2.74997	2.42942	3.8712	0.964	0.22
Y139L	Tolerant	0.883436	2.74997	2.42942	3.8712	0.379	0.48
Y139P	Tolerant	0.883436	2.74997	2.42942	3.8712	0.999	0.15
Y139Q	Tolerant	0.883436	2.17235	1.91913	3.17805	0.985	0.22
Y139R	Tolerant	0.883436	2.74997	2.42942	3.8712	0.989	0.26
Y139S	Tolerant	0.883436	2.0034	1.76988	2.48491	0.969	0.35
N140A	Intolerant	0	nan	nan	1.70475	0.001	0.06
N140C	Intolerant	0	nan	nan	2.3979	0.86	0
N140E	Intolerant	0	nan	nan	1.29928	0.024	0.09
N140F	Intolerant	0	nan	nan	2.3979	0.957	0.01
N140G	Tolerant	0	nan	nan	0.451985	0.004	0.13
N140H	Tolerant	0	nan	nan	1.29928	0.012	0.04
N140K	Tolerant	0	nan	nan	-1.82161	0	0.86
N140L	Tolerant	0	nan	nan	1.70475	0.136	0.04
N140P	Tolerant	0	nan	nan	2.3979	0.142	0.02
N140Q	Tolerant	0	nan	nan	1.29928	0.006	0.07
N140R	Tolerant	0	nan	nan	-2.04476	0	1
N140S	Tolerant	0	nan	nan	0	0.001	0.17
N140Y	Tolerant	0	nan	nan	1.70475	0.504	0.08
Q141A	Tolerant	0.496933	5.30827	2.63785	5.31321	1	0
Q141C	Tolerant	0.496933	5.30827	2.63785	5.31321	1	0
Q141E	Tolerant	0.496933	4.61512	2.2934	4.62006	1	0.01
Q141F	Tolerant	0.496933	5.30827	2.63785	5.31321	1	0
Q141G	Tolerant	0.496933	5.30827	2.63785	5.31321	1	0
Q141H	Tolerant	0.496933	5.30827	2.63785	5.31321	1	0
Q141K	Tolerant	0.496933	5.30827	2.63785	5.31321	1	0
Q141L	Tolerant	0.496933	5.30827	2.63785	5.31321	1	0
Q141P	Intolerant	0.496933	5.30827	2.63785	5.31321	1	0
Q141R	Tolerant	0.496933	5.30827	2.63785	4.62006	1	0.03
Q141S	Tolerant	0.496933	5.30827	2.63785	5.31321	1	0
Q141Y	Tolerant	0.496933	5.30827	2.63785	5.31321	1	0
T142A	Tolerant	0.779141	3.82992	2.98405	4.80402	1	0.02
T142C	Intolerant	0.779141	3.82992	2.98405	4.80402	1	0
T142E	Tolerant	0.779141	3.82992	2.98405	4.80402	1	0
T142F	Intolerant	0.779141	3.82992	2.98405	4.80402	1	0
T142G	Tolerant	0.779141	3.82992	2.98405	4.11087	1	0.02
T142H	Intolerant	0.779141	3.82992	2.98405	4.80402	1	0
T142K	Intolerant	0.779141	3.82992	2.98405	4.80402	1	0.01
T142L	Intolerant	0.779141	3.7529	2.92404	4.11087	1	0.06
T142P	Intolerant	0.779141	3.82992	2.98405	4.80402	1	0.01
T142Q	Intolerant	0.779141	3.82992	2.98405	4.80402	1	0
T142R	Intolerant	0.779141	3.82992	2.98405	4.80402	1	0
T142S	Tolerant	0.779141	3.67589	2.86403	4.11087	0.998	0.06
T142Y	Intolerant	0.779141	3.82992	2.98405	4.80402	1	0
P143A	Tolerant	0.711656	3.85599	2.74414	3.70541	1	0.12
P143C	Tolerant	0.711656	4.31	3.06724	4.80402	1	0.01
P143E	Tolerant	0.711656	4.31	3.06724	4.80402	0.999	0.04
P143F	Tolerant	0.711656	4.31	3.06724	4.80402	1	0.01
P143G	Tolerant	0.711656	2.93631	2.08965	0.660886	0.978	0.61
P143H	Tolerant	0.711656	4.31	3.06724	4.80402	1	0.02
P143K	Tolerant	0.711656	3.18712	2.26813	2.09597	0.998	0.22
P143L	Tolerant	0.711656	4.31	3.06724	4.80402	1	0.02
P143Q	Tolerant	0.711656	4.21098	2.99677	4.11087	1	0.08
P143R	Tolerant	0.711656	4.31	3.06724	4.80402	1	0.04
P143S	Tolerant	0.711656	4.01294	2.85583	4.11087	1	0.1
P143Y	Tolerant	0.711656	4.31	3.06724	4.80402	1	0.01
N144A	Tolerant	0.496933	1.77777	0.883433	1.20397	0.155	0.43
N144C	Intolerant	0.496933	4.26268	2.11826	4.38203	0.999	0.02
N144E	Intolerant	0.496933	1.77777	0.883433	1.60944	0.653	0.45
N144F	Tolerant	0.496933	4.26268	2.11826	4.38203	0.999	0.01
N144G	Tolerant	0.496933	1.96009	0.974035	1.38629	0.064	0.27
N144H	Intolerant	0.496933	4.26268	2.11826	3.68888	1	0.05
N144K	Intolerant	0.496933	2.18324	1.08492	1.89712	0.941	0.38
N144L	Tolerant	0.496933	4.26268	2.11826	4.38203	0.981	0.09
N144P	Intolerant	0.496933	4.26268	2.11826	3.28341	0.993	0.1
N144Q	Tolerant	0.496933	3.16407	1.57233	1.98413	0.936	0.25
N144R	Intolerant	0.496933	3.56953	1.77382	2.07944	0.975	0.32
N144S	Tolerant	0.496933	2.47092	1.22788	1.74297	0.567	0.38
N144Y	Tolerant	0.496933	4.26268	2.11826	4.38203	0.999	0.01
R145A	Intolerant	0	nan	nan	5.33754	1	0
R145C	Intolerant	0	nan	nan	5.33754	1	0
R145E	Intolerant	0	nan	nan	5.33754	1	0
R145F	Intolerant	0	nan	nan	5.33754	1	0
R145G	Intolerant	0	nan	nan	5.33754	1	0
R145H	Tolerant	0	nan	nan	5.33754	1	0
R145K	Intolerant	0	nan	nan	5.33754	1	0
R145L	Intolerant	0	nan	nan	5.33754	1	0
R145P	Intolerant	0	nan	nan	5.33754	1	0
R145Q	Intolerant	0	nan	nan	5.33754	1	0
R145S	Intolerant	0	nan	nan	5.33754	1	0
R145Y	Intolerant	0	nan	nan	5.33754	1	0
A146C	Intolerant	0.96319	3.80242	3.66245	4.00125	1	0.03
A146E	Intolerant	0.96319	4.07197	3.92208	5.09987	1	0
A146F	Intolerant	0.96319	4.07197	3.92208	5.09987	1	0
A146G	Tolerant	0.96319	3.23196	3.113	3.30811	1	0.06
A146H	Intolerant	0.96319	4.07197	3.92208	5.09987	1	0
A146K	Intolerant	0.96319	4.07197	3.92208	5.09987	1	0
A146L	Intolerant	0.96319	3.87289	3.73033	4.00125	1	0.01
A146P	Tolerant	0.96319	4.07197	3.92208	5.09987	1	0
A146Q	Intolerant	0.96319	4.07197	3.92208	5.09987	1	0
A146R	Intolerant	0.96319	3.91794	3.77372	4.40672	1	0.04
A146S	Tolerant	0.96319	2.45474	2.36438	2.61496	0.999	0.1
A146Y	Intolerant	0.96319	4.07197	3.92208	5.09987	1	0
K147A	Tolerant	0	nan	nan	1.81529	0.353	0.49
K147C	Intolerant	0	nan	nan	3.7612	0.999	0.03
K147E	Intolerant	0	nan	nan	0.716678	0.064	0.83
K147F	Tolerant	0	nan	nan	3.7612	0.951	0.03
K147G	Tolerant	0	nan	nan	2.66259	0.852	0.25
K147H	Tolerant	0	nan	nan	1.96944	0.545	0.13
K147L	Tolerant	0	nan	nan	1.45862	0.036	0.26
K147P	Tolerant	0	nan	nan	3.7612	0.997	0.16
K147Q	Tolerant	0	nan	nan	0.670158	0.062	0.52
K147R	Tolerant	0	nan	nan	0.360003	0.034	0.61
K147S	Tolerant	0	nan	nan	2.66259	0.186	0.44
K147Y	Tolerant	0	nan	nan	2.37491	0.119	0.05
R148A	Tolerant	0.834356	3.98156	3.32204	2.89729	0.999	0.07
R148C	Intolerant	0.834356	4.29936	3.5872	4.97673	1	0
R148E	Intolerant	0.834356	2.1794	1.81839	1.6809	0.991	0.22
R148F	Intolerant	0.834356	4.09142	3.4137	4.28359	1	0.01
R148G	Intolerant	0.834356	4.0221	3.35587	3.59044	0.992	0.04
R148H	Tolerant	0.834356	4.29936	3.5872	4.97673	1	0
R148K	Intolerant	0.834356	3.37063	2.81231	2.89729	0.991	0.08
R148L	Tolerant	0.834356	4.29936	3.5872	4.97673	1	0.01
R148P	Intolerant	0.834356	4.29936	3.5872	4.97673	1	0
R148Q	Intolerant	0.834356	3.52512	2.94121	3.3673	1	0.03
R148S	Tolerant	0.834356	4.13842	3.45291	3.3673	1	0.03
R148Y	Intolerant	0.834356	4.29936	3.5872	4.97673	0.999	0
V149A	Tolerant	1	3.18684	3.18684	3.61092	0.994	0.17
V149C	Intolerant	1	3.18684	3.18684	3.61092	1	0.06
V149E	Intolerant	1	2.86693	2.86693	2.91777	1	0.15
V149F	Intolerant	1	3.18684	3.18684	3.61092	0.971	0.24
V149G	Intolerant	1	3.18684	3.18684	3.61092	1	0.11
V149H	Intolerant	1	1.89357	1.89357	-0.23923	0.999	0.54
V149K	Intolerant	1	3.18684	3.18684	3.61092	1	0.1
V149L	Intolerant	1	0.36543	0.36543	-0.819899	0.182	1
V149P	Intolerant	1	3.18684	3.18684	3.61092	1	0.07
V149Q	Intolerant	1	2.8624	2.8624	2.22462	1	0.13
V149R	Intolerant	1	3.18684	3.18684	3.61092	1	0.12
V149S	Intolerant	1	3.18684	3.18684	3.61092	1	0.14
V149Y	Intolerant	1	3.05354	3.05354	2.91777	1	0.36
I150A	Tolerant	0.834356	0.856204	0.714379	-0.897942	0.413	1
I150C	Intolerant	0.834356	2.3261	1.94079	1.83828	0.801	0.09
I150E	Tolerant	0.834356	2.48059	2.06969	2.3979	0.995	0.17
I150F	Tolerant	0.834356	2.82716	2.35886	3.78419	0.999	0.02
I150G	Tolerant	0.834356	2.82716	2.35886	3.78419	0.982	0.05
I150H	Tolerant	0.834356	2.82716	2.35886	3.78419	1	0.03
I150K	Intolerant	0.834356	2.82716	2.35886	3.78419	0.885	0.12
I150L	Tolerant	0.834356	2.28963	1.91037	2.68558	0.611	0.09
I150P	Intolerant	0.834356	2.82716	2.35886	3.78419	1	0.04
I150Q	Tolerant	0.834356	2.82716	2.35886	3.09104	0.999	0.1
I150R	Intolerant	0.834356	2.4465	2.04125	2.17475	0.997	0.11
I150S	Tolerant	0.834356	2.28423	1.90586	0.739667	0.413	0.26
I150Y	Tolerant	0.834356	2.82716	2.35886	3.78419	0.992	0.03
T151A	Tolerant	0	nan	nan	-0.538997	0	0.54
T151C	Tolerant	0	nan	nan	1.94591	0.977	0.03
T151E	Tolerant	0	nan	nan	-1.42139	0.001	1
T151F	Tolerant	0	nan	nan	1.94591	0.389	0.02
T151G	Tolerant	0	nan	nan	1.94591	0.06	0.13
T151H	Tolerant	0	nan	nan	2.63906	0.95	0.04
T151K	Tolerant	0	nan	nan	-0.194156	0.014	0.53
T151L	Tolerant	0	nan	nan	1.02962	0.015	0.15
T151P	Tolerant	0	nan	nan	2.63906	0.008	0.09
T151Q	Tolerant	0	nan	nan	-0.356675	0.046	0.43
T151R	Tolerant	0	nan	nan	0.241162	0.104	0.33
T151S	Tolerant	0	nan	nan	-0.305382	0	0.49
T151Y	Tolerant	0	nan	nan	1.02962	0.935	0.05
T152A	Tolerant	0.687117	0.83011	0.570382	0.154151	0.197	0.53
T152C	Intolerant	0.687117	1.95796	1.34535	1.94591	1	0.07
T152E	Intolerant	0.687117	1.79577	1.23391	1.25276	0.944	0.47
T152F	Intolerant	0.687117	2.51248	1.72636	2.63906	0.998	0.13
T152G	Tolerant	0.687117	2.51248	1.72636	1.54045	0.838	0.24
T152H	Intolerant	0.687117	2.51248	1.72636	2.63906	0.64	0.13
T152K	Intolerant	0.687117	2.51248	1.72636	1.94591	0.959	0.41
T152L	Tolerant	0.687117	1.06363	0.730838	0.336472	0.778	0.42
T152P	Intolerant	0.687117	2.51248	1.72636	2.63906	0.963	0.13
T152Q	Tolerant	0.687117	0.150001	0.103068	-0.944462	0.823	0.76
T152R	Intolerant	0.687117	1.42926	0.982066	0.847298	0.984	0.36
T152S	Tolerant	0.687117	2.23522	1.53586	1.54045	0.747	0.41
T152Y	Intolerant	0.687117	2.37385	1.63111	0.559616	0.672	0.26
F153A	Tolerant	0.90184	2.59758	2.3426	3.04452	0.932	0
F153C	Intolerant	0.90184	2.3843	2.15026	2.35138	0.999	0.02
F153E	Intolerant	0.90184	2.59758	2.3426	3.04452	1	0
F153G	Intolerant	0.90184	2.59758	2.3426	3.04452	1	0
F153H	Tolerant	0.90184	2.59758	2.3426	3.04452	0.998	0
F153K	Intolerant	0.90184	2.59758	2.3426	3.04452	1	0
F153L	Tolerant	0.90184	0.492985	0.444594	-0.322773	0.056	0.35
F153P	Intolerant	0.90184	2.59758	2.3426	3.04452	1	0
F153Q	Intolerant	0.90184	2.59758	2.3426	3.04452	1	0
F153R	Intolerant	0.90184	2.59758	2.3426	3.04452	1	0
F153S	Intolerant	0.90184	2.59758	2.3426	3.04452	1	0
F153Y	Tolerant	0.90184	2.59758	2.3426	3.04452	0.989	0
R154A	Tolerant	0.779141	2.64556	2.06126	2.8622	0.765	0.19
R154C	Tolerant	0.779141	3.14553	2.45082	3.55535	0.996	0.08
R154E	Tolerant	0.779141	1.21492	0.94659	1.70952	0.029	0.36
R154F	Tolerant	0.779141	3.53062	2.75085	4.65396	0.902	0.03
R154G	Tolerant	0.779141	3.22255	2.51082	3.96081	0.919	0.08
R154H	Tolerant	0.779141	3.05543	2.38061	3.55535	0.991	0.06
R154K	Tolerant	0.779141	0.732633	0.570824	1.25276	0.001	0.47
R154L	Tolerant	0.779141	1.82182	1.41945	1.76359	0.008	0.25
R154P	Intolerant	0.779141	3.53062	2.75085	4.65396	0.958	0.05
R154Q	Tolerant	0.779141	2.72257	2.12127	2.8622	0.331	0.15
R154S	Tolerant	0.779141	3.29957	2.57083	3.96081	0.765	0.13
R154Y	Tolerant	0.779141	3.22255	2.51082	3.96081	0.965	0.05
T155A	Tolerant	0.711656	2.6108	1.85799	2.48491	0.634	0.14
T155C	Tolerant	0.711656	3.98563	2.8364	4.56435	1	0
T155E	Tolerant	0.711656	2.74867	1.95611	2.61844	0.977	0.15
T155F	Tolerant	0.711656	3.3915	2.41358	3.8712	1	0.02
T155G	Tolerant	0.711656	3.98563	2.8364	3.8712	0.999	0.06
T155H	Tolerant	0.711656	3.98563	2.8364	4.56435	1	0.01
T155K	Tolerant	0.711656	2.45788	1.74917	1.9994	0.961	0.28
T155L	Tolerant	0.711656	2.65304	1.88805	2.77259	0.954	0.08
T155P	Intolerant	0.711656	3.98563	2.8364	4.56435	0.998	0.02
T155Q	Tolerant	0.711656	3.57272	2.54255	3.46574	0.998	0.08
T155R	Tolerant	0.711656	3.21773	2.28992	2.36712	0.999	0.11
T155S	Tolerant	0.711656	1.61544	1.14964	0.826679	0.634	0.5
T155Y	Tolerant	0.711656	3.33358	2.37236	3.46574	0.982	0.02
G156A	Tolerant	0.711656	4.41801	3.1441	4.48864	1	0.02
G156C	Intolerant	0.711656	4.41801	3.1441	4.48864	1	0.01
G156E	Intolerant	0.711656	4.41801	3.1441	4.48864	1	0.01
G156F	Intolerant	0.711656	4.41801	3.1441	5.18178	1	0
G156H	Intolerant	0.711656	4.41801	3.1441	5.18178	1	0
G156K	Intolerant	0.711656	4.00509	2.85025	2.98456	1	0.06
G156L	Intolerant	0.711656	4.12094	2.9327	4.08317	1	0.02
G156P	Intolerant	0.711656	4.41801	3.1441	5.18178	1	0
G156Q	Intolerant	0.711656	4.41801	3.1441	4.48864	1	0.02
G156R	Tolerant	0.711656	3.9229	2.79176	4.48864	1	0.01
G156S	Tolerant	0.711656	4.41801	3.1441	5.18178	1	0.01
G156Y	Intolerant	0.711656	4.41801	3.1441	5.18178	1	0
T157A	Intolerant	0	nan	nan	2.54553	0.455	0.6
T157C	Intolerant	0	nan	nan	3.93183	1	0.04
T157E	Intolerant	0	nan	nan	0.753772	0.405	0.99
T157F	Tolerant	0	nan	nan	3.93183	1	0.04
T157G	Tolerant	0	nan	nan	3.23868	0.99	0.29
T157H	Intolerant	0	nan	nan	3.93183	0.999	0.09
T157K	Intolerant	0	nan	nan	1.15924	0.992	0.87
T157L	Tolerant	0	nan	nan	1.98592	0.967	0.31
T157P	Intolerant	0	nan	nan	3.23868	0.996	0.21
T157Q	Tolerant	0	nan	nan	1.15924	0.995	0.61
T157R	Tolerant	0	nan	nan	1.44692	0.999	0.55
T157S	Tolerant	0	nan	nan	1.09861	0.136	0.82
T157Y	Tolerant	0	nan	nan	3.93183	1	0.03
W158A	Tolerant	0	nan	nan	1.75402	0.972	0.41
W158C	Tolerant	0	nan	nan	3.95124	0.999	0.11
W158E	Tolerant	0	nan	nan	2.15948	0.996	0.24
W158F	Tolerant	0	nan	nan	1.55335	0.037	0.6
W158G	Tolerant	0	nan	nan	2.85263	0.988	0.31
W158H	Tolerant	0	nan	nan	3.2581	0.997	0.35
W158K	Tolerant	0	nan	nan	3.95124	0.996	0.18
W158L	Tolerant	0	nan	nan	1.38629	0.071	0.65
W158P	Tolerant	0	nan	nan	3.2581	0.999	0.14
W158Q	Tolerant	0	nan	nan	3.95124	0.999	0.18
W158R	Tolerant	0	nan	nan	3.2581	0.999	0.22
W158S	Tolerant	0	nan	nan	3.2581	0.988	0.25
W158Y	Tolerant	0	nan	nan	0.454736	0.065	1
D159A	Tolerant	0	nan	nan	0.374693	0.001	0.86
D159C	Tolerant	0	nan	nan	3.46574	0.978	0.07
D159E	Tolerant	0	nan	nan	1.8563	0.001	1
D159F	Tolerant	0	nan	nan	2.07944	0.979	0.13
D159G	Tolerant	0	nan	nan	2.07944	0.004	0.41
D159H	Tolerant	0	nan	nan	1.67398	0.982	0.19
D159K	Tolerant	0	nan	nan	0.575364	0.009	0.99
D159L	Tolerant	0	nan	nan	2.07944	0.58	0.37
D159P	Intolerant	0	nan	nan	1.06784	0.211	0.33
D159Q	Tolerant	0	nan	nan	0.757686	0.714	0.64
D159R	Tolerant	0	nan	nan	2.07944	0.172	0.54
D159S	Tolerant	0	nan	nan	1.67398	0.068	0.76
D159Y	Tolerant	0	nan	nan	2.36712	0.993	0.18
A160C	Intolerant	0	nan	nan	2.45674	1	0.07
A160E	Intolerant	0	nan	nan	1.76359	0.991	0.87
A160F	Intolerant	0	nan	nan	1.94591	1	0.11
A160G	Tolerant	0	nan	nan	2.16905	0.21	0.36
A160H	Intolerant	0	nan	nan	2.8622	1	0.14
A160K	Intolerant	0	nan	nan	1.60944	1	0.82
A160L	Tolerant	0	nan	nan	3.55535	0.999	0.26
A160P	Intolerant	0	nan	nan	0.990399	0.732	0.38
A160Q	Tolerant	0	nan	nan	2.16905	1	0.51
A160R	Intolerant	0	nan	nan	2.16905	1	0.47
A160S	Tolerant	0	nan	nan	0.664976	0.313	0.8
A160Y	Tolerant	0	nan	nan	2.45674	1	0.09
Y161A	Intolerant	0	nan	nan	2.23805	1	0.19
Y161C	Intolerant	0	nan	nan	4.31749	1	0.03
Y161E	Intolerant	0	nan	nan	3.21888	1	0.08
Y161F	Intolerant	0	nan	nan	4.31749	1	0.12
Y161G	Intolerant	0	nan	nan	3.21888	1	0.08
Y161H	Intolerant	0	nan	nan	3.62434	1	0.17
Y161K	Intolerant	0	nan	nan	2.52573	1	0.1
Y161L	Intolerant	0	nan	nan	3.62434	1	0.14
Y161P	Intolerant	0	nan	nan	4.31749	1	0.04
Y161Q	Intolerant	0	nan	nan	2.93119	1	0.08
Y161R	Intolerant	0	nan	nan	4.31749	1	0.07
Y161S	Intolerant	0	nan	nan	4.31749	1	0.08
K162A	Tolerant	0	nan	nan	1.18958	0.011	0.69
K162C	Tolerant	0	nan	nan	2.03688	0.959	0.08
K162E	Tolerant	0	nan	nan	0.650588	0	0.93
K162F	Tolerant	0	nan	nan	3.13549	0.712	0.06
K162G	Tolerant	0	nan	nan	1.05605	0.223	0.39
K162H	Tolerant	0	nan	nan	3.13549	0.458	0.12
K162L	Tolerant	0	nan	nan	3.13549	0.008	0.28
K162P	Tolerant	0	nan	nan	0.93827	0.671	0.32
K162Q	Tolerant	0	nan	nan	1.52606	0.017	0.53
K162R	Tolerant	0	nan	nan	0.362905	0	0.55
K162S	Tolerant	0	nan	nan	1.7492	0.223	0.65
K162Y	Tolerant	0	nan	nan	0.93827	0.224	0.13
N163A	Tolerant	0	nan	nan	0.81093	0.051	0.51
N163C	Tolerant	0	nan	nan	1.09861	0.982	0.19
N163E	Tolerant	0	nan	nan	1.09861	0.803	0.28
N163F	Tolerant	0	nan	nan	0.405465	0.982	0.71
N163G	Tolerant	0	nan	nan	-1.51635	0.003	0.57
N163H	Tolerant	0	nan	nan	2.19722	0.952	0.51
N163K	Tolerant	0	nan	nan	2.19722	0.938	0.29
N163L	Tolerant	0	nan	nan	2.19722	0.85	0.62
N163P	Tolerant	0	nan	nan	2.19722	0.811	0.2
N163Q	Tolerant	0	nan	nan	2.19722	0.952	0.28
N163R	Tolerant	0	nan	nan	1.50408	0.938	0.35
N163S	Tolerant	0	nan	nan	0.81093	0.144	0.41
N163Y	Tolerant	0	nan	nan	1.50408	0.982	1
L164A	Tolerant	0	nan	nan	1.88707	0.983	0.67
L164C	Tolerant	0	nan	nan	3.49651	0.999	0.18
L164E	Tolerant	0	nan	nan	3.49651	0.993	0.42
L164F	Tolerant	0	nan	nan	1.70475	0.988	0.76
L164G	Tolerant	0	nan	nan	2.80336	0.995	0.4
L164H	Tolerant	0	nan	nan	3.49651	0.997	0.56
L164K	Tolerant	0	nan	nan	2.11021	0.855	0.47
L164P	Tolerant	0	nan	nan	2.80336	0.995	0.32
L164Q	Tolerant	0	nan	nan	3.49651	0.988	0.38
L164R	Tolerant	0	nan	nan	1.88707	0.988	0.5
L164S	Tolerant	0	nan	nan	3.49651	0.995	0.51
L164Y	Tolerant	0	nan	nan	3.49651	0.903	1

## Sheet: S1. LacI
Supplementary data S1. Calculated CE, CS and SIFT score of the variants from mutagenesis studies.
variation	measured functional imapcts	scores
		CN	CC	CE	CS	pph2	SIFT
K2P	Intolerant	0.85061	4.15268	3.53231	3.53612	0.94	0.05
K2S	Tolerant	0.85061	4.08875	3.47794	3.94158	0.929	0.02
K2Q	Tolerant	0.85061	4.39682	3.73998	4.63473	0.844	0.02
K2Y	Tolerant	0.85061	4.39682	3.73998	4.63473	0.999	0
K2L	Tolerant	0.85061	4.39682	3.73998	4.63473	0.979	0.01
K2A	Tolerant	0.85061	4.16577	3.54345	3.94158	0.929	0.04
K2C	Tolerant	0.85061	4.39682	3.73998	4.63473	1	0
K2E	Tolerant	0.85061	4.08875	3.47794	3.94158	0.929	0.05
K2G	Tolerant	0.85061	4.39682	3.73998	4.63473	0.65	0.01
K2H	Tolerant	0.85061	3.72255	3.16644	3.53612	0.979	0.04
K2F	Tolerant	0.85061	4.39682	3.73998	4.63473	1	0
K2R	Tolerant	0.85061	0.687091	0.584446	0.22801	0.128	1
P3Y	Intolerant	0	nan	nan	3.52636	0.923	0.02
P3K	Intolerant	0	nan	nan	1.04145	0.211	0.54
P3F	Intolerant	0	nan	nan	3.52636	0.989	0.02
P3S	Tolerant	0	nan	nan	-0.868089	0.211	1
P3Q	Tolerant	0	nan	nan	0.961411	0.775	0.37
P3L	Tolerant	0	nan	nan	0.887303	0.775	0.24
P3A	Tolerant	0	nan	nan	0.125163	0.084	0.58
P3C	Tolerant	0	nan	nan	3.52636	0.998	0.02
P3E	Tolerant	0	nan	nan	3.52636	0.775	0.39
P3G	Tolerant	0	nan	nan	2.14007	0.542	0.2
P3H	Tolerant	0	nan	nan	3.52636	0.998	0.05
P3R	Tolerant	0	nan	nan	1.58045	0.587	0.34
V4S	Intolerant	0	nan	nan	2.35815	0.938	0.07
V4Q	Intolerant	0	nan	nan	4.30407	1	0.03
V4Y	Intolerant	0	nan	nan	4.30407	1	0.01
V4L	Intolerant	0	nan	nan	3.61092	0.861	0.17
V4A	Intolerant	0	nan	nan	0.372239	0.539	0.61
V4C	Intolerant	0	nan	nan	4.30407	0.948	0.05
V4E	Intolerant	0	nan	nan	4.30407	0.995	0.04
V4G	Intolerant	0	nan	nan	4.30407	0.991	0
V4P	Intolerant	0	nan	nan	0.566395	0.287	0.37
V4K	Tolerant	0	nan	nan	4.30407	0.995	0.03
V4H	Tolerant	0	nan	nan	4.30407	1	0.01
V4F	Tolerant	0	nan	nan	4.30407	0.999	0.02
V4R	Tolerant	0	nan	nan	4.30407	0.999	0.02
T5S	Intolerant	0.917683	3.67616	3.37355	2.28478	0.969	0.2
T5Q	Intolerant	0.917683	4.65677	4.27344	5.11799	1	0
T5Y	Intolerant	0.917683	4.65677	4.27344	5.11799	1	0
T5K	Intolerant	0.917683	4.38006	4.01951	4.01938	0.999	0.02
T5L	Intolerant	0.917683	4.65677	4.27344	5.11799	0.999	0
T5A	Intolerant	0.917683	4.45302	4.08646	4.01938	0.998	0.02
T5C	Intolerant	0.917683	4.65677	4.27344	5.11799	1	0
T5E	Intolerant	0.917683	4.65677	4.27344	5.11799	1	0
T5G	Intolerant	0.917683	4.45302	4.08646	4.01938	0.993	0.02
T5H	Intolerant	0.917683	4.65677	4.27344	5.11799	1	0
T5F	Intolerant	0.917683	4.65677	4.27344	5.11799	1	0
T5P	Intolerant	0.917683	4.65677	4.27344	5.11799	1	0
T5R	Intolerant	0.917683	4.52598	4.15342	2.34541	0.999	0.08
L6S	Intolerant	0.929878	4.63723	4.31205	5.0626	0.975	0
L6Q	Intolerant	0.929878	4.63723	4.31205	5.0626	1	0
L6Y	Intolerant	0.929878	4.63723	4.31205	5.0626	0.999	0
L6K	Intolerant	0.929878	4.63723	4.31205	5.0626	0.996	0
L6E	Intolerant	0.929878	4.63723	4.31205	5.0626	0.998	0
L6G	Intolerant	0.929878	4.63723	4.31205	5.0626	0.998	0
L6H	Intolerant	0.929878	4.63723	4.31205	5.0626	1	0
L6P	Intolerant	0.929878	4.63723	4.31205	5.0626	1	0
L6R	Intolerant	0.929878	4.63723	4.31205	5.0626	0.993	0
L6A	Tolerant	0.929878	4.63723	4.31205	5.0626	0.996	0
L6C	Tolerant	0.929878	4.63723	4.31205	5.0626	1	0
L6F	Tolerant	0.929878	4.21868	3.92285	1.97155	0.93	0.21
Y7S	Intolerant	0	nan	nan	1.90954	0.139	0.58
Y7Q	Intolerant	0	nan	nan	2.89037	0.832	0.45
Y7K	Intolerant	0	nan	nan	0.730888	0.051	0.92
Y7L	Intolerant	0	nan	nan	3.98898	0.278	0.22
Y7A	Intolerant	0	nan	nan	1.15577	0.051	0.68
Y7C	Intolerant	0	nan	nan	3.98898	0.857	0.04
Y7E	Intolerant	0	nan	nan	0.076961	0.018	1
Y7G	Intolerant	0	nan	nan	2.37955	0.117	0.31
Y7H	Intolerant	0	nan	nan	2.37955	0.117	0.13
Y7F	Intolerant	0	nan	nan	3.98898	0.472	0.04
Y7P	Intolerant	0	nan	nan	3.98898	0.995	0.2
Y7R	Intolerant	0	nan	nan	2.60269	0.139	0.4
D8S	Intolerant	0.591463	5.40268	3.19548	5.45104	0.997	0
D8Y	Intolerant	0.591463	5.40268	3.19548	5.45104	1	0
D8K	Intolerant	0.591463	5.40268	3.19548	5.45104	1	0
D8L	Intolerant	0.591463	5.40268	3.19548	5.45104	1	0
D8A	Intolerant	0.591463	5.40268	3.19548	5.45104	0.997	0
D8C	Intolerant	0.591463	5.40268	3.19548	5.45104	1	0
D8E	Intolerant	0.591463	5.40268	3.19548	4.06474	0.846	0.02
D8G	Intolerant	0.591463	5.40268	3.19548	5.45104	0.999	0
D8H	Intolerant	0.591463	5.40268	3.19548	5.45104	0.997	0
D8F	Intolerant	0.591463	5.40268	3.19548	5.45104	1	0
D8P	Intolerant	0.591463	5.40268	3.19548	5.45104	1	0
D8R	Intolerant	0.591463	5.40268	3.19548	5.45104	1	0
D8Q	Tolerant	0.591463	5.40268	3.19548	4.75789	0.989	0.01
V9S	Intolerant	0	nan	nan	5.46806	1	0
V9Q	Intolerant	0	nan	nan	5.46806	1	0
V9Y	Intolerant	0	nan	nan	5.46806	1	0
V9K	Intolerant	0	nan	nan	5.46806	1	0
V9L	Intolerant	0	nan	nan	5.46806	0.989	0
V9A	Intolerant	0	nan	nan	5.46806	1	0
V9C	Intolerant	0	nan	nan	5.46806	1	0
V9E	Intolerant	0	nan	nan	5.46806	1	0
V9G	Intolerant	0	nan	nan	5.46806	1	0
V9H	Intolerant	0	nan	nan	5.46806	1	0
V9F	Intolerant	0	nan	nan	5.46806	1	0
V9P	Intolerant	0	nan	nan	5.46806	1	0
V9R	Intolerant	0	nan	nan	5.46806	1	0
A10S	Intolerant	0	nan	nan	5.46383	0.989	0
A10Q	Intolerant	0	nan	nan	5.46383	1	0
A10Y	Intolerant	0	nan	nan	5.46383	1	0
A10K	Intolerant	0	nan	nan	5.46383	1	0
A10L	Intolerant	0	nan	nan	5.46383	0.999	0
A10C	Intolerant	0	nan	nan	5.46383	0.998	0
A10E	Intolerant	0	nan	nan	5.46383	1	0
A10H	Intolerant	0	nan	nan	5.46383	1	0
A10F	Intolerant	0	nan	nan	5.46383	1	0
A10P	Intolerant	0	nan	nan	5.46383	1	0
A10R	Intolerant	0	nan	nan	5.46383	1	0
A10G	Tolerant	0	nan	nan	5.46383	0.999	0
E11P	Intolerant	0	nan	nan	2.99573	0.369	0.04
E11S	Tolerant	0	nan	nan	1.38629	0.003	0.12
E11Q	Tolerant	0	nan	nan	0	0.001	0.3
E11Y	Tolerant	0	nan	nan	2.99573	0.369	0
E11K	Tolerant	0	nan	nan	-0.371564	0	0.47
E11L	Tolerant	0	nan	nan	0.798508	0	0.08
E11A	Tolerant	0	nan	nan	-0.500775	0	0.52
E11C	Tolerant	0	nan	nan	2.99573	0.688	0.01
E11G	Tolerant	0	nan	nan	1.60944	0.006	0.08
E11H	Tolerant	0	nan	nan	1.38629	0.126	0.05
E11F	Tolerant	0	nan	nan	2.99573	0.04	0.01
E11R	Tolerant	0	nan	nan	-1.53687	0	1
Y12P	Intolerant	0	nan	nan	2.77259	0.192	0.13
Y12S	Tolerant	0	nan	nan	1.38629	0.001	0.27
Y12Q	Tolerant	0	nan	nan	0.207639	0.001	0.24
Y12K	Tolerant	0	nan	nan	0.980829	0	0.22
Y12L	Tolerant	0	nan	nan	-1.71605	0	1
Y12A	Tolerant	0	nan	nan	0.470004	0	0.4
Y12C	Tolerant	0	nan	nan	2.77259	0.454	0.12
Y12E	Tolerant	0	nan	nan	0.374693	0	0.24
Y12G	Tolerant	0	nan	nan	2.77259	0.016	0.21
Y12H	Tolerant	0	nan	nan	-1.17865	0	0.59
Y12F	Tolerant	0	nan	nan	2.07944	0.003	0.46
Y12R	Tolerant	0	nan	nan	-0.223144	0	0.38
A13L	Intolerant	0.762195	5.45425	4.1572	5.45532	0.997	0
A13F	Intolerant	0.762195	5.45425	4.1572	5.45532	1	0
A13G	Intolerant	0.762195	5.45425	4.1572	4.76217	0.961	0.01
A13Y	Intolerant	0.762195	5.45425	4.1572	5.45532	1	0
A13P	Intolerant	0.762195	5.45425	4.1572	5.45532	1	0
A13H	Intolerant	0.762195	5.45425	4.1572	5.45532	1	0
A13E	Intolerant	0.762195	5.45425	4.1572	5.45532	1	0
A13Q	Intolerant	0.762195	5.45425	4.1572	5.45532	1	0
A13K	Intolerant	0.762195	5.45425	4.1572	5.45532	1	0
A13R	Intolerant	0.762195	5.45425	4.1572	5.45532	1	0
A13C	Tolerant	0.762195	5.45425	4.1572	5.45532	0.991	0
A13S	Tolerant	0.762195	4.06796	3.10058	4.06903	0.989	0.02
G14Y	Intolerant	0	nan	nan	5.40268	1	0
G14K	Intolerant	0	nan	nan	4.01638	0.989	0.02
G14L	Intolerant	0	nan	nan	5.40268	1	0
G14F	Intolerant	0	nan	nan	5.40268	1	0
G14P	Intolerant	0	nan	nan	5.40268	1	0
G14S	Tolerant	0	nan	nan	4.70953	0.997	0.01
G14Q	Tolerant	0	nan	nan	5.40268	0.997	0
G14A	Tolerant	0	nan	nan	5.40268	0.997	0
G14C	Tolerant	0	nan	nan	5.40268	1	0
G14E	Tolerant	0	nan	nan	4.70953	0.997	0.01
G14H	Tolerant	0	nan	nan	5.40268	1	0
G14R	Tolerant	0	nan	nan	4.70953	0.991	0.01
V15Y	Tolerant	0	nan	nan	5.47227	0.997	0
V15C	Tolerant	0	nan	nan	5.47227	0.991	0
V15F	Tolerant	0	nan	nan	5.47227	0.997	0
V15S	Intolerant	0	nan	nan	5.47227	1	0
V15Q	Intolerant	0	nan	nan	5.47227	1	0
V15K	Intolerant	0	nan	nan	5.47227	1	0
V15L	Intolerant	0	nan	nan	5.47227	0.989	0
V15A	Intolerant	0	nan	nan	5.47227	0.997	0
V15E	Intolerant	0	nan	nan	5.47227	1	0
V15G	Intolerant	0	nan	nan	5.47227	0.991	0
V15H	Intolerant	0	nan	nan	5.47227	1	0
V15P	Intolerant	0	nan	nan	5.47227	1	0
V15R	Intolerant	0	nan	nan	5.47227	1	0
S16Q	Intolerant	0.762195	5.46382	4.16449	5.46806	1	0
S16Y	Intolerant	0.762195	5.46382	4.16449	5.46806	1	0
S16K	Intolerant	0.762195	5.46382	4.16449	5.46806	1	0
S16L	Intolerant	0.762195	5.46382	4.16449	5.46806	1	0
S16A	Intolerant	0.762195	5.46382	4.16449	5.46806	0.989	0
S16C	Intolerant	0.762195	5.46382	4.16449	5.46806	1	0
S16E	Intolerant	0.762195	5.46382	4.16449	5.46806	1	0
S16G	Intolerant	0.762195	5.46382	4.16449	5.46806	0.968	0
S16H	Intolerant	0.762195	5.46382	4.16449	5.46806	0.999	0
S16F	Intolerant	0.762195	5.46382	4.16449	5.46806	1	0
S16P	Intolerant	0.762195	5.46382	4.16449	4.77491	0.961	0.01
S16R	Intolerant	0.762195	5.46382	4.16449	5.46806	1	0
Y17S	Intolerant	0.917683	4.52463	4.15218	4.13517	0.007	0.06
Y17Q	Intolerant	0.917683	2.71167	2.48845	2.18926	0.007	0.18
Y17K	Intolerant	0.917683	4.56111	4.18566	4.82831	0.007	0.03
Y17L	Intolerant	0.917683	4.08065	3.74475	3.7297	0.007	0.1
Y17A	Intolerant	0.917683	3.74058	3.43266	3.03655	0.002	0.14
Y17C	Intolerant	0.917683	4.56111	4.18566	4.82831	0.971	0.02
Y17E	Intolerant	0.917683	4.08685	3.75044	4.13517	0.171	0.04
Y17G	Intolerant	0.917683	4.06551	3.73085	3.44202	0.001	0.08
Y17H	Intolerant	0.917683	2.60031	2.38626	0.733969	0.001	0.65
Y17F	Intolerant	0.917683	4.0896	3.75295	3.03655	0.016	0.13
Y17P	Intolerant	0.917683	4.41519	4.05174	4.13517	0.002	0.04
Y17R	Intolerant	0.917683	4.56111	4.18566	4.82831	0.007	0.04
Q18S	Intolerant	0	nan	nan	5.39363	0.008	0
Q18Y	Intolerant	0	nan	nan	5.39363	0.97	0
Q18K	Intolerant	0	nan	nan	4.29502	0.055	0.03
Q18L	Intolerant	0	nan	nan	5.39363	0.43	0
Q18A	Intolerant	0	nan	nan	5.39363	0.008	0
Q18C	Intolerant	0	nan	nan	5.39363	0.992	0
Q18E	Intolerant	0	nan	nan	5.39363	0.841	0
Q18G	Intolerant	0	nan	nan	3.44772	0.045	0.03
Q18H	Intolerant	0	nan	nan	5.39363	0.992	0
Q18F	Intolerant	0	nan	nan	5.39363	0.915	0
Q18P	Intolerant	0	nan	nan	5.39363	0.024	0
Q18R	Intolerant	0	nan	nan	5.39363	0.841	0
T19S	Intolerant	0.762195	5.46382	4.16449	5.46806	0.997	0
T19Q	Intolerant	0.762195	5.46382	4.16449	5.46806	1	0
T19Y	Intolerant	0.762195	5.46382	4.16449	5.46806	1	0
T19K	Intolerant	0.762195	5.46382	4.16449	5.46806	1	0
T19L	Intolerant	0.762195	5.46382	4.16449	5.46806	0.997	0
T19A	Intolerant	0.762195	5.46382	4.16449	5.46806	0.998	0
T19C	Intolerant	0.762195	5.46382	4.16449	5.46806	1	0
T19E	Intolerant	0.762195	5.46382	4.16449	5.46806	1	0
T19G	Intolerant	0.762195	5.46382	4.16449	4.77491	0.961	0.01
T19H	Intolerant	0.762195	5.46382	4.16449	5.46806	1	0
T19F	Intolerant	0.762195	5.46382	4.16449	5.46806	1	0
T19P	Intolerant	0.762195	5.46382	4.16449	5.46806	1	0
T19R	Intolerant	0.762195	5.46382	4.16449	5.46806	1	0
V20S	Intolerant	0.762195	5.46382	4.16449	5.46806	1	0
V20Q	Intolerant	0.762195	5.46382	4.16449	5.46806	1	0
V20Y	Intolerant	0.762195	5.46382	4.16449	5.46806	1	0
V20K	Intolerant	0.762195	5.46382	4.16449	5.46806	1	0
V20L	Intolerant	0.762195	5.46382	4.16449	4.77491	0.991	0.01
V20A	Intolerant	0.762195	5.46382	4.16449	5.46806	0.973	0
V20C	Intolerant	0.762195	5.46382	4.16449	5.46806	1	0
V20E	Intolerant	0.762195	5.46382	4.16449	5.46806	1	0
V20G	Intolerant	0.762195	5.46382	4.16449	5.46806	1	0
V20H	Intolerant	0.762195	5.46382	4.16449	5.46806	1	0
V20F	Intolerant	0.762195	5.46382	4.16449	5.46806	1	0
V20P	Intolerant	0.762195	5.46382	4.16449	5.46806	1	0
V20R	Intolerant	0.762195	5.46382	4.16449	5.46806	1	0
S21Q	Intolerant	0.817073	5.45453	4.45675	5.46383	1	0
S21Y	Intolerant	0.817073	5.45453	4.45675	5.46383	1	0
S21K	Intolerant	0.817073	5.45453	4.45675	5.46383	0.999	0
S21L	Intolerant	0.817073	5.45453	4.45675	5.46383	1	0
S21A	Intolerant	0.817073	4.99244	4.07918	4.77068	0.999	0.02
S21C	Intolerant	0.817073	5.45453	4.45675	5.46383	1	0
S21E	Intolerant	0.817073	5.45453	4.45675	5.46383	1	0
S21G	Intolerant	0.817073	5.45453	4.45675	5.46383	1	0
S21H	Intolerant	0.817073	5.45453	4.45675	5.46383	1	0
S21F	Intolerant	0.817073	5.45453	4.45675	5.46383	1	0
S21P	Intolerant	0.817073	5.45453	4.45675	5.46383	1	0
S21R	Intolerant	0.817073	5.22348	4.26797	4.77068	0.991	0.01
R22S	Intolerant	0	nan	nan	5.47227	0.984	0
R22Q	Intolerant	0	nan	nan	5.47227	0.984	0
R22Y	Intolerant	0	nan	nan	5.47227	0.947	0
R22K	Intolerant	0	nan	nan	5.47227	0.763	0
R22L	Intolerant	0	nan	nan	5.47227	0.947	0
R22A	Intolerant	0	nan	nan	5.47227	0.992	0
R22C	Intolerant	0	nan	nan	5.47227	1	0
R22E	Intolerant	0	nan	nan	5.47227	0.992	0
R22G	Intolerant	0	nan	nan	5.47227	0.996	0
R22H	Intolerant	0	nan	nan	5.47227	0.763	0
R22F	Intolerant	0	nan	nan	5.47227	0.998	0
R22P	Intolerant	0	nan	nan	5.47227	1	0
V23S	Intolerant	0	nan	nan	5.47227	0.998	0
V23Q	Intolerant	0	nan	nan	5.47227	1	0
V23Y	Intolerant	0	nan	nan	5.47227	0.997	0
V23K	Intolerant	0	nan	nan	5.47227	1	0
V23L	Intolerant	0	nan	nan	5.47227	0.997	0
V23A	Intolerant	0	nan	nan	5.47227	0.873	0
V23C	Intolerant	0	nan	nan	5.47227	1	0
V23E	Intolerant	0	nan	nan	5.47227	1	0
V23G	Intolerant	0	nan	nan	5.47227	1	0
V23H	Intolerant	0	nan	nan	5.47227	1	0
V23F	Intolerant	0	nan	nan	5.47227	0.997	0
V23P	Intolerant	0	nan	nan	5.47227	1	0
V23R	Intolerant	0	nan	nan	5.47227	1	0
V24K	Intolerant	0.804878	3.43277	2.76296	3.68888	0.841	0
V24E	Intolerant	0.804878	3.43277	2.76296	3.68888	0.841	0
V24G	Intolerant	0.804878	3.43277	2.76296	3.68888	0.723	0
V24F	Intolerant	0.804878	3.43277	2.76296	3.68888	0.133	0
V24P	Intolerant	0.804878	3.43277	2.76296	3.68888	0.942	0
V24L	Intolerant	0.804878	-1.09281	-0.879578	-1.11514	0	1
V24S	Tolerant	0.804878	3.15551	2.5398	2.99573	0.133	0.02
V24Q	Tolerant	0.804878	3.43277	2.76296	3.68888	0.984	0
V24Y	Tolerant	0.804878	3.43277	2.76296	3.68888	0.723	0
V24C	Tolerant	0.804878	3.43277	2.76296	3.68888	0.984	0
V24H	Tolerant	0.804878	3.43277	2.76296	3.68888	0.984	0
V24R	Tolerant	0.804878	3.43277	2.76296	3.68888	0.942	0
V24A	Tolerant	0.804878	2.87826	2.31664	2.30259	0.028	0.06
N25S	Intolerant	0.676829	5.44233	3.68353	5.45959	0.973	0
N25Q	Intolerant	0.676829	5.44233	3.68353	5.45959	0.997	0
N25Y	Intolerant	0.676829	5.44233	3.68353	5.45959	1	0
N25K	Intolerant	0.676829	5.44233	3.68353	5.45959	0.989	0
N25L	Intolerant	0.676829	5.44233	3.68353	5.45959	0.999	0
N25A	Intolerant	0.676829	5.44233	3.68353	5.45959	0.989	0
N25C	Intolerant	0.676829	5.44233	3.68353	5.45959	1	0
N25E	Intolerant	0.676829	5.44233	3.68353	5.45959	0.998	0
N25H	Intolerant	0.676829	4.74919	3.21439	4.76644	0.997	0.01
N25F	Intolerant	0.676829	5.44233	3.68353	5.45959	1	0
N25P	Intolerant	0.676829	5.44233	3.68353	5.45959	1	0
N25R	Intolerant	0.676829	5.44233	3.68353	4.76644	0.989	0.01
N25G	Tolerant	0.676829	5.09576	3.44896	4.76644	0.968	0.01
Q26P	Intolerant	0	nan	nan	3.93183	0.718	0.09
Q26S	Tolerant	0	nan	nan	2.54553	0.007	0.28
Q26Y	Tolerant	0	nan	nan	3.93183	0.591	0.01
Q26K	Tolerant	0	nan	nan	0.599621	0.002	0.66
Q26L	Tolerant	0	nan	nan	3.93183	0.145	0.1
Q26A	Tolerant	0	nan	nan	1.98592	0.007	0.34
Q26C	Tolerant	0	nan	nan	3.23868	0.016	0.03
Q26E	Tolerant	0	nan	nan	1.85238	0.001	0.47
Q26G	Tolerant	0	nan	nan	0.103184	0.001	1
Q26H	Tolerant	0	nan	nan	1.36688	0.001	0.18
Q26F	Tolerant	0	nan	nan	3.93183	0.899	0.02
Q26R	Tolerant	0	nan	nan	1.22378	0.001	0.35
A27F	Intolerant	0.591463	4.35671	2.57683	4.45435	0.307	0.03
A27L	Tolerant	0.591463	4.35671	2.57683	3.7612	0.154	0.16
A27C	Tolerant	0.591463	4.35671	2.57683	4.45435	0.986	0.03
A27Y	Tolerant	0.591463	4.35671	2.57683	3.7612	0.014	0.04
A27H	Tolerant	0.591463	4.35671	2.57683	0.6042	0.014	0.55
A27E	Tolerant	0.591463	4.35671	2.57683	3.35574	0.014	0.52
A27K	Tolerant	0.591463	4.35671	2.57683	3.7612	0.014	0.46
A27R	Tolerant	0.591463	4.35671	2.57683	3.7612	0.014	0.27
A27G	Tolerant	0.591463	2.97041	1.75689	3.06805	0.027	0.21
A27S	Tolerant	0.591463	0.296266	0.17523	0.23484	0.005	1
A27P	Tolerant	0.591463	2.05412	1.21494	1.3633	0.001	0.36
A27Q	Tolerant	0.591463	3.66356	2.16686	2.84491	0.074	0.35
S28L	Intolerant	0	nan	nan	2.35138	0.013	0.04
S28P	Intolerant	0	nan	nan	-1.34993	0	1
S28Q	Tolerant	0	nan	nan	0.965081	0.038	0.11
S28Y	Tolerant	0	nan	nan	3.04452	0.179	0
S28K	Tolerant	0	nan	nan	1.65823	0.007	0.11
S28A	Tolerant	0	nan	nan	-0.805625	0.001	0.46
S28C	Tolerant	0	nan	nan	2.35138	0.07	0.01
S28E	Tolerant	0	nan	nan	-0.619039	0.001	0.37
S28G	Tolerant	0	nan	nan	0.741937	0.001	0.14
S28H	Tolerant	0	nan	nan	2.35138	0.083	0.02
S28F	Tolerant	0	nan	nan	3.04452	0.605	0
S28R	Tolerant	0	nan	nan	2.35138	0.002	0.04
H29Y	Intolerant	0	nan	nan	3.61092	0.002	0.09
H29K	Intolerant	0	nan	nan	2.00148	0.002	0.27
H29C	Intolerant	0	nan	nan	3.61092	0.171	0.04
H29E	Intolerant	0	nan	nan	4.30407	0.007	0.12
H29F	Intolerant	0	nan	nan	4.30407	0.007	0.06
H29P	Intolerant	0	nan	nan	2.35815	0.002	0.13
H29R	Intolerant	0	nan	nan	2.51231	0.002	0.19
H29S	Tolerant	0	nan	nan	1.08519	0.002	0.49
H29Q	Tolerant	0	nan	nan	1.21302	0.007	0.3
H29L	Tolerant	0	nan	nan	2.91777	0.007	0.12
H29A	Tolerant	0	nan	nan	3.61092	0.007	0.13
H29G	Tolerant	0	nan	nan	2.91777	0.001	0.13
V30L	Intolerant	0.591463	4.33947	2.56663	4.34813	0.973	0.02
V30F	Intolerant	0.591463	5.43808	3.21642	5.44674	0.997	0
V30C	Intolerant	0.591463	5.43808	3.21642	5.44674	1	0
V30G	Intolerant	0.591463	5.43808	3.21642	5.44674	1	0
V30S	Intolerant	0.591463	5.43808	3.21642	5.44674	1	0
V30Y	Intolerant	0.591463	5.43808	3.21642	5.44674	0.997	0
V30P	Intolerant	0.591463	5.43808	3.21642	5.44674	1	0
V30H	Intolerant	0.591463	5.43808	3.21642	5.44674	1	0
V30E	Intolerant	0.591463	5.43808	3.21642	5.44674	1	0
V30Q	Intolerant	0.591463	5.43808	3.21642	5.44674	1	0
V30K	Intolerant	0.591463	5.43808	3.21642	5.44674	1	0
V30R	Intolerant	0.591463	5.43808	3.21642	5.44674	1	0
V30A	Tolerant	0.591463	5.43808	3.21642	5.44674	0.997	0
S31L	Intolerant	0.85061	4.57067	3.88786	5.04986	0.629	0.01
S31F	Intolerant	0.85061	4.57067	3.88786	5.04986	0.989	0
S31C	Intolerant	0.85061	4.57067	3.88786	5.04986	0.996	0
S31Y	Intolerant	0.85061	4.57067	3.88786	5.04986	0.989	0
S31P	Intolerant	0.85061	4.57067	3.88786	5.04986	0.369	0.01
S31E	Intolerant	0.85061	4.49365	3.82235	4.35671	0.629	0.04
S31Q	Intolerant	0.85061	4.57067	3.88786	5.04986	0.629	0.01
S31G	Tolerant	0.85061	4.57067	3.88786	5.04986	0.194	0.01
S31H	Tolerant	0.85061	4.57067	3.88786	5.04986	0.856	0
S31K	Tolerant	0.85061	4.29457	3.653	3.66356	0.117	0.06
S31R	Tolerant	0.85061	3.56779	3.0348	1.64866	0.117	0.29
S31A	Tolerant	0.85061	2.21209	1.88162	1.28866	0.043	0.42
A32L	Tolerant	0	nan	nan	2.72458	0.05	0.21
A32F	Tolerant	0	nan	nan	4.11087	0.841	0.03
A32C	Tolerant	0	nan	nan	4.11087	0.984	0.04
A32G	Tolerant	0	nan	nan	2.72458	0.05	0.27
A32S	Tolerant	0	nan	nan	1.80829	0.028	0.53
A32Y	Tolerant	0	nan	nan	4.11087	0.841	0.03
A32P	Tolerant	0	nan	nan	0.219054	0	0.47
A32H	Tolerant	0	nan	nan	3.41773	0.272	0.09
A32E	Tolerant	0	nan	nan	-0.0162605	0.001	1
A32Q	Tolerant	0	nan	nan	1.91365	0.028	0.43
A32K	Tolerant	0	nan	nan	1.80829	0.028	0.65
A32R	Tolerant	0	nan	nan	3.41773	0.063	0.35
K33L	Intolerant	0	nan	nan	3.31419	0.031	0.09
K33F	Intolerant	0	nan	nan	4.00733	0.212	0.01
K33C	Intolerant	0	nan	nan	4.00733	0.926	0.01
K33A	Intolerant	0	nan	nan	0.223144	0	0.78
K33S	Intolerant	0	nan	nan	0.962811	0.002	0.52
K33Y	Intolerant	0	nan	nan	4.00733	0.212	0.01
K33H	Intolerant	0	nan	nan	2.90872	0.071	0.06
K33E	Intolerant	0	nan	nan	0.480973	0.001	0.9
K33Q	Intolerant	0	nan	nan	2.3979	0.006	0.22
K33G	Tolerant	0	nan	nan	2.62104	0.005	0.14
K33P	Tolerant	0	nan	nan	3.31419	0.011	0.08
K33R	Tolerant	0	nan	nan	-0.182322	0	1
T34L	Intolerant	0.676829	5.44238	3.68356	5.45959	0.88	0
T34F	Intolerant	0.676829	5.44238	3.68356	5.45959	0.999	0
T34C	Intolerant	0.676829	5.44238	3.68356	5.45959	1	0
T34G	Intolerant	0.676829	5.44238	3.68356	5.45959	0.956	0
T34S	Intolerant	0.676829	5.44238	3.68356	5.45959	0.984	0
T34Y	Intolerant	0.676829	5.44238	3.68356	5.45959	1	0
T34P	Intolerant	0.676829	5.44238	3.68356	5.45959	1	0
T34H	Intolerant	0.676829	5.44238	3.68356	5.45959	1	0
T34E	Intolerant	0.676829	5.44238	3.68356	5.45959	0.996	0
T34Q	Intolerant	0.676829	5.44238	3.68356	5.45959	0.999	0
T34K	Intolerant	0.676829	5.44238	3.68356	5.45959	0.88	0
T34R	Intolerant	0.676829	5.44238	3.68356	5.45959	0.984	0
T34A	Tolerant	0.676829	5.44238	3.68356	5.45959	0.88	0
R35F	Intolerant	0	nan	nan	5.42935	0.994	0
R35C	Intolerant	0	nan	nan	5.42935	0.999	0
R35G	Intolerant	0	nan	nan	5.42935	0.886	0
R35S	Intolerant	0	nan	nan	5.42935	0.727	0
R35Y	Intolerant	0	nan	nan	5.42935	0.958	0
R35P	Intolerant	0	nan	nan	5.42935	0.999	0
R35H	Intolerant	0	nan	nan	5.42935	0.958	0
R35E	Intolerant	0	nan	nan	5.42935	0.727	0
R35L	Tolerant	0	nan	nan	4.7362	0.866	0.01
R35A	Tolerant	0	nan	nan	5.42935	0.727	0
R35Q	Tolerant	0	nan	nan	4.33073	0.866	0.01
R35K	Tolerant	0	nan	nan	3.3499	0.147	0.05
E36P	Intolerant	0	nan	nan	4.57471	0.5	0.04
E36H	Intolerant	0	nan	nan	2.49527	0.078	0.06
E36L	Tolerant	0	nan	nan	2.49527	0.001	0.09
E36F	Tolerant	0	nan	nan	4.57471	0.65	0.01
E36C	Tolerant	0	nan	nan	4.57471	0.019	0.01
E36A	Tolerant	0	nan	nan	1.27887	0.001	0.35
E36G	Tolerant	0	nan	nan	4.57471	0.024	0.05
E36S	Tolerant	0	nan	nan	2.49527	0.013	0.15
E36Y	Tolerant	0	nan	nan	4.57471	0.65	0
E36Q	Tolerant	0	nan	nan	1.39666	0.002	0.29
E36K	Tolerant	0	nan	nan	2.00976	0.005	0.26
E36R	Tolerant	0	nan	nan	1.80212	0.002	0.18
K37F	Intolerant	0	nan	nan	4.94164	0.998	0
K37S	Intolerant	0	nan	nan	4.94164	0.784	0
K37Y	Intolerant	0	nan	nan	4.94164	0.995	0
K37P	Intolerant	0	nan	nan	4.94164	0.998	0
K37L	Tolerant	0	nan	nan	4.2485	0.784	0.01
K37C	Tolerant	0	nan	nan	4.94164	0.998	0
K37A	Tolerant	0	nan	nan	4.2485	0.395	0.02
K37G	Tolerant	0	nan	nan	4.94164	0.814	0
K37H	Tolerant	0	nan	nan	4.2485	0.927	0.03
K37E	Tolerant	0	nan	nan	4.94164	0.784	0
K37Q	Tolerant	0	nan	nan	3.84303	0.599	0.04
K37R	Tolerant	0	nan	nan	0.430783	0.039	0.94
V38L	Intolerant	0	nan	nan	5.44674	0.997	0
V38F	Intolerant	0	nan	nan	5.44674	1	0
V38C	Intolerant	0	nan	nan	5.44674	1	0
V38A	Intolerant	0	nan	nan	5.44674	0.999	0
V38G	Intolerant	0	nan	nan	5.44674	1	0
V38S	Intolerant	0	nan	nan	5.44674	1	0
V38Y	Intolerant	0	nan	nan	5.44674	1	0
V38P	Intolerant	0	nan	nan	5.44674	1	0
V38H	Intolerant	0	nan	nan	5.44674	1	0
V38E	Intolerant	0	nan	nan	5.44674	1	0
V38Q	Intolerant	0	nan	nan	5.44674	1	0
V38K	Intolerant	0	nan	nan	5.44674	1	0
V38R	Intolerant	0	nan	nan	5.44674	1	0
E39P	Intolerant	0	nan	nan	4.76217	0.97	0.21
E39L	Tolerant	0	nan	nan	0.77319	0.001	0.84
E39F	Tolerant	0	nan	nan	2.97041	0.045	0.73
E39C	Tolerant	0	nan	nan	4.76217	0.992	0.18
E39A	Tolerant	0	nan	nan	3.66356	0.12	0.53
E39G	Tolerant	0	nan	nan	4.76217	0.915	0.34
E39S	Tolerant	0	nan	nan	4.06903	0.841	0.42
E39Y	Tolerant	0	nan	nan	4.76217	0.43	1
E39H	Tolerant	0	nan	nan	4.06903	0.43	0.55
E39Q	Tolerant	0	nan	nan	1.5433	0.055	0.38
E39K	Tolerant	0	nan	nan	4.76217	0.12	0.32
E39R	Tolerant	0	nan	nan	2.97041	0.045	0.38
A40P	Intolerant	0	nan	nan	4.5326	0.65	0.17
A40L	Tolerant	0	nan	nan	2.74084	0.008	0.21
A40F	Tolerant	0	nan	nan	3.83945	0.314	0.04
A40C	Tolerant	0	nan	nan	4.5326	0.955	0.03
A40G	Tolerant	0	nan	nan	3.43399	0.004	0.26
A40S	Tolerant	0	nan	nan	2.74084	0.01	0.5
A40Y	Tolerant	0	nan	nan	4.5326	0.314	0.02
A40H	Tolerant	0	nan	nan	3.14631	0.018	0.09
A40E	Tolerant	0	nan	nan	1.96765	0.001	0.73
A40Q	Tolerant	0	nan	nan	0.405465	0.004	0.69
A40K	Tolerant	0	nan	nan	2.1347	0.004	0.65
A40R	Tolerant	0	nan	nan	1.44156	0.001	0.5
A41L	Intolerant	0.676829	5.34948	3.62069	5.36598	0.88	0
A41F	Intolerant	0.676829	5.34948	3.62069	5.36598	0.999	0
A41C	Intolerant	0.676829	5.34948	3.62069	5.36598	1	0
A41G	Intolerant	0.676829	5.34948	3.62069	5.36598	0.956	0
A41Y	Intolerant	0.676829	5.34948	3.62069	5.36598	1	0
A41P	Intolerant	0.676829	5.34948	3.62069	5.36598	1	0
A41H	Intolerant	0.676829	5.34948	3.62069	5.36598	1	0
A41E	Intolerant	0.676829	5.34948	3.62069	5.36598	0.999	0
A41Q	Intolerant	0.676829	5.34948	3.62069	5.36598	1	0
A41K	Intolerant	0.676829	5.34948	3.62069	5.36598	0.984	0
A41R	Intolerant	0.676829	5.34948	3.62069	5.36598	0.998	0
A41S	Intolerant	0.676829	2.78453	1.88465	2.80103	0.947	0.05
M42G	Intolerant	0.591463	4.70953	2.78551	4.78749	0.841	0
M42S	Intolerant	0.591463	4.70953	2.78551	4.78749	0.841	0
M42Y	Intolerant	0.591463	4.70953	2.78551	4.78749	0.915	0
M42P	Intolerant	0.591463	4.70953	2.78551	4.78749	0.97	0
M42H	Intolerant	0.591463	4.70953	2.78551	4.78749	0.992	0
M42E	Intolerant	0.591463	4.70953	2.78551	4.78749	0.841	0
M42Q	Intolerant	0.591463	4.70953	2.78551	4.78749	0.726	0
M42K	Intolerant	0.591463	4.70953	2.78551	4.78749	0.841	0
M42R	Intolerant	0.591463	4.70953	2.78551	4.78749	0.915	0
M42L	Tolerant	0.591463	4.70953	2.78551	4.78749	0.055	0.01
M42F	Tolerant	0.591463	4.70953	2.78551	4.78749	0.43	0
M42C	Tolerant	0.591463	4.70953	2.78551	4.78749	0.992	0
M42A	Tolerant	0.591463	4.70953	2.78551	4.78749	0.008	0
A43P	Intolerant	0	nan	nan	4.61512	0.97	0.11
A43L	Tolerant	0	nan	nan	3.92197	0.238	0.13
A43F	Tolerant	0	nan	nan	4.61512	0.726	0.02
A43C	Tolerant	0	nan	nan	4.61512	0.992	0.02
A43G	Tolerant	0	nan	nan	3.22883	0.206	0.19
A43S	Tolerant	0	nan	nan	3.22883	0.12	0.33
A43Y	Tolerant	0	nan	nan	4.61512	0.915	0.02
A43H	Tolerant	0	nan	nan	3.92197	0.726	0.06
A43E	Tolerant	0	nan	nan	1.21392	0.003	0.61
A43Q	Tolerant	0	nan	nan	1.21392	0.055	0.48
A43K	Tolerant	0	nan	nan	1.08876	0.008	0.66
A43R	Tolerant	0	nan	nan	2.05017	0.024	0.33
E44P	Intolerant	0	nan	nan	4.5326	0.807	0.03
E44L	Tolerant	0	nan	nan	2.45316	0.04	0.08
E44F	Tolerant	0	nan	nan	4.5326	0.94	0
E44C	Tolerant	0	nan	nan	4.5326	0.94	0
E44A	Tolerant	0	nan	nan	0.640779	0.002	0.5
E44G	Tolerant	0	nan	nan	4.5326	0.092	0.03
E44S	Tolerant	0	nan	nan	3.43399	0.05	0.12
E44Y	Tolerant	0	nan	nan	4.5326	0.94	0
E44H	Tolerant	0	nan	nan	3.14631	0.262	0.04
E44Q	Tolerant	0	nan	nan	0.74841	0.022	0.51
E44K	Tolerant	0	nan	nan	2.23001	0.022	0.19
E44R	Tolerant	0	nan	nan	3.14631	0.05	0.08
L45F	Intolerant	0.817073	5.41506	4.4245	5.43372	0.984	0
L45A	Intolerant	0.817073	5.41506	4.4245	5.43372	0.984	0
L45G	Intolerant	0.817073	5.41506	4.4245	5.43372	0.999	0
L45S	Intolerant	0.817073	5.29954	4.33011	4.74057	0.998	0.01
L45Y	Intolerant	0.817073	5.41506	4.4245	5.43372	0.947	0
L45P	Intolerant	0.817073	5.41506	4.4245	5.43372	1	0
L45H	Intolerant	0.817073	5.41506	4.4245	5.43372	0.984	0
L45E	Intolerant	0.817073	5.41506	4.4245	5.43372	0.999	0
L45Q	Intolerant	0.817073	5.41506	4.4245	5.43372	1	0
L45K	Intolerant	0.817073	5.41506	4.4245	5.43372	0.998	0
L45R	Intolerant	0.817073	5.41506	4.4245	5.43372	0.984	0
L45C	Tolerant	0.817073	5.41506	4.4245	5.43372	1	0
N46P	Intolerant	0.676829	4.11635	2.78607	4.23411	0.987	0.02
N46L	Tolerant	0.676829	3.76978	2.5515	3.54096	0.96	0.02
N46F	Tolerant	0.676829	4.11635	2.78607	4.23411	0.989	0
N46C	Tolerant	0.676829	4.11635	2.78607	4.23411	0.996	0
N46A	Tolerant	0.676829	4.11635	2.78607	3.54096	0.629	0.04
N46Y	Tolerant	0.676829	4.11635	2.78607	4.23411	0.978	0.01
N46E	Tolerant	0.676829	4.11635	2.78607	4.23411	0.629	0.04
N46K	Tolerant	0.676829	3.56705	2.41428	3.13549	0.412	0.06
N46G	Tolerant	0.676829	2.96506	2.00684	-0.220241	0.006	1
N46S	Tolerant	0.676829	2.32459	1.57335	2.15466	0.412	0.12
N46H	Tolerant	0.676829	1.06844	0.723152	0.623189	0.053	0.27
N46Q	Tolerant	0.676829	2.73006	1.84778	2.62467	0.629	0.06
N46R	Tolerant	0.676829	2.20203	1.4904	1.09861	0.095	0.18
Y47L	Intolerant	0.676829	5.43153	3.67622	5.43808	0.997	0
Y47F	Intolerant	0.676829	3.48562	2.35917	3.24085	0.846	0.07
Y47C	Intolerant	0.676829	5.43153	3.67622	5.43808	1	0
Y47A	Intolerant	0.676829	5.43153	3.67622	5.43808	1	0
Y47G	Intolerant	0.676829	5.43153	3.67622	5.43808	1	0
Y47S	Intolerant	0.676829	5.43153	3.67622	5.43808	1	0
Y47P	Intolerant	0.676829	5.43153	3.67622	5.43808	1	0
Y47H	Intolerant	0.676829	5.43153	3.67622	5.43808	1	0
Y47E	Intolerant	0.676829	5.43153	3.67622	5.43808	1	0
Y47Q	Intolerant	0.676829	5.43153	3.67622	5.43808	1	0
Y47K	Intolerant	0.676829	5.43153	3.67622	5.43808	1	0
Y47R	Intolerant	0.676829	5.43153	3.67622	5.43808	1	0
I48L	Intolerant	0.966463	2.84618	2.75073	2.60269	0.003	0.34
I48F	Intolerant	0.966463	3.15922	3.05327	3.29584	0.008	0.09
I48C	Intolerant	0.966463	3.15922	3.05327	3.29584	0.014	0.07
I48A	Intolerant	0.966463	3.15922	3.05327	3.29584	0.001	0.32
I48G	Intolerant	0.966463	3.15922	3.05327	3.29584	0.146	0.04
I48S	Intolerant	0.966463	3.15922	3.05327	3.29584	0.001	0.09
I48Y	Intolerant	0.966463	3.15922	3.05327	3.29584	0.003	0.09
I48P	Intolerant	0.966463	3.15922	3.05327	3.29584	0.557	0.09
I48H	Intolerant	0.966463	3.13686	3.03166	2.60269	0.003	0.08
I48E	Intolerant	0.966463	3.15922	3.05327	3.29584	0.008	0.1
I48Q	Intolerant	0.966463	3.02506	2.92361	2.60269	0.001	0.13
I48K	Intolerant	0.966463	3.15922	3.05327	3.29584	0.001	0.27
I48R	Intolerant	0.966463	1.81028	1.74957	-1.0349	0.001	0.53
P49L	Intolerant	0.893293	4.89208	4.37006	5.2832	0.997	0
P49F	Intolerant	0.893293	4.89208	4.37006	5.2832	0.999	0
P49C	Intolerant	0.893293	4.89208	4.37006	5.2832	1	0
P49A	Intolerant	0.893293	4.89208	4.37006	5.2832	0.989	0
P49G	Intolerant	0.893293	4.89208	4.37006	5.2832	1	0.01
P49S	Intolerant	0.893293	4.89208	4.37006	5.2832	1	0
P49Y	Intolerant	0.893293	4.89208	4.37006	5.2832	0.999	0
P49H	Intolerant	0.893293	4.89208	4.37006	5.2832	0.999	0
P49Q	Intolerant	0.893293	4.89208	4.37006	5.2832	1	0
P49K	Intolerant	0.893293	4.89208	4.37006	5.2832	0.997	0.01
P49R	Intolerant	0.893293	4.04515	3.6135	1.54553	0.973	0.23
P49E	Tolerant	0.893293	4.89208	4.37006	5.2832	1	0
N50L	Intolerant	0	nan	nan	5.43372	0.996	0
N50F	Intolerant	0	nan	nan	5.43372	1	0
N50A	Intolerant	0	nan	nan	5.43372	0.992	0
N50G	Intolerant	0	nan	nan	5.43372	0.996	0
N50Y	Intolerant	0	nan	nan	5.43372	0.999	0
N50P	Intolerant	0	nan	nan	5.43372	1	0
N50H	Intolerant	0	nan	nan	4.33511	0.947	0.01
N50E	Intolerant	0	nan	nan	5.43372	0.992	0
N50Q	Intolerant	0	nan	nan	5.43372	0.999	0
N50K	Intolerant	0	nan	nan	5.43372	0.984	0
N50R	Intolerant	0	nan	nan	5.43372	0.984	0
N50C	Tolerant	0	nan	nan	5.43372	1	0
N50S	Tolerant	0	nan	nan	3.48781	0.581	0.04
R51L	Intolerant	0.957317	2.84103	2.71976	2.3979	0.001	0.12
R51C	Intolerant	0.957317	4.59308	4.39703	4.96284	0.926	0
R51A	Intolerant	0.957317	3.98921	3.81894	2.76562	0.001	0.13
R51G	Intolerant	0.957317	4.49747	4.3055	4.2697	0.001	0.03
R51S	Intolerant	0.957317	3.76937	3.60848	2.12963	0.001	0.21
R51Y	Intolerant	0.957317	4.59308	4.39703	4.96284	0.006	0.01
R51P	Intolerant	0.957317	3.91165	3.74468	3.86423	0.002	0.05
R51H	Intolerant	0.957317	3.45478	3.30732	3.57655	0.006	0.03
R51E	Intolerant	0.957317	4.59308	4.39703	4.96284	0.014	0.05
R51Q	Intolerant	0.957317	4.28235	4.09957	4.2697	0.006	0.05
R51F	Tolerant	0.957317	4.52137	4.32839	4.2697	0.006	0.02
R51K	Tolerant	0.957317	2.79452	2.67524	1.82735	0.006	0.28
V52L	Intolerant	0	nan	nan	0.93827	0.001	0.3
V52C	Intolerant	0	nan	nan	4.23411	0.875	0.02
V52A	Intolerant	0	nan	nan	0	0	1
V52G	Intolerant	0	nan	nan	0.650588	0.002	0.43
V52S	Intolerant	0	nan	nan	1.28967	0.004	0.3
V52H	Intolerant	0	nan	nan	4.23411	0.051	0.03
V52E	Intolerant	0	nan	nan	4.23411	0.478	0.03
V52K	Intolerant	0	nan	nan	4.23411	0.478	0.04
V52R	Intolerant	0	nan	nan	2.44235	0.116	0.06
V52F	Tolerant	0	nan	nan	4.23411	0.051	0.04
V52Y	Tolerant	0	nan	nan	4.23411	0.478	0.06
V52P	Tolerant	0	nan	nan	3.54096	0.01	0.06
V52Q	Tolerant	0	nan	nan	4.23411	0.051	0.03
A53L	Intolerant	0	nan	nan	5.47227	0.997	0
A53F	Intolerant	0	nan	nan	5.47227	1	0
A53C	Intolerant	0	nan	nan	5.47227	1	0
A53G	Intolerant	0	nan	nan	5.47227	0.926	0
A53S	Intolerant	0	nan	nan	5.47227	0.997	0
A53Y	Intolerant	0	nan	nan	5.47227	1	0
A53P	Intolerant	0	nan	nan	5.47227	1	0
A53H	Intolerant	0	nan	nan	5.47227	1	0
A53E	Intolerant	0	nan	nan	5.47227	1	0
A53Q	Intolerant	0	nan	nan	5.47227	1	0
A53K	Intolerant	0	nan	nan	5.47227	0.997	0
A53R	Intolerant	0	nan	nan	5.47227	0.997	0
Q54L	Intolerant	0.993902	4.65134	4.62298	5.04343	0.841	0
Q54F	Intolerant	0.993902	4.65134	4.62298	5.04343	0.992	0
Q54C	Intolerant	0.993902	4.65134	4.62298	5.04343	0.992	0
Q54A	Intolerant	0.993902	4.65134	4.62298	5.04343	0.12	0
Q54G	Intolerant	0.993902	4.65134	4.62298	5.04343	0.206	0
Q54S	Intolerant	0.993902	4.65134	4.62298	5.04343	0.055	0
Q54Y	Intolerant	0.993902	4.65134	4.62298	5.04343	0.915	0
Q54P	Intolerant	0.993902	4.65134	4.62298	5.04343	0.206	0
Q54H	Intolerant	0.993902	4.65134	4.62298	5.04343	0.43	0
Q54E	Intolerant	0.993902	4.65134	4.62298	5.04343	0.754	0.01
Q54K	Intolerant	0.993902	3.9228	3.89888	3.43399	0.024	0.07
Q54R	Intolerant	0.993902	2.82837	2.81112	0.766759	0.008	0.69
Q55F	Intolerant	0.948171	4.47677	4.24474	4.77912	0.307	0.13
Q55C	Intolerant	0.948171	4.47677	4.24474	4.77912	0.986	0.07
Q55G	Intolerant	0.948171	4.07227	3.86121	2.83321	0.002	0.41
Q55S	Intolerant	0.948171	3.54665	3.36283	1.48329	0.005	0.85
Q55Y	Intolerant	0.948171	4.47677	4.24474	4.77912	0.307	0.15
Q55P	Intolerant	0.948171	4.47677	4.24474	4.77912	0.132	0.27
Q55E	Intolerant	0.948171	4.47677	4.24474	4.77912	0.033	0.91
Q55L	Intolerant	0.948171	2.10512	1.99601	1.83468	0.003	0.45
Q55A	Tolerant	0.948171	3.39783	3.22172	1.09024	0.005	1
Q55H	Tolerant	0.948171	4.47677	4.24474	4.77912	0.307	0.17
Q55K	Tolerant	0.948171	4.35299	4.12738	4.08598	0.033	0.86
Q55R	Tolerant	0.948171	4.47677	4.24474	4.77912	0.033	0.5
L56F	Intolerant	0	nan	nan	5.47227	0.997	0
L56C	Intolerant	0	nan	nan	5.47227	1	0
L56A	Intolerant	0	nan	nan	5.47227	0.997	0
L56G	Intolerant	0	nan	nan	5.47227	0.991	0
L56S	Intolerant	0	nan	nan	5.47227	1	0
L56Y	Intolerant	0	nan	nan	5.47227	1	0
L56P	Intolerant	0	nan	nan	5.47227	0.991	0
L56H	Intolerant	0	nan	nan	5.47227	1	0
L56E	Intolerant	0	nan	nan	5.47227	1	0
L56Q	Intolerant	0	nan	nan	5.47227	1	0
L56K	Intolerant	0	nan	nan	5.47227	1	0
L56R	Intolerant	0	nan	nan	5.47227	0.997	0
A57L	Intolerant	0.804878	4.66184	3.75221	4.83628	0.856	0.01
A57F	Intolerant	0.804878	4.66184	3.75221	4.83628	0.978	0
A57C	Intolerant	0.804878	4.66184	3.75221	4.83628	0.996	0.01
A57G	Intolerant	0.804878	4.66184	3.75221	3.73767	0.369	0.05
A57S	Intolerant	0.804878	4.52321	3.64063	1.84055	0.117	0.23
A57Y	Intolerant	0.804878	4.66184	3.75221	4.83628	0.856	0
A57P	Intolerant	0.804878	4.66184	3.75221	4.83628	0.672	0.01
A57H	Intolerant	0.804878	4.66184	3.75221	4.83628	0.996	0
A57E	Intolerant	0.804878	4.66184	3.75221	4.83628	0.629	0.01
A57Q	Intolerant	0.804878	4.66184	3.75221	4.83628	0.856	0
A57K	Intolerant	0.804878	3.84297	3.09312	2.89037	0.053	0.12
A57R	Intolerant	0.804878	4.38458	3.52905	3.44999	0.117	0.05
G58L	Intolerant	0.987805	4.51844	4.46334	4.89784	0.055	0.03
G58F	Intolerant	0.987805	4.51844	4.46334	4.89784	0.726	0.01
G58C	Intolerant	0.987805	4.51844	4.46334	4.89784	0.726	0.02
G58A	Intolerant	0.987805	4.26307	4.21109	4.20469	0.12	0.15
G58S	Intolerant	0.987805	4.17527	4.12435	2.95193	0.008	0.29
G58Y	Intolerant	0.987805	4.44548	4.39127	4.20469	0.238	0.03
G58P	Intolerant	0.987805	4.51844	4.46334	4.89784	0.477	0.05
G58H	Intolerant	0.987805	4.51844	4.46334	4.89784	0.43	0.02
G58E	Intolerant	0.987805	4.51844	4.46334	4.89784	0.841	0.03
G58Q	Intolerant	0.987805	4.28132	4.2291	4.20469	0.238	0.06
G58K	Intolerant	0.987805	4.51844	4.46334	4.89784	0.055	0.08
G58R	Tolerant	0.987805	2.63901	2.60683	1.63974	0.008	0.33
K59L	Intolerant	0.966463	4.59501	4.44091	4.89035	0.43	0.02
K59F	Intolerant	0.966463	4.59501	4.44091	4.89035	0.976	0
K59C	Intolerant	0.966463	4.59501	4.44091	4.89035	0.992	0
K59A	Intolerant	0.966463	3.81664	3.68864	1.94591	0.055	0.22
K59G	Intolerant	0.966463	3.66891	3.54586	1.79931	0.003	0.26
K59S	Intolerant	0.966463	3.90822	3.77715	2.49245	0.055	0.13
K59Y	Intolerant	0.966463	4.59501	4.44091	4.89035	0.976	0.01
K59P	Intolerant	0.966463	4.59501	4.44091	4.89035	0.97	0.01
K59H	Intolerant	0.966463	4.59501	4.44091	4.89035	0.43	0.02
K59E	Intolerant	0.966463	4.59501	4.44091	4.89035	0.238	0.03
K59Q	Intolerant	0.966463	3.94994	3.81748	3.09859	0.055	0.12
K59R	Tolerant	0.966463	2.50669	2.42262	1.01915	0.008	0.54
Q60A	Intolerant	0	nan	nan	0.672094	0.001	0.22
Q60P	Intolerant	0	nan	nan	2.46385	0.026	0.03
Q60K	Intolerant	0	nan	nan	0.592051	0.001	0.32
Q60L	Tolerant	0	nan	nan	1.65292	0.031	0.07
Q60F	Tolerant	0	nan	nan	3.157	0.349	0.03
Q60C	Tolerant	0	nan	nan	3.85015	0.011	0
Q60G	Tolerant	0	nan	nan	3.85015	0.005	0.02
Q60S	Tolerant	0	nan	nan	1.54756	0.001	0.11
Q60Y	Tolerant	0	nan	nan	3.85015	0.071	0
Q60H	Tolerant	0	nan	nan	1.36524	0.002	0.07
Q60E	Tolerant	0	nan	nan	2.75154	0.002	0.06
Q60R	Tolerant	0	nan	nan	-0.744972	0	1
S61L	Intolerant	0	nan	nan	2.86932	0.026	0.06
S61F	Intolerant	0	nan	nan	3.33932	0.046	0.06
S61Y	Intolerant	0	nan	nan	4.94876	0.252	0.01
S61P	Intolerant	0	nan	nan	4.25561	0.087	0.01
S61H	Intolerant	0	nan	nan	4.94876	0.982	0.01
S61C	Tolerant	0	nan	nan	4.94876	0.289	0
S61A	Tolerant	0	nan	nan	2.38381	0.02	0.1
S61G	Tolerant	0	nan	nan	3.85015	0.104	0.02
S61E	Tolerant	0	nan	nan	4.94876	0.542	0.01
S61Q	Tolerant	0	nan	nan	4.25561	0.948	0.01
S61K	Tolerant	0	nan	nan	4.94876	0.703	0.01
S61R	Tolerant	0	nan	nan	3.56247	0.899	0.03
L62F	Tolerant	0	nan	nan	0.405465	0	0.24
L62C	Tolerant	0	nan	nan	1.60944	0.007	0.09
L62A	Tolerant	0	nan	nan	0.405465	0.001	0.74
L62G	Tolerant	0	nan	nan	0	0	0.48
L62S	Tolerant	0	nan	nan	0.76214	0	0.69
L62Y	Tolerant	0	nan	nan	1.60944	0	0.24
L62P	Tolerant	0	nan	nan	-0.510826	0	0.43
L62H	Tolerant	0	nan	nan	0.405465	0	0.26
L62E	Tolerant	0	nan	nan	2.0149	0.001	0.78
L62Q	Tolerant	0	nan	nan	-0.693147	0.001	0.72
L62K	Tolerant	0	nan	nan	-0.125163	0	0.92
L62R	Tolerant	0	nan	nan	-1.45083	0	1
L63Q	Intolerant	0	nan	nan	3.29584	0.756	0.02
L63R	Intolerant	0	nan	nan	1.90954	0.038	0.07
L63F	Tolerant	0	nan	nan	2.60269	0.017	0.05
L63C	Tolerant	0	nan	nan	3.29584	0.434	0.01
L63A	Tolerant	0	nan	nan	1.6864	0.007	0.06
L63G	Tolerant	0	nan	nan	3.29584	0.03	0.02
L63S	Tolerant	0	nan	nan	0.076961	0.002	0.23
L63Y	Tolerant	0	nan	nan	3.29584	0.179	0.06
L63P	Tolerant	0	nan	nan	3.29584	0.904	0.01
L63H	Tolerant	0	nan	nan	2.60269	0.179	0.04
L63E	Tolerant	0	nan	nan	3.29584	0.605	0.02
L63K	Tolerant	0	nan	nan	3.29584	0.083	0.02
I64G	Intolerant	0	nan	nan	4.79579	0.999	0
I64S	Intolerant	0	nan	nan	4.79579	0.999	0
I64P	Intolerant	0	nan	nan	4.79579	0.999	0
I64H	Intolerant	0	nan	nan	4.79579	0.999	0
I64E	Intolerant	0	nan	nan	4.79579	0.999	0
I64Q	Intolerant	0	nan	nan	4.79579	0.999	0
I64K	Intolerant	0	nan	nan	4.79579	0.999	0
I64R	Intolerant	0	nan	nan	4.79579	0.999	0
I64L	Tolerant	0	nan	nan	0.18067	0.023	0.65
I64F	Tolerant	0	nan	nan	3.69718	0.752	0.02
I64C	Tolerant	0	nan	nan	4.79579	0.999	0
I64A	Tolerant	0	nan	nan	4.79579	0.984	0
I64Y	Tolerant	0	nan	nan	4.79579	0.969	0
G65L	Intolerant	0	nan	nan	5.47227	0.989	0
G65F	Intolerant	0	nan	nan	5.47227	1	0
G65C	Intolerant	0	nan	nan	5.47227	1	0
G65A	Intolerant	0	nan	nan	5.47227	0.973	0
G65S	Intolerant	0	nan	nan	5.47227	0.997	0
G65Y	Intolerant	0	nan	nan	5.47227	0.997	0
G65P	Intolerant	0	nan	nan	5.47227	1	0
G65H	Intolerant	0	nan	nan	5.47227	0.997	0
G65E	Intolerant	0	nan	nan	5.47227	1	0
G65Q	Intolerant	0	nan	nan	5.47227	0.999	0
G65K	Intolerant	0	nan	nan	5.47227	1	0
G65R	Intolerant	0	nan	nan	5.47227	1	0
V66G	Intolerant	0.859756	2.97752	2.55994	4.40672	0.926	0
V66S	Intolerant	0.859756	2.97752	2.55994	4.40672	0.926	0
V66Y	Intolerant	0.859756	2.97752	2.55994	4.40672	0.979	0
V66P	Intolerant	0.859756	2.97752	2.55994	4.40672	0.997	0
V66E	Intolerant	0.859756	2.97752	2.55994	4.40672	0.997	0
V66Q	Intolerant	0.859756	2.97752	2.55994	4.40672	0.997	0
V66C	Tolerant	0.859756	2.97752	2.55994	4.40672	0.684	0
V66A	Tolerant	0.859756	2.97752	2.55994	4.40672	0.642	0
V66K	Intolerant	0.859756	2.97752	2.55994	4.40672	0.987	0
V66R	Intolerant	0.859756	2.97752	2.55994	4.40672	0.997	0
V66L	Intolerant	0.859756	-0.864298	-0.743085	-0.48363	0.002	1
V66F	Intolerant	0.859756	2.08933	1.79632	2.46081	0.203	0.09
V66H	Tolerant	0.859756	2.97752	2.55994	4.40672	0.997	0
A67F	Intolerant	0.591463	4.07754	2.41171	4.11087	0.001	0
A67Y	Intolerant	0.591463	4.07754	2.41171	4.11087	0.119	0
A67P	Intolerant	0.591463	4.07754	2.41171	4.11087	0.003	0
A67H	Intolerant	0.591463	4.07754	2.41171	4.11087	0.758	0
A67E	Intolerant	0.591463	4.07754	2.41171	4.11087	0.003	0
A67C	Tolerant	0.591463	4.07754	2.41171	4.11087	0.003	0
A67G	Tolerant	0.591463	4.07754	2.41171	4.11087	0.072	0
A67S	Tolerant	0.591463	4.07754	2.41171	4.11087	0.003	0
A67K	Intolerant	0.591463	4.07754	2.41171	4.11087	0.072	0
A67R	Intolerant	0.591463	4.07754	2.41171	4.11087	0.215	0
A67Q	Tolerant	0.591463	4.07754	2.41171	4.11087	0.215	0
A67L	Tolerant	0.591463	2.28578	1.35195	0.421994	0	0.47
T68L	Intolerant	0.893293	4.75297	4.2458	4.41884	0.024	0.01
T68F	Intolerant	0.893293	4.91293	4.38869	5.11199	0.12	0
T68Y	Intolerant	0.893293	4.91293	4.38869	5.11199	0.12	0
T68P	Intolerant	0.893293	4.91293	4.38869	5.11199	0.206	0
T68H	Intolerant	0.893293	4.91293	4.38869	5.11199	0.726	0
T68E	Intolerant	0.893293	4.91293	4.38869	5.11199	0.43	0
T68C	Tolerant	0.893293	4.91293	4.38869	5.11199	0.992	0
T68A	Tolerant	0.893293	4.12212	3.68226	1.77978	0.024	0.19
T68G	Tolerant	0.893293	4.53064	4.04719	2.62708	0.097	0.07
T68Q	Intolerant	0.893293	4.91293	4.38869	5.11199	0.915	0
T68K	Intolerant	0.893293	4.91293	4.38869	5.11199	0.841	0
T68R	Intolerant	0.893293	4.91293	4.38869	5.11199	0.915	0
T68S	Tolerant	0.893293	2.31006	2.06356	1.81615	0.055	0.21
S69L	Intolerant	0	nan	nan	0.613104	0.001	0.9
S69P	Intolerant	0	nan	nan	3.17805	0	0.21
S69H	Intolerant	0	nan	nan	3.17805	0.017	0.54
S69E	Intolerant	0	nan	nan	3.8712	0.007	0.27
S69Q	Intolerant	0	nan	nan	2.48491	0.007	0.32
S69K	Intolerant	0	nan	nan	3.8712	0.04	0.28
S69R	Intolerant	0	nan	nan	3.8712	0.04	0.34
S69F	Tolerant	0	nan	nan	1.23214	0.001	0.84
S69C	Tolerant	0	nan	nan	2.26176	0.047	0.22
S69A	Tolerant	0	nan	nan	0.315853	0	0.78
S69G	Tolerant	0	nan	nan	3.8712	0.003	0.32
S69Y	Tolerant	0	nan	nan	2.77259	0.017	1
S70A	Intolerant	0	nan	nan	2.68558	0.005	0.12
S70G	Intolerant	0	nan	nan	0.416894	0.001	0.53
S70P	Intolerant	0	nan	nan	3.78419	0.753	0.02
S70E	Intolerant	0	nan	nan	0.416894	0.001	0.35
S70L	Tolerant	0	nan	nan	3.78419	0.33	0.03
S70F	Tolerant	0	nan	nan	3.78419	0.066	0
S70C	Tolerant	0	nan	nan	3.78419	0.92	0
S70Y	Tolerant	0	nan	nan	3.78419	0.198	0
S70H	Tolerant	0	nan	nan	2.3979	0.066	0.05
S70Q	Tolerant	0	nan	nan	3.78419	0.013	0.05
S70K	Tolerant	0	nan	nan	3.09104	0.123	0.1
S70R	Tolerant	0	nan	nan	3.09104	0.013	0.07
L71F	Tolerant	0.917683	4.86857	4.4678	5.04986	0.12	0.04
L71C	Intolerant	0.917683	4.86857	4.4678	5.04986	0.726	0.01
L71A	Intolerant	0.917683	4.7956	4.40084	4.35671	0.12	0.04
L71G	Intolerant	0.917683	4.72264	4.33389	4.35671	0.097	0.03
L71S	Intolerant	0.917683	4.18975	3.84486	1.83098	0.024	0.27
L71Y	Intolerant	0.917683	4.86857	4.4678	5.04986	0.43	0.05
L71P	Intolerant	0.917683	4.7956	4.40084	4.35671	0.02	0.03
L71H	Intolerant	0.917683	4.7956	4.40084	4.35671	0.992	0.05
L71E	Intolerant	0.917683	4.86857	4.4678	5.04986	0.238	0.02
L71Q	Intolerant	0.917683	4.86857	4.4678	5.04986	0.726	0.02
L71K	Intolerant	0.917683	4.86857	4.4678	5.04986	0.841	0.02
L71R	Intolerant	0.917683	4.86857	4.4678	4.35671	0.726	0.03
A72L	Intolerant	0	nan	nan	3.16125	0.012	0.09
A72F	Intolerant	0	nan	nan	4.77068	0.132	0
A72Y	Intolerant	0	nan	nan	4.77068	0.307	0
A72P	Intolerant	0	nan	nan	2.69124	0.059	0.1
A72C	Tolerant	0	nan	nan	4.77068	0.348	0
A72G	Tolerant	0	nan	nan	2.4681	0.005	0.11
A72S	Tolerant	0	nan	nan	0.727633	0.005	0.62
A72H	Tolerant	0	nan	nan	3.67207	0.307	0.04
A72E	Tolerant	0	nan	nan	4.07754	0.033	0.06
A72Q	Tolerant	0	nan	nan	4.77068	0.154	0.03
A72K	Tolerant	0	nan	nan	4.77068	0.074	0.05
A72R	Tolerant	0	nan	nan	4.07754	0.074	0.04
L73A	Intolerant	0.85061	4.99847	4.25175	5.17615	0.014	0.02
L73G	Intolerant	0.85061	4.99847	4.25175	5.17615	0.005	0.01
L73S	Intolerant	0.85061	4.75433	4.04408	4.07754	0.014	0.03
L73P	Intolerant	0.85061	4.99847	4.25175	5.17615	0.059	0.01
L73E	Intolerant	0.85061	4.99847	4.25175	5.17615	0.154	0.01
L73Q	Intolerant	0.85061	4.19042	3.56442	1.84395	0.074	0.17
L73K	Intolerant	0.85061	4.79938	4.0824	4.07754	0.154	0.03
L73R	Intolerant	0.85061	4.56834	3.88587	2.87356	0.033	0.1
L73F	Tolerant	0.85061	3.48419	2.96369	3.09671	0.012	0.09
L73C	Tolerant	0.85061	4.99847	4.25175	5.17615	0.348	0.01
L73Y	Tolerant	0.85061	4.18325	3.55832	3.56671	0.074	0.07
L73H	Tolerant	0.85061	4.4143	3.75485	3.56671	0.074	0.07
H74F	Intolerant	0.902439	4.39141	3.96298	1.87546	0.005	0.22
H74Y	Intolerant	0.902439	3.73757	3.37293	0.930997	0.005	0.56
H74P	Intolerant	0.902439	4.56891	4.12316	4.91998	0.002	0.01
H74R	Intolerant	0.902439	4.56891	4.12316	4.91998	0.074	0.01
H74L	Tolerant	0.902439	3.30299	2.98075	2.84054	0.001	0.09
H74C	Tolerant	0.902439	4.56891	4.12316	4.91998	0.986	0.01
H74A	Tolerant	0.902439	4.56891	4.12316	4.91998	0.033	0.02
H74G	Tolerant	0.902439	4.56891	4.12316	4.91998	0.012	0.01
H74S	Tolerant	0.902439	4.56891	4.12316	4.91998	0.014	0.02
H74E	Tolerant	0.902439	4.17282	3.76572	4.22683	0.033	0.03
H74Q	Tolerant	0.902439	4.56891	4.12316	4.91998	0.074	0.01
H74K	Tolerant	0.902439	4.56891	4.12316	4.91998	0.154	0.01
A75L	Intolerant	0.948171	4.59073	4.35279	4.91265	0.074	0
A75F	Intolerant	0.948171	4.59073	4.35279	4.91265	0.005	0
A75C	Intolerant	0.948171	4.59073	4.35279	4.91265	0.986	0
A75G	Intolerant	0.948171	2.58789	2.45377	0.277926	0.002	1
A75S	Intolerant	0.948171	4.59073	4.35279	4.91265	0.033	0
A75Y	Intolerant	0.948171	4.59073	4.35279	4.91265	0.005	0
A75P	Intolerant	0.948171	4.59073	4.35279	4.91265	0.059	0
A75H	Intolerant	0.948171	4.59073	4.35279	4.91265	0.033	0
A75E	Intolerant	0.948171	4.59073	4.35279	4.91265	0.154	0
A75Q	Intolerant	0.948171	4.59073	4.35279	4.91265	0.307	0
A75K	Intolerant	0.948171	4.59073	4.35279	4.91265	0.756	0
A75R	Intolerant	0.948171	4.59073	4.35279	4.91265	0.863	0
P76L	Intolerant	0.859756	4.86892	4.18609	5.34233	0.755	0
P76F	Intolerant	0.859756	4.86892	4.18609	5.34233	0.157	0
P76G	Intolerant	0.859756	4.86892	4.18609	5.34233	0.855	0
P76S	Intolerant	0.859756	4.86892	4.18609	5.34233	0.876	0
P76Y	Intolerant	0.859756	4.86892	4.18609	5.34233	0.571	0
P76H	Intolerant	0.859756	4.86892	4.18609	5.34233	0.984	0
P76E	Intolerant	0.859756	4.86892	4.18609	5.34233	0.755	0
P76Q	Intolerant	0.859756	4.86892	4.18609	5.34233	0.984	0
P76K	Intolerant	0.859756	4.86892	4.18609	5.34233	0.945	0
P76R	Intolerant	0.859756	4.86892	4.18609	5.34233	0.945	0
P76C	Tolerant	0.859756	4.86892	4.18609	5.34233	1	0
P76A	Tolerant	0.859756	4.28256	3.68196	2.63428	0.755	0.09
S77L	Intolerant	0.72561	4.76756	3.45939	4.94164	0.12	0.01
S77F	Intolerant	0.72561	4.76756	3.45939	4.94164	0.43	0.01
S77C	Intolerant	0.72561	4.76756	3.45939	4.94164	0.992	0
S77Y	Intolerant	0.72561	4.76756	3.45939	4.2485	0.43	0.03
S77P	Intolerant	0.72561	4.76756	3.45939	4.94164	0.02	0
S77H	Intolerant	0.72561	4.76756	3.45939	4.94164	0.992	0
S77E	Intolerant	0.72561	4.76756	3.45939	3.84303	0.43	0.04
S77Q	Intolerant	0.72561	4.76756	3.45939	3.55535	0.43	0.04
S77K	Intolerant	0.72561	4.76756	3.45939	4.94164	0.43	0.01
S77R	Intolerant	0.72561	4.76756	3.45939	4.2485	0.43	0.02
S77A	Tolerant	0.72561	3.38126	2.45348	0.584934	0.003	0.66
S77G	Tolerant	0.72561	4.53651	3.29174	4.2485	0.008	0.02
Q78L	Intolerant	0.97561	4.02058	3.92252	2.26176	0.012	0.16
Q78C	Intolerant	0.97561	4.68792	4.57358	4.96981	0.348	0.01
Q78A	Intolerant	0.97561	4.48905	4.37956	3.8712	0.014	0.11
Q78G	Intolerant	0.97561	4.24594	4.14239	2.77259	0.005	0.14
Q78Y	Intolerant	0.97561	4.68792	4.57358	4.96981	0.307	0.01
Q78P	Intolerant	0.97561	4.68792	4.57358	4.96981	0.012	0.03
Q78H	Intolerant	0.97561	4.37279	4.26614	3.36038	0.074	0.04
Q78E	Intolerant	0.97561	4.54521	4.43436	4.27667	0.005	0.14
Q78K	Intolerant	0.97561	4.00284	3.90521	3.8712	0.033	0.14
Q78R	Intolerant	0.97561	4.01707	3.91909	2.57192	0.014	0.2
Q78F	Tolerant	0.97561	4.68792	4.57358	4.96981	0.756	0.01
Q78S	Tolerant	0.97561	3.54865	3.4621	1.67398	0.005	0.34
I79L	Intolerant	0.942073	3.97101	3.74099	3.53369	0.008	0.07
I79F	Intolerant	0.942073	4.17076	3.92916	3.82137	0.238	0.03
I79G	Intolerant	0.942073	3.25581	3.06721	3.31054	0.915	0.02
I79Y	Intolerant	0.942073	4.57263	4.30775	4.91998	0.43	0
I79P	Intolerant	0.942073	4.57263	4.30775	4.91998	0.97	0
I79H	Intolerant	0.942073	4.57263	4.30775	4.91998	0.726	0
I79E	Intolerant	0.942073	4.57263	4.30775	4.91998	0.915	0
I79Q	Intolerant	0.942073	4.57263	4.30775	4.91998	0.992	0
I79K	Intolerant	0.942073	4.57263	4.30775	4.91998	0.726	0
I79R	Intolerant	0.942073	4.57263	4.30775	4.91998	0.841	0
I79C	Tolerant	0.942073	4.57263	4.30775	4.91998	0.992	0
I79A	Tolerant	0.942073	4.42817	4.17166	3.31054	0.055	0.05
I79S	Tolerant	0.942073	4.42817	4.17166	3.82137	0.43	0.02
V80F	Intolerant	0.929878	3.2442	3.01671	2.56495	0.05	0.15
V80Y	Intolerant	0.929878	3.27886	3.04894	3.66356	0.567	0.06
V80P	Intolerant	0.929878	3.27886	3.04894	3.66356	0.841	0.08
V80H	Intolerant	0.929878	3.2442	3.01671	2.97041	0.984	0.05
V80E	Intolerant	0.929878	3.27886	3.04894	3.66356	0.723	0.06
V80K	Intolerant	0.929878	3.27886	3.04894	3.66356	0.723	0.06
V80R	Intolerant	0.929878	3.27886	3.04894	3.66356	0.567	0.05
V80L	Intolerant	0.929878	2.26689	2.10793	-0.463573	0.001	1
V80C	Tolerant	0.929878	3.27886	3.04894	3.66356	0.984	0.07
V80G	Tolerant	0.929878	3.27886	3.04894	3.66356	0.567	0.02
V80S	Tolerant	0.929878	3.27886	3.04894	3.66356	0.272	0.07
V80Q	Tolerant	0.929878	3.27886	3.04894	3.66356	0.133	0.06
V80A	Tolerant	0.929878	-0.904068	-0.840672	-1.18063	0.001	0.91
A81L	Intolerant	0.945122	3.82867	3.61856	1.12134	0.007	0.67
A81C	Intolerant	0.945122	4.29767	4.06182	4.48864	0.209	0.13
A81G	Intolerant	0.945122	4.29767	4.06182	4.48864	0.013	0.25
A81Y	Intolerant	0.945122	4.00369	3.78397	2.29141	0.017	0.77
A81E	Intolerant	0.945122	3.63003	3.43082	2.8792	0.007	0.3
A81Q	Intolerant	0.945122	3.78249	3.57491	2.69688	0.017	0.29
A81K	Intolerant	0.945122	4.29767	4.06182	4.48864	0.007	0.25
A81R	Intolerant	0.945122	3.93602	3.72002	2.8792	0.002	0.33
A81F	Tolerant	0.945122	4.12935	3.90274	3.10234	0.038	0.53
A81P	Tolerant	0.945122	4.29767	4.06182	4.48864	0.07	0.16
A81H	Tolerant	0.945122	4.29767	4.06182	4.48864	0.017	0.39
A81S	Tolerant	0.945122	0.497924	0.470599	0.394292	0.007	0.67
A82L	Intolerant	0.859756	4.80148	4.1281	5.05625	0.856	0
A82C	Intolerant	0.859756	4.80148	4.1281	4.3631	0.672	0.01
A82G	Intolerant	0.859756	3.94896	3.39514	0.961901	0.006	0.47
A82P	Intolerant	0.859756	4.80148	4.1281	5.05625	0.987	0
A82E	Intolerant	0.859756	4.80148	4.1281	5.05625	0.629	0
A82Q	Intolerant	0.859756	4.66285	4.00891	4.3631	0.629	0.01
A82K	Intolerant	0.859756	4.80148	4.1281	5.05625	0.629	0
A82S	Intolerant	0.859756	2.67954	2.30375	2.22303	0.053	0.16
A82F	Tolerant	0.859756	4.80148	4.1281	5.05625	0.856	0
A82Y	Tolerant	0.859756	4.80148	4.1281	5.05625	0.856	0
A82H	Tolerant	0.859756	4.80148	4.1281	5.05625	0.629	0
A82R	Tolerant	0.859756	4.80148	4.1281	5.05625	0.629	0
I83G	Intolerant	0	nan	nan	4.7362	0.923	0
I83S	Intolerant	0	nan	nan	4.7362	0.746	0
I83Y	Intolerant	0	nan	nan	4.7362	0.746	0
I83P	Intolerant	0	nan	nan	4.7362	0.993	0
I83H	Intolerant	0	nan	nan	4.7362	0.993	0
I83E	Intolerant	0	nan	nan	4.7362	0.855	0
I83Q	Intolerant	0	nan	nan	4.7362	0.746	0
I83K	Intolerant	0	nan	nan	4.7362	0.855	0
I83R	Intolerant	0	nan	nan	4.7362	0.978	0
I83L	Tolerant	0	nan	nan	1.90299	0.061	0.18
I83F	Tolerant	0	nan	nan	3.12676	0.106	0.05
I83C	Tolerant	0	nan	nan	4.7362	0.503	0
I83A	Tolerant	0	nan	nan	4.7362	0.131	0
K84L	Intolerant	0.948171	4.56971	4.33287	4.77068	0.005	0.01
K84F	Intolerant	0.948171	4.56971	4.33287	4.77068	0.863	0
K84C	Intolerant	0.948171	4.56971	4.33287	4.77068	0.986	0
K84A	Intolerant	0.948171	4.35168	4.12614	2.69124	0.005	0.13
K84G	Intolerant	0.948171	4.56971	4.33287	4.77068	0.027	0.01
K84S	Intolerant	0.948171	4.56971	4.33287	4.77068	0.014	0.01
K84Y	Intolerant	0.948171	4.56971	4.33287	4.77068	0.863	0
K84P	Intolerant	0.948171	4.56971	4.33287	4.77068	0.95	0.01
K84H	Intolerant	0.948171	3.90318	3.70088	3.38439	0.074	0.06
K84E	Intolerant	0.948171	3.28829	3.11786	0.611802	0.005	0.85
K84Q	Intolerant	0.948171	2.21129	2.09668	1.43848	0.005	0.27
K84R	Tolerant	0.948171	3.16847	3.00425	1.67964	0.033	0.33
S85L	Intolerant	0	nan	nan	1.79176	0.013	0.34
S85Y	Intolerant	0	nan	nan	4.09434	0.179	0.03
S85P	Intolerant	0	nan	nan	4.09434	0.904	0.22
S85K	Intolerant	0	nan	nan	1.89712	0.007	0.84
S85F	Tolerant	0	nan	nan	4.09434	0.179	0.04
S85C	Tolerant	0	nan	nan	4.09434	0.973	0.04
S85A	Tolerant	0	nan	nan	2.70805	0.007	0.65
S85G	Tolerant	0	nan	nan	2.99573	0.006	0.32
S85H	Tolerant	0	nan	nan	1.69645	0.03	0.2
S85E	Tolerant	0	nan	nan	1.45529	0.002	0.97
S85Q	Tolerant	0	nan	nan	0.430783	0.007	0.79
S85R	Tolerant	0	nan	nan	0.265703	0.001	0.82
R86L	Intolerant	0.881098	3.92202	3.45569	4.18965	0.033	0.45
R86P	Intolerant	0.881098	3.92202	3.45569	4.18965	0.95	0.27
R86F	Tolerant	0.881098	3.92202	3.45569	4.18965	0.154	0.3
R86C	Tolerant	0.881098	3.92202	3.45569	4.18965	0.132	0.1
R86A	Tolerant	0.881098	3.04134	2.67971	-0.0150379	0.005	1
R86G	Tolerant	0.881098	3.92202	3.45569	4.18965	0.005	0.38
R86S	Tolerant	0.881098	3.33458	2.93809	2.58022	0.014	0.67
R86E	Tolerant	0.881098	3.19943	2.81901	2.58022	0.005	0.82
R86Y	Tolerant	0.881098	1.71367	1.50991	0.970779	0.005	0.47
R86H	Tolerant	0.881098	1.81214	1.59667	1.24522	0.012	0.38
R86Q	Tolerant	0.881098	1.50908	1.32964	1.24522	0.033	0.61
R86K	Tolerant	0.881098	1.35248	1.19167	1.05416	0.033	0.88
A87C	Tolerant	0	nan	nan	4.74493	0.088	0.01
A87G	Tolerant	0	nan	nan	3.82864	0.339	0.03
A87S	Tolerant	0	nan	nan	4.33947	0.395	0.02
A87L	Intolerant	0	nan	nan	4.74493	0.22	0.01
A87F	Intolerant	0	nan	nan	5.43808	0.927	0
A87Y	Intolerant	0	nan	nan	5.43808	0.927	0
A87P	Intolerant	0	nan	nan	5.43808	0.998	0
A87H	Intolerant	0	nan	nan	5.43808	0.998	0
A87E	Intolerant	0	nan	nan	5.43808	0.927	0
A87Q	Intolerant	0	nan	nan	5.43808	0.927	0
A87K	Intolerant	0	nan	nan	5.43808	0.927	0
A87R	Intolerant	0	nan	nan	5.43808	0.99	0
D88L	Intolerant	0	nan	nan	2.94444	0.008	0.07
D88F	Intolerant	0	nan	nan	2.94444	0.008	0.01
D88C	Intolerant	0	nan	nan	2.94444	0.11	0.01
D88A	Intolerant	0	nan	nan	-0.387766	0	0.43
D88G	Intolerant	0	nan	nan	-0.274437	0.001	0.26
D88S	Intolerant	0	nan	nan	-0.233615	0.003	0.41
D88Y	Intolerant	0	nan	nan	2.94444	0.003	0.01
D88P	Intolerant	0	nan	nan	2.94444	0.592	0.07
D88H	Intolerant	0	nan	nan	0	0.003	0.22
D88E	Intolerant	0	nan	nan	0.998529	0.001	0.33
D88Q	Intolerant	0	nan	nan	1.55814	0.003	0.2
D88K	Intolerant	0	nan	nan	1.15268	0.003	0.31
D88R	Intolerant	0	nan	nan	-1.46228	0	1
Q89F	Intolerant	0	nan	nan	3.71357	0.04	0.02
Q89P	Intolerant	0	nan	nan	3.71357	0.006	0.09
Q89E	Intolerant	0	nan	nan	-0.534923	0	1
Q89L	Tolerant	0	nan	nan	1.00552	0.001	0.26
Q89C	Tolerant	0	nan	nan	3.71357	0.126	0.02
Q89A	Tolerant	0	nan	nan	0.0500104	0	0.67
Q89G	Tolerant	0	nan	nan	2.61496	0.001	0.16
Q89S	Tolerant	0	nan	nan	2.10413	0.001	0.27
Q89Y	Tolerant	0	nan	nan	3.71357	0.017	0.01
Q89H	Tolerant	0	nan	nan	2.32728	0.017	0.07
Q89K	Tolerant	0	nan	nan	1.07451	0	0.45
Q89R	Tolerant	0	nan	nan	1.00552	0	0.29
L90P	Intolerant	0	nan	nan	3.80666	0.014	0.27
L90F	Tolerant	0	nan	nan	3.80666	0.007	0.11
L90C	Tolerant	0	nan	nan	2.42037	0.688	0.07
L90A	Tolerant	0	nan	nan	-0.524071	0	0.96
L90G	Tolerant	0	nan	nan	3.80666	0.006	0.38
L90S	Tolerant	0	nan	nan	1.03407	0	0.74
L90Y	Tolerant	0	nan	nan	3.11352	0.003	0.12
L90H	Tolerant	0	nan	nan	1.24171	0	0.2
L90E	Tolerant	0	nan	nan	0.862224	0.001	1
L90Q	Tolerant	0	nan	nan	0.862224	0.001	0.61
L90K	Tolerant	0	nan	nan	1.32176	0	0.91
L90R	Tolerant	0	nan	nan	0.76214	0	0.58
G91L	Tolerant	0	nan	nan	5.26786	0.916	0
G91F	Tolerant	0	nan	nan	5.26786	0.916	0
G91C	Tolerant	0	nan	nan	5.26786	0.998	0
G91A	Tolerant	0	nan	nan	4.57471	0.916	0.01
G91S	Tolerant	0	nan	nan	3.18842	0.755	0.04
G91Y	Tolerant	0	nan	nan	5.26786	0.916	0
G91P	Tolerant	0	nan	nan	5.26786	0.994	0
G91H	Tolerant	0	nan	nan	3.4761	0.916	0.03
G91E	Tolerant	0	nan	nan	4.16925	0.755	0.01
G91Q	Tolerant	0	nan	nan	2.6288	0.916	0.06
G91K	Tolerant	0	nan	nan	4.57471	0.916	0.01
G91R	Tolerant	0	nan	nan	4.57471	0.789	0.01
A92L	Intolerant	0.591463	1.09861	0.649789	1.15745	0	0.08
A92F	Intolerant	0.591463	0.405465	0.239818	0	0	0.23
A92G	Intolerant	0.591463	1.09861	0.649789	3.55535	0.006	0
A92Y	Intolerant	0.591463	1.09861	0.649789	-1.46853	0	1
A92H	Intolerant	0.591463	1.09861	0.649789	2.45674	0.003	0.03
A92E	Intolerant	0.591463	1.09861	0.649789	3.55535	0.018	0
A92Q	Intolerant	0.591463	1.09861	0.649789	3.55535	0.04	0
A92K	Intolerant	0.591463	1.09861	0.649789	3.55535	0.001	0
A92R	Intolerant	0.591463	1.09861	0.649789	3.55535	0.003	0
A92C	Tolerant	0.591463	1.09861	0.649789	3.55535	0.003	0
A92S	Tolerant	0.591463	1.09861	0.649789	3.55535	0.003	0
A92P	Tolerant	0.591463	1.09861	0.649789	3.55535	0.557	0
S93L	Intolerant	0.676829	3.25791	2.20505	2.94444	0.038	0.36
S93C	Tolerant	0.676829	3.95106	2.67419	4.04305	0.07	0.07
S93Y	Tolerant	0.676829	3.95106	2.67419	4.04305	0.083	0.25
S93P	Tolerant	0.676829	3.95106	2.67419	4.04305	0.904	0.22
S93K	Tolerant	0.676829	3.95106	2.67419	4.04305	0.083	0.64
S93F	Tolerant	0.676829	3.14634	2.12953	0.609064	0.006	0.45
S93A	Tolerant	0.676829	1.30693	0.884565	0.824175	0.002	0.88
S93G	Tolerant	0.676829	0.938126	0.634951	0.907557	0.006	0.53
S93H	Tolerant	0.676829	1.06069	0.717904	1.15268	0.006	0.31
S93E	Tolerant	0.676829	1.46615	0.992334	1.4781	0.017	0.82
S93Q	Tolerant	0.676829	0.618854	0.418859	0.710847	0.017	0.65
S93R	Tolerant	0.676829	2.45319	1.66039	2.43361	0.03	0.44
V94F	Intolerant	0.72561	4.51079	3.27307	4.39445	0.856	0.01
V94G	Intolerant	0.72561	4.74184	3.44072	5.0876	0.922	0
V94S	Intolerant	0.72561	4.74184	3.44072	5.0876	0.856	0
V94Y	Intolerant	0.72561	4.74184	3.44072	5.0876	0.856	0
V94P	Intolerant	0.72561	4.74184	3.44072	5.0876	0.369	0
V94E	Intolerant	0.72561	4.74184	3.44072	5.0876	0.922	0
V94K	Intolerant	0.72561	4.74184	3.44072	5.0876	0.922	0
V94R	Intolerant	0.72561	4.74184	3.44072	5.0876	0.856	0
V94L	Intolerant	0.72561	2.35385	1.70798	1.75539	0.004	0.23
V94C	Tolerant	0.72561	4.74184	3.44072	5.0876	0.672	0
V94A	Tolerant	0.72561	4.04869	2.93777	3.98898	0.194	0.03
V94H	Tolerant	0.72561	4.74184	3.44072	5.0876	0.996	0
V94Q	Tolerant	0.72561	4.74184	3.44072	5.0876	0.856	0
V95F	Intolerant	0.881098	4.2067	3.70651	3.71357	0.055	0.25
V95C	Intolerant	0.881098	4.26446	3.75741	4.40672	0.992	0.07
V95A	Intolerant	0.881098	2.68081	2.36206	1.22867	0.055	0.56
V95G	Intolerant	0.881098	4.26446	3.75741	4.40672	0.097	0.12
V95Y	Intolerant	0.881098	4.26446	3.75741	4.40672	0.43	0.32
V95P	Intolerant	0.881098	4.14893	3.65562	3.71357	0.477	0.1
V95H	Intolerant	0.881098	4.26446	3.75741	4.40672	0.726	0.18
V95E	Intolerant	0.881098	4.26446	3.75741	4.40672	0.841	0.13
V95Q	Intolerant	0.881098	4.26446	3.75741	3.71357	0.915	0.13
V95K	Intolerant	0.881098	4.26446	3.75741	4.40672	0.43	0.13
V95R	Intolerant	0.881098	4.14893	3.65562	3.30811	0.43	0.16
V95L	Intolerant	0.881098	0.803075	0.707588	0.71784	0.001	0.57
V95S	Intolerant	0.881098	2.33552	2.05782	0.363668	0.024	0.87
V96L	Intolerant	0.844512	1.19435	1.00864	0.519875	0.006	0.25
V96F	Intolerant	0.844512	1.39553	1.17854	1.04597	0.223	0.12
V96C	Intolerant	0.844512	1.65546	1.39805	3.61092	0.658	0
V96A	Intolerant	0.844512	1.65546	1.39805	2.91777	0.223	0.01
V96G	Intolerant	0.844512	1.65546	1.39805	3.61092	0.918	0
V96S	Intolerant	0.844512	1.56881	1.32488	2.91777	0.397	0.01
V96Y	Intolerant	0.844512	1.65546	1.39805	3.61092	0.397	0
V96P	Intolerant	0.844512	1.65546	1.39805	3.61092	0.996	0
V96H	Intolerant	0.844512	1.65546	1.39805	3.61092	0.996	0
V96E	Intolerant	0.844512	1.65546	1.39805	3.61092	0.918	0
V96Q	Intolerant	0.844512	1.65546	1.39805	3.61092	0.996	0
V96K	Intolerant	0.844512	1.65546	1.39805	3.61092	0.958	0
V96R	Intolerant	0.844512	1.65546	1.39805	3.61092	0.958	0
S97P	Intolerant	0	nan	nan	4.47734	0.243	0.01
S97H	Intolerant	0	nan	nan	4.47734	0.278	0.01
S97E	Intolerant	0	nan	nan	3.37872	0.144	0.03
S97Q	Intolerant	0	nan	nan	4.47734	0.483	0.01
S97K	Intolerant	0	nan	nan	4.47734	0.483	0.01
S97L	Tolerant	0	nan	nan	3.37872	0.144	0.06
S97F	Tolerant	0	nan	nan	4.47734	0.278	0.02
S97C	Tolerant	0	nan	nan	3.78419	0.01	0.01
S97A	Tolerant	0	nan	nan	-0.223144	0.001	1
S97G	Tolerant	0	nan	nan	3.37872	0.01	0.03
S97Y	Tolerant	0	nan	nan	3.78419	0.278	0.04
S97R	Tolerant	0	nan	nan	4.47734	0.278	0.01
M98L	Intolerant	1	4.27328	4.27328	4.1972	0.048	0.26
M98F	Intolerant	1	4.51438	4.51438	4.89035	0.457	0.24
M98A	Intolerant	1	3.91075	3.91075	2.05714	0.048	0.35
M98G	Intolerant	1	4.37989	4.37989	3.79174	0.111	0.16
M98S	Intolerant	1	3.53253	3.53253	1.7123	0.048	0.46
M98C	Tolerant	1	4.51438	4.51438	4.89035	0.617	0.06
M98Y	Intolerant	1	4.51438	4.51438	4.89035	0.659	0.34
M98P	Intolerant	1	4.10689	4.10689	3.09859	0.05	0.17
M98H	Intolerant	1	4.43903	4.43903	4.1972	0.995	0.22
M98E	Intolerant	1	4.51438	4.51438	4.89035	0.457	0.17
M98Q	Intolerant	1	4.51438	4.51438	4.89035	0.267	0.15
M98K	Intolerant	1	4.51438	4.51438	4.89035	0.457	0.17
M98R	Intolerant	1	4.25935	4.25935	3.79174	0.457	0.21
V99L	Intolerant	0	nan	nan	0.410742	0.022	0.78
V99F	Intolerant	0	nan	nan	4.55388	0.894	0.02
V99A	Intolerant	0	nan	nan	1.78129	0.217	0.2
V99G	Intolerant	0	nan	nan	3.86073	0.185	0.02
V99P	Intolerant	0	nan	nan	1.72066	0.219	0.2
V99H	Intolerant	0	nan	nan	4.55388	0.967	0.02
V99E	Intolerant	0	nan	nan	4.55388	0.967	0.02
V99K	Intolerant	0	nan	nan	4.55388	0.894	0.02
V99R	Intolerant	0	nan	nan	3.86073	0.967	0.03
V99C	Tolerant	0	nan	nan	4.55388	0.344	0.01
V99S	Tolerant	0	nan	nan	3.45526	0.397	0.06
V99Y	Tolerant	0	nan	nan	4.55388	0.894	0.03
V99Q	Tolerant	0	nan	nan	3.86073	0.967	0.02
E100L	Tolerant	0	nan	nan	4.35671	0.472	0.06
E100F	Tolerant	0	nan	nan	4.35671	0.946	0.01
E100C	Tolerant	0	nan	nan	3.66356	0.857	0.03
E100A	Tolerant	0	nan	nan	1.58412	0.117	0.4
E100G	Tolerant	0	nan	nan	2.74727	0.117	0.13
E100S	Tolerant	0	nan	nan	1.06087	0.278	0.45
E100Y	Tolerant	0	nan	nan	4.35671	0.672	0.01
E100P	Tolerant	0	nan	nan	2.27727	0.235	0.19
E100H	Tolerant	0	nan	nan	3.2581	0.278	0.07
E100Q	Tolerant	0	nan	nan	3.66356	0.278	0.13
E100K	Tolerant	0	nan	nan	1.8718	0.278	0.32
E100R	Tolerant	0	nan	nan	1.0245	0.117	0.43
R101L	Tolerant	0	nan	nan	1.72277	0.267	0.11
R101F	Tolerant	0	nan	nan	3.3322	0.756	0.01
R101C	Tolerant	0	nan	nan	3.3322	0.516	0.01
R101A	Tolerant	0	nan	nan	0.767255	0.023	0.3
R101G	Tolerant	0	nan	nan	0.934309	0.005	0.23
R101S	Tolerant	0	nan	nan	0.559616	0.028	0.35
R101Y	Tolerant	0	nan	nan	3.3322	0.137	0.01
R101P	Tolerant	0	nan	nan	2.63906	0.052	0.06
R101H	Tolerant	0	nan	nan	1.25276	0.023	0.08
R101E	Tolerant	0	nan	nan	-0.76214	0.01	1
R101Q	Tolerant	0	nan	nan	-0.101783	0.023	0.44
R101K	Tolerant	0	nan	nan	1.13498	0.028	0.29
S102K	Intolerant	0	nan	nan	3.13549	0.003	0.3
S102L	Tolerant	0	nan	nan	-0.19671	0	0.73
S102F	Tolerant	0	nan	nan	1.34373	0.017	0.71
S102C	Tolerant	0	nan	nan	3.13549	0.047	0.18
S102A	Tolerant	0	nan	nan	0.139762	0	0.57
S102G	Tolerant	0	nan	nan	0.832909	0	0.35
S102Y	Tolerant	0	nan	nan	2.44235	0.017	1
S102P	Tolerant	0	nan	nan	-0.871839	0	0.33
S102H	Tolerant	0	nan	nan	0.302281	0.001	0.57
S102E	Tolerant	0	nan	nan	2.44235	0.003	0.29
S102Q	Tolerant	0	nan	nan	1.05605	0.003	0.32
S102R	Tolerant	0	nan	nan	2.03688	0.003	0.36
G103L	Tolerant	0	nan	nan	2.87168	0.672	0.25
G103F	Tolerant	0	nan	nan	3.97029	0.832	0.06
G103C	Tolerant	0	nan	nan	3.27714	0.857	0.06
G103A	Tolerant	0	nan	nan	1.66771	0.053	0.67
G103S	Tolerant	0	nan	nan	0.25672	0.139	0.93
G103Y	Tolerant	0	nan	nan	2.02438	0.672	0.15
G103P	Tolerant	0	nan	nan	3.97029	0.117	0.2
G103H	Tolerant	0	nan	nan	2.584	0.832	0.13
G103E	Tolerant	0	nan	nan	1.40534	0.278	0.88
G103Q	Tolerant	0	nan	nan	1.1977	0.672	0.54
G103K	Tolerant	0	nan	nan	3.97029	0.278	0.65
G103R	Tolerant	0	nan	nan	2.584	0.472	0.41
V104Q	Intolerant	0	nan	nan	1.09861	0.031	0.62
V104L	Tolerant	0	nan	nan	-0.169899	0	0.47
V104F	Tolerant	0	nan	nan	1.50408	0.025	0.24
V104C	Tolerant	0	nan	nan	3.29584	0.104	0.1
V104A	Tolerant	0	nan	nan	-0.105361	0	0.84
V104G	Tolerant	0	nan	nan	1.2164	0.003	0.44
V104S	Tolerant	0	nan	nan	0.993252	0.013	0.78
V104Y	Tolerant	0	nan	nan	0.897942	0.025	0.31
V104P	Tolerant	0	nan	nan	0.462624	0.002	0.32
V104H	Tolerant	0	nan	nan	2.19722	0.025	0.26
V104E	Tolerant	0	nan	nan	0.204794	0.005	1
V104K	Tolerant	0	nan	nan	1.90954	0.031	0.93
V104R	Tolerant	0	nan	nan	0.0377403	0.031	0.58
E105L	Tolerant	0	nan	nan	2.15948	0.184	0.2
E105F	Tolerant	0	nan	nan	3.95124	0.848	0.02
E105C	Tolerant	0	nan	nan	3.95124	0.996	0.02
E105A	Tolerant	0	nan	nan	0.619039	0.041	0.62
E105G	Tolerant	0	nan	nan	2.15948	0.09	0.25
E105S	Tolerant	0	nan	nan	1.55335	0.223	0.44
E105Y	Tolerant	0	nan	nan	3.2581	0.658	0.03
E105P	Tolerant	0	nan	nan	1.38629	0.023	0.28
E105H	Tolerant	0	nan	nan	1.31219	0.184	0.15
E105Q	Tolerant	0	nan	nan	0.213574	0.11	0.64
E105K	Tolerant	0	nan	nan	2.34181	0.041	0.44
E105R	Tolerant	0	nan	nan	1.75402	0.11	0.36
A106L	Tolerant	0	nan	nan	3.23212	0.003	0.1
A106F	Tolerant	0	nan	nan	4.33073	0.003	0.01
A106C	Tolerant	0	nan	nan	4.33073	0.014	0.01
A106G	Tolerant	0	nan	nan	1.28621	0	0.35
A106S	Tolerant	0	nan	nan	0.17185	0	0.99
A106Y	Tolerant	0	nan	nan	4.33073	0.126	0.01
A106P	Tolerant	0	nan	nan	3.63759	0.006	0.08
A106H	Tolerant	0	nan	nan	3.23212	0.007	0.05
A106E	Tolerant	0	nan	nan	1.38629	0	0.52
A106Q	Tolerant	0	nan	nan	2.53897	0.003	0.17
A106K	Tolerant	0	nan	nan	2.94444	0.001	0.24
A106R	Tolerant	0	nan	nan	3.63759	0	0.13
C107F	Intolerant	0	nan	nan	2.30259	0.267	0.15
C107S	Intolerant	0	nan	nan	3.55535	0.133	0.04
C107H	Intolerant	0	nan	nan	4.2485	0.457	0.03
C107Q	Intolerant	0	nan	nan	4.2485	0.048	0.02
C107L	Tolerant	0	nan	nan	0.782759	0.017	0.67
C107A	Tolerant	0	nan	nan	1.47591	0.017	0.21
C107G	Tolerant	0	nan	nan	3.55535	0.05	0.04
C107Y	Tolerant	0	nan	nan	4.2485	0.267	0.06
C107P	Tolerant	0	nan	nan	4.2485	0.111	0.01
C107E	Tolerant	0	nan	nan	4.2485	0.048	0.02
C107K	Tolerant	0	nan	nan	4.2485	0.133	0.02
C107R	Tolerant	0	nan	nan	4.2485	0.267	0.02
K108L	Tolerant	0	nan	nan	0.916291	0.017	0.2
K108F	Tolerant	0	nan	nan	1.60944	0.083	0.05
K108C	Tolerant	0	nan	nan	1.60944	0.209	0.05
K108A	Tolerant	0	nan	nan	0.510826	0.017	0.4
K108G	Tolerant	0	nan	nan	2.12026	0.013	0.14
K108S	Tolerant	0	nan	nan	0.510826	0.017	0.37
K108Y	Tolerant	0	nan	nan	3.21888	0.179	0.01
K108P	Tolerant	0	nan	nan	2.52573	0.07	0.1
K108H	Tolerant	0	nan	nan	1.27297	0.083	0.1
K108E	Tolerant	0	nan	nan	0.579818	0.007	0.49
K108Q	Tolerant	0	nan	nan	-1.29198	0.007	1
K108R	Tolerant	0	nan	nan	-0.182322	0	0.46
A109L	Tolerant	0	nan	nan	3.00815	0.396	0.28
A109F	Tolerant	0	nan	nan	3.7013	0.914	0.05
A109C	Tolerant	0	nan	nan	4.39445	0.774	0.05
A109G	Tolerant	0	nan	nan	1.62186	0.007	0.42
A109S	Tolerant	0	nan	nan	1.75539	0.007	0.72
A109Y	Tolerant	0	nan	nan	4.39445	0.814	0.03
A109P	Tolerant	0	nan	nan	3.7013	0.493	0.26
A109H	Tolerant	0	nan	nan	3.00815	0.396	0.13
A109E	Tolerant	0	nan	nan	1.45001	0.115	1
A109Q	Tolerant	0	nan	nan	1.75539	0.452	0.59
A109K	Tolerant	0	nan	nan	2.78501	0.452	0.87
A109R	Tolerant	0	nan	nan	1.62186	0.221	0.54
A110Y	Intolerant	0	nan	nan	5.18178	0.571	0
A110P	Intolerant	0	nan	nan	5.18178	0.954	0
A110H	Intolerant	0	nan	nan	5.18178	0.945	0
A110E	Intolerant	0	nan	nan	5.18178	0.755	0
A110K	Intolerant	0	nan	nan	5.18178	0.876	0
A110R	Intolerant	0	nan	nan	2.98456	0.855	0.05
A110L	Tolerant	0	nan	nan	3.79549	0.755	0.03
A110F	Tolerant	0	nan	nan	5.18178	0.876	0
A110C	Tolerant	0	nan	nan	4.48864	0.828	0.01
A110G	Tolerant	0	nan	nan	3.57235	0.708	0.04
A110S	Tolerant	0	nan	nan	2.00373	0.571	0.13
A110Q	Tolerant	0	nan	nan	5.18178	0.945	0
V111L	Tolerant	0	nan	nan	0.421726	0	0.76
V111F	Tolerant	0	nan	nan	2.74084	0.008	0.1
V111C	Tolerant	0	nan	nan	4.5326	0.136	0
V111A	Tolerant	0	nan	nan	3.14631	0.023	0.04
V111G	Tolerant	0	nan	nan	4.5326	0.018	0
V111S	Tolerant	0	nan	nan	4.5326	0.051	0
V111Y	Tolerant	0	nan	nan	3.43399	0.023	0.06
V111P	Tolerant	0	nan	nan	4.5326	0.85	0
V111H	Tolerant	0	nan	nan	4.5326	0.314	0
V111E	Tolerant	0	nan	nan	4.5326	0.051	0
V111Q	Tolerant	0	nan	nan	4.5326	0.314	0
V111K	Tolerant	0	nan	nan	4.5326	0.478	0
V111R	Tolerant	0	nan	nan	4.5326	0.314	0
H112L	Tolerant	0	nan	nan	2.19722	0.003	0.07
H112F	Tolerant	0	nan	nan	2.89037	0.008	0.01
H112C	Tolerant	0	nan	nan	2.89037	0.943	0.01
H112A	Tolerant	0	nan	nan	0.405465	0.001	0.31
H112G	Tolerant	0	nan	nan	1.50408	0.001	0.12
H112S	Tolerant	0	nan	nan	0.587787	0.001	0.27
H112Y	Tolerant	0	nan	nan	2.19722	0.008	0.02
H112P	Tolerant	0	nan	nan	2.89037	0.014	0.05
H112E	Tolerant	0	nan	nan	-0.200671	0.001	0.54
H112Q	Tolerant	0	nan	nan	-0.441833	0.001	0.41
H112K	Tolerant	0	nan	nan	1.79176	0.001	0.23
H112R	Tolerant	0	nan	nan	-0.510826	0.001	0.56
N113L	Intolerant	0.893293	2.8453	2.54169	2.94444	0.001	0.02
N113P	Intolerant	0.893293	2.8453	2.54169	2.94444	0.815	0.02
N113Y	Intolerant	0.893293	2.25879	2.01776	1.84583	0.018	0.02
N113K	Intolerant	0.893293	2.47207	2.20828	2.25129	0.003	0.08
N113F	Tolerant	0.893293	2.8453	2.54169	2.94444	0.003	0
N113C	Tolerant	0.893293	2.8453	2.54169	2.94444	0.943	0
N113A	Tolerant	0.893293	1.47259	1.31545	0.998529	0.001	0.09
N113G	Tolerant	0.893293	1.83224	1.63673	1.55814	0.003	0.04
N113S	Tolerant	0.893293	0.946019	0.845072	0.17185	0.003	0.21
N113H	Tolerant	0.893293	1.67036	1.49212	-0.719123	0.003	0.38
N113E	Tolerant	0.893293	-1.1357	-1.01452	-1.78295	0	1
N113Q	Tolerant	0.893293	2.36543	2.11302	2.25129	0.003	0.05
N113R	Tolerant	0.893293	2.00743	1.79323	-0.100083	0.001	0.29
L114C	Tolerant	0	nan	nan	4.57985	0.886	0.01
L114A	Tolerant	0	nan	nan	5.273	0.866	0
L114G	Tolerant	0	nan	nan	5.273	0.886	0
L114S	Tolerant	0	nan	nan	5.273	0.978	0
L114H	Tolerant	0	nan	nan	4.17439	0.958	0.01
L114Q	Tolerant	0	nan	nan	5.273	0.997	0
L114F	Intolerant	0	nan	nan	1.60944	0.286	0.2
L114Y	Intolerant	0	nan	nan	5.273	0.958	0
L114P	Intolerant	0	nan	nan	5.273	0.999	0
L114E	Intolerant	0	nan	nan	5.273	0.958	0
L114K	Intolerant	0	nan	nan	5.273	0.958	0
L114R	Intolerant	0	nan	nan	5.273	0.994	0
L115F	Tolerant	0	nan	nan	4.67283	0.133	0.04
L115C	Tolerant	0	nan	nan	4.67283	0.311	0.04
L115A	Tolerant	0	nan	nan	3.28653	0.012	0.57
L115G	Tolerant	0	nan	nan	3.28653	0.05	0.31
L115S	Tolerant	0	nan	nan	3.97968	0.133	0.53
L115Y	Tolerant	0	nan	nan	4.67283	0.272	0.03
L115P	Tolerant	0	nan	nan	4.67283	0.942	0.19
L115H	Tolerant	0	nan	nan	3.57422	0.567	0.12
L115E	Tolerant	0	nan	nan	3.57422	0.063	0.74
L115Q	Tolerant	0	nan	nan	3.28653	0.133	0.45
L115K	Tolerant	0	nan	nan	1.27163	0.028	0.9
L115R	Tolerant	0	nan	nan	1.20709	0.01	0.67
A116C	Tolerant	0.817073	4.62519	3.77912	4.74493	0.078	0.01
A116L	Intolerant	0.817073	4.62519	3.77912	4.05178	0.066	0.07
A116F	Intolerant	0.817073	4.62519	3.77912	4.74493	0.066	0.01
A116G	Tolerant	0.817073	3.28004	2.68003	2.44235	0.001	0.18
A116Y	Intolerant	0.817073	4.62519	3.77912	4.74493	0.028	0.01
A116K	Intolerant	0.817073	4.50966	3.68472	4.05178	0.005	0.19
A116P	Tolerant	0.817073	4.62519	3.77912	4.74493	0.024	0.05
A116H	Tolerant	0.817073	4.62519	3.77912	4.74493	0.028	0.02
A116E	Tolerant	0.817073	3.34554	2.73355	2.10587	0.002	0.38
A116Q	Tolerant	0.817073	4.39414	3.59033	3.35864	0.002	0.15
A116R	Tolerant	0.817073	4.39414	3.59033	2.66549	0.013	0.17
A116S	Tolerant	0.817073	0.85843	0.7014	0.737599	0.001	0.58
Q117F	Tolerant	0	nan	nan	3.95604	0.116	0.03
Q117G	Tolerant	0	nan	nan	4.64919	0.003	0.01
Q117S	Tolerant	0	nan	nan	4.64919	0.01	0.01
Q117Y	Tolerant	0	nan	nan	5.34233	0.116	0.01
Q117H	Tolerant	0	nan	nan	3.7329	0.051	0.04
Q117E	Tolerant	0	nan	nan	3.39642	0.01	0.05
Q117K	Tolerant	0	nan	nan	5.34233	0.004	0
Q117R	Tolerant	0	nan	nan	3.55057	0	0.03
Q117L	Intolerant	0	nan	nan	3.55057	0.01	0.05
Q117C	Intolerant	0	nan	nan	5.34233	0.136	0
Q117A	Intolerant	0	nan	nan	5.34233	0.051	0
Q117P	Intolerant	0	nan	nan	5.34233	0.136	0
R118F	Intolerant	0.905488	4.47451	4.05162	3.62878	0.726	0.18
R118C	Intolerant	0.905488	4.52072	4.09346	4.72739	0.477	0.06
R118A	Intolerant	0.905488	4.11616	3.72713	1.73166	0.055	0.59
R118G	Intolerant	0.905488	4.05967	3.67599	1.20103	0.008	0.56
R118S	Intolerant	0.905488	3.80485	3.44524	1.78295	0.12	0.54
R118Y	Intolerant	0.905488	4.52072	4.09346	4.72739	0.726	0.21
R118P	Intolerant	0.905488	4.52072	4.09346	4.72739	0.206	0.15
R118H	Intolerant	0.905488	3.104	2.81063	2.78148	0.097	0.21
R118E	Intolerant	0.905488	4.52072	4.09346	4.72739	0.43	0.46
R118Q	Intolerant	0.905488	2.8946	2.62102	1.78295	0.055	0.48
R118K	Intolerant	0.905488	3.06347	2.77393	2.78148	0.055	0.49
R118L	Intolerant	0.905488	2.50399	2.26733	2.24248	0.097	0.31
V119C	Tolerant	0	nan	nan	5.37528	0.478	0
V119A	Tolerant	0	nan	nan	3.76584	0.727	0.02
V119G	Tolerant	0	nan	nan	5.37528	0.978	0
V119S	Tolerant	0	nan	nan	5.37528	0.866	0
V119Q	Tolerant	0	nan	nan	5.37528	0.958	0
V119R	Tolerant	0	nan	nan	5.37528	0.958	0
V119L	Intolerant	0	nan	nan	3.98898	0.537	0.02
V119F	Intolerant	0	nan	nan	5.37528	0.958	0
V119Y	Intolerant	0	nan	nan	5.37528	0.997	0
V119P	Intolerant	0	nan	nan	5.37528	0.886	0
V119H	Intolerant	0	nan	nan	5.37528	0.999	0
V119E	Intolerant	0	nan	nan	5.37528	0.958	0
V119K	Intolerant	0	nan	nan	5.37528	0.994	0
S120L	Intolerant	0.591463	0	-1.85	2.19722	0.017	0
S120E	Intolerant	0.591463	0	-1.85	-1.79176	0	0.49
S120F	Tolerant	0.591463	0	-1.85	2.19722	0.04	0
S120C	Tolerant	0.591463	0	-1.85	2.19722	0.006	0
S120A	Tolerant	0.591463	0	-1.85	0.251314	0	0.1
S120G	Tolerant	0.591463	0	-1.85	0.251314	0	0.05
S120Y	Tolerant	0.591463	0	-1.85	2.19722	0.04	0
S120P	Tolerant	0.591463	0	-1.85	2.19722	0.143	0
S120H	Tolerant	0.591463	0	-1.85	2.19722	0.04	0
S120Q	Tolerant	0.591463	0	-1.85	2.19722	0.076	0.01
S120K	Tolerant	0.591463	-0.693147	-0.409971	1.50408	0.003	0.03
S120R	Tolerant	0.591463	0	-1.85	-0.200671	0.003	0.09
G121P	Intolerant	0.817073	4.62063	3.77539	5.0876	1	0
G121L	Tolerant	0.817073	4.62063	3.77539	5.0876	0.999	0
G121F	Tolerant	0.817073	4.43753	3.62578	3.7013	0.991	0.03
G121C	Tolerant	0.817073	4.62063	3.77539	3.14169	0.998	0.04
G121S	Tolerant	0.817073	3.62886	2.96504	3.00815	0.997	0.06
G121Y	Tolerant	0.817073	4.38958	3.58661	4.39445	1	0.02
G121H	Tolerant	0.817073	4.62063	3.77539	5.0876	1	0
G121E	Tolerant	0.817073	4.62063	3.77539	5.0876	1	0
G121Q	Tolerant	0.817073	4.62063	3.77539	5.0876	1	0
G121K	Tolerant	0.817073	2.86272	2.33905	2.09186	0.997	0.09
G121R	Tolerant	0.817073	3.6768	3.00422	3.7013	0.991	0.02
G121A	Tolerant	0.817073	1.75718	1.43575	1.42403	0.703	0.25
L122G	Intolerant	0	nan	nan	4.20469	0.262	0
L122S	Intolerant	0	nan	nan	4.20469	0.673	0
L122P	Intolerant	0	nan	nan	4.20469	0.262	0
L122E	Intolerant	0	nan	nan	4.20469	0.507	0
L122Q	Intolerant	0	nan	nan	4.20469	0.94	0
L122K	Intolerant	0	nan	nan	4.20469	0.807	0
L122R	Intolerant	0	nan	nan	4.20469	0.94	0
L122F	Tolerant	0	nan	nan	4.20469	0.108	0
L122C	Tolerant	0	nan	nan	4.20469	0.262	0
L122A	Tolerant	0	nan	nan	1.71979	0.05	0.12
L122Y	Tolerant	0	nan	nan	4.20469	0.507	0
L122H	Tolerant	0	nan	nan	4.20469	0.98	0
I123G	Intolerant	0	nan	nan	4.7362	0.988	0
I123S	Intolerant	0	nan	nan	4.7362	0.957	0
I123Y	Intolerant	0	nan	nan	4.7362	0.994	0
I123P	Intolerant	0	nan	nan	4.7362	0.998	0
I123H	Intolerant	0	nan	nan	4.7362	0.998	0
I123E	Intolerant	0	nan	nan	4.7362	0.918	0
I123Q	Intolerant	0	nan	nan	4.7362	0.994	0
I123K	Intolerant	0	nan	nan	4.7362	0.994	0
I123R	Intolerant	0	nan	nan	4.7362	0.998	0
I123L	Tolerant	0	nan	nan	0.593064	0.008	0.39
I123F	Tolerant	0	nan	nan	4.7362	0.761	0
I123C	Tolerant	0	nan	nan	4.7362	0.794	0
I123A	Tolerant	0	nan	nan	2.53897	0.568	0.07
I124A	Intolerant	0	nan	nan	2.48491	0.117	0.1
I124G	Intolerant	0	nan	nan	4.68213	0.922	0
I124S	Intolerant	0	nan	nan	4.68213	0.922	0
I124P	Intolerant	0	nan	nan	4.68213	0.996	0
I124E	Intolerant	0	nan	nan	4.68213	0.922	0
I124Q	Intolerant	0	nan	nan	4.68213	0.856	0
I124K	Intolerant	0	nan	nan	4.68213	0.96	0
I124R	Intolerant	0	nan	nan	4.68213	0.989	0
I124L	Tolerant	0	nan	nan	1.46326	0.006	0.32
I124F	Tolerant	0	nan	nan	3.58352	0.117	0.04
I124C	Tolerant	0	nan	nan	4.68213	0.996	0
I124Y	Tolerant	0	nan	nan	4.68213	0.629	0
I124H	Tolerant	0	nan	nan	4.68213	0.856	0
N125L	Intolerant	0.996951	3.80991	3.79829	1.91959	0.048	0.43
N125F	Intolerant	0.996951	4.63464	4.62051	5.01064	0.824	0.09
N125C	Intolerant	0.996951	4.63464	4.62051	5.01064	0.617	0.1
N125A	Intolerant	0.996951	4.51912	4.50534	4.31749	0.048	0.46
N125G	Intolerant	0.996951	4.63464	4.62051	5.01064	0.017	0.02
N125S	Intolerant	0.996951	2.76045	2.75203	2.44569	0.048	0.15
N125Y	Intolerant	0.996951	4.63464	4.62051	5.01064	0.659	0.06
N125P	Intolerant	0.996951	4.63464	4.62051	5.01064	0.399	0.11
N125H	Intolerant	0.996951	4.53562	4.52179	4.31749	0.457	0.04
N125E	Intolerant	0.996951	4.63464	4.62051	5.01064	0.267	0.08
N125Q	Intolerant	0.996951	4.63464	4.62051	5.01064	0.659	0.07
N125K	Intolerant	0.996951	4.63464	4.62051	5.01064	0.659	0.08
N125R	Intolerant	0.996951	4.63464	4.62051	5.01064	0.659	0.06
Y126L	Tolerant	0	nan	nan	-1.335	0.001	0.81
Y126F	Tolerant	0	nan	nan	0.105361	0.002	0.6
Y126C	Tolerant	0	nan	nan	2.30259	0.009	0.14
Y126A	Tolerant	0	nan	nan	-1.72277	0.009	0.95
Y126G	Tolerant	0	nan	nan	2.30259	0.003	0.26
Y126S	Tolerant	0	nan	nan	1.60944	0.009	0.32
Y126P	Tolerant	0	nan	nan	2.30259	0.003	0.16
Y126H	Tolerant	0	nan	nan	2.30259	0.026	0.42
Y126E	Tolerant	0	nan	nan	1.20397	0.026	0.25
Y126Q	Tolerant	0	nan	nan	2.30259	0.251	0.23
Y126K	Tolerant	0	nan	nan	2.30259	0.127	0.23
Y126R	Tolerant	0	nan	nan	2.30259	0.059	0.27
P127F	Tolerant	0	nan	nan	5.38907	0.984	0
P127C	Tolerant	0	nan	nan	5.38907	0.954	0
P127Y	Tolerant	0	nan	nan	5.38907	0.984	0
P127L	Intolerant	0	nan	nan	5.38907	0.876	0
P127A	Intolerant	0	nan	nan	3.59731	0.571	0.03
P127G	Intolerant	0	nan	nan	4.69592	0.314	0.01
P127S	Intolerant	0	nan	nan	3.19185	0.359	0.06
P127H	Intolerant	0	nan	nan	5.38907	0.984	0
P127E	Intolerant	0	nan	nan	3.77963	0.755	0.03
P127Q	Intolerant	0	nan	nan	5.38907	0.945	0
P127K	Intolerant	0	nan	nan	5.38907	0.876	0
P127R	Intolerant	0	nan	nan	5.38907	0.876	0
L128G	Intolerant	0	nan	nan	4.99721	0.708	0
L128S	Intolerant	0	nan	nan	4.30407	0.755	0.01
L128Y	Intolerant	0	nan	nan	4.99721	0.876	0
L128P	Intolerant	0	nan	nan	4.99721	0.855	0
L128H	Intolerant	0	nan	nan	4.99721	0.945	0
L128E	Intolerant	0	nan	nan	4.99721	0.571	0
L128Q	Intolerant	0	nan	nan	4.30407	0.755	0.01
L128K	Intolerant	0	nan	nan	4.99721	0.945	0
L128R	Intolerant	0	nan	nan	4.99721	0.755	0
L128F	Tolerant	0	nan	nan	4.99721	0.755	0
L128C	Tolerant	0	nan	nan	4.99721	0.954	0
L128A	Tolerant	0	nan	nan	3.8986	0.571	0.03
D129F	Tolerant	0.835366	3.47524	2.9031	3.58352	0.634	0.02
D129A	Tolerant	0.835366	2.82319	2.3584	1.97408	0.119	0.29
D129Y	Tolerant	0.835366	3.3183	2.77199	2.48491	0.417	0.04
D129H	Tolerant	0.835366	3.17818	2.65494	0.0281709	0.238	0.39
D129R	Tolerant	0.835366	3.37622	2.82038	2.19722	0.238	0.21
D129L	Intolerant	0.835366	3.2772	2.73766	1.50408	0.054	0.2
D129P	Intolerant	0.835366	3.47524	2.9031	3.58352	0.097	0.08
D129C	Tolerant	0.835366	2.7821	2.32407	2.89037	0.374	0.02
D129G	Tolerant	0.835366	2.69052	2.24757	2.48491	0.011	0.14
D129S	Tolerant	0.835366	1.29839	1.08463	0.693147	0.054	0.45
D129E	Tolerant	0.835366	-0.801063	-0.669181	-0.760286	0.005	1
D129Q	Tolerant	0.835366	2.32048	1.93845	0.81093	0.238	0.38
D129K	Tolerant	0.835366	1.15904	0.968224	1.09861	0.119	0.39
D130L	Tolerant	0	nan	nan	2.02815	0.223	0.31
D130F	Tolerant	0	nan	nan	2.53897	0.848	0.06
D130C	Tolerant	0	nan	nan	3.63759	0.658	0.05
D130A	Tolerant	0	nan	nan	0.0822381	0.041	0.79
D130G	Tolerant	0	nan	nan	1.84583	0.09	0.37
D130S	Tolerant	0	nan	nan	0.27029	0.05	0.76
D130Y	Tolerant	0	nan	nan	2.94444	0.614	0.05
D130P	Tolerant	0	nan	nan	0.998529	0.023	0.28
D130H	Tolerant	0	nan	nan	1.84583	0.397	0.14
D130E	Tolerant	0	nan	nan	0.27029	0.004	1
D130Q	Tolerant	0	nan	nan	1.55814	0.223	0.57
D130K	Tolerant	0	nan	nan	1.23969	0.223	0.9
D130R	Tolerant	0	nan	nan	1.55814	0.11	0.51
Q131L	Tolerant	0	nan	nan	1.16315	0.014	0.22
Q131F	Tolerant	0	nan	nan	2.77259	0.152	0.03
Q131C	Tolerant	0	nan	nan	2.77259	0.605	0.03
Q131A	Tolerant	0	nan	nan	-1.0116	0	0.75
Q131G	Tolerant	0	nan	nan	0.470004	0.005	0.28
Q131S	Tolerant	0	nan	nan	-0.362905	0.005	0.61
Q131Y	Tolerant	0	nan	nan	2.77259	0.304	0.02
Q131P	Tolerant	0	nan	nan	0.470004	0.001	0.22
Q131H	Tolerant	0	nan	nan	1.38629	0.073	0.12
Q131E	Tolerant	0	nan	nan	-1.2164	0	1
Q131K	Tolerant	0	nan	nan	0.374693	0.014	0.56
Q131R	Tolerant	0	nan	nan	0.980829	0.014	0.33
D132L	Tolerant	0	nan	nan	0.927987	0.348	0.78
D132F	Tolerant	0	nan	nan	2.37491	0.505	0.64
D132C	Tolerant	0	nan	nan	3.06805	0.781	0.19
D132A	Tolerant	0	nan	nan	-0.0229895	0.018	1
D132G	Tolerant	0	nan	nan	3.7612	0.155	0.52
D132S	Tolerant	0	nan	nan	1.68176	0.187	0.83
D132Y	Tolerant	0	nan	nan	3.06805	0.296	0.88
D132P	Tolerant	0	nan	nan	3.06805	0.155	0.35
D132H	Tolerant	0	nan	nan	2.37491	0.296	0.55
D132E	Tolerant	0	nan	nan	0.23484	0.032	0.93
D132Q	Tolerant	0	nan	nan	0.716678	0.187	0.66
D132K	Tolerant	0	nan	nan	3.7612	0.348	0.84
D132R	Tolerant	0	nan	nan	1.56398	0.155	0.64
A133L	Tolerant	0.905488	3.95384	3.58015	1.90146	0.571	0.2
A133F	Tolerant	0.905488	4.47785	4.05464	3.42751	0.945	0.05
A133C	Tolerant	0.905488	4.57027	4.13833	5.03695	1	0.01
A133G	Tolerant	0.905488	4.24083	3.84002	2.83973	0.314	0.08
A133Y	Tolerant	0.905488	4.57027	4.13833	5.03695	0.876	0.04
A133P	Tolerant	0.905488	4.33137	3.922	3.93834	0.314	0.05
A133H	Tolerant	0.905488	4.43164	4.0128	4.34381	0.945	0.03
A133E	Tolerant	0.905488	4.52406	4.09648	4.34381	0.571	0.05
A133Q	Tolerant	0.905488	4.38543	3.97096	4.34381	0.755	0.04
A133K	Intolerant	0.905488	4.57027	4.13833	5.03695	0.755	0.03
A133R	Intolerant	0.905488	4.19274	3.79648	3.93834	0.755	0.05
A133S	Tolerant	0.905488	2.27164	2.05695	2.26436	0.571	0.11
I134L	Tolerant	0	nan	nan	-0.154151	0.002	0.18
I134F	Tolerant	0	nan	nan	2.48491	0.238	0.02
I134C	Tolerant	0	nan	nan	2.48491	0.677	0.02
I134A	Tolerant	0	nan	nan	-0.949081	0.019	0.45
I134G	Tolerant	0	nan	nan	0.538997	0.198	0.18
I134S	Tolerant	0	nan	nan	0.287682	0.238	0.32
I134Y	Tolerant	0	nan	nan	1.79176	0.238	0.02
I134P	Tolerant	0	nan	nan	1.79176	0.198	0.1
I134H	Tolerant	0	nan	nan	0.875469	0.859	0.06
I134E	Tolerant	0	nan	nan	-2.00373	0.019	1
I134Q	Tolerant	0	nan	nan	-0.916291	0.238	0.33
I134K	Tolerant	0	nan	nan	1.09861	0.238	0.32
I134R	Tolerant	0	nan	nan	-0.223144	0.119	0.27
A135L	Tolerant	0	nan	nan	2.25129	0.005	0.23
A135F	Tolerant	0	nan	nan	4.33073	0.417	0.03
A135C	Tolerant	0	nan	nan	3.63759	0.677	0.04
A135G	Tolerant	0	nan	nan	2.7213	0.044	0.25
A135S	Tolerant	0	nan	nan	2.38482	0.119	0.44
A135Y	Tolerant	0	nan	nan	3.63759	0.859	0.03
A135P	Tolerant	0	nan	nan	3.63759	0.024	0.16
A135H	Tolerant	0	nan	nan	2.13351	0.054	0.12
A135E	Tolerant	0	nan	nan	1.38629	0.011	0.66
A135Q	Tolerant	0	nan	nan	0.834226	0.238	0.54
A135K	Tolerant	0	nan	nan	1.11186	0.044	0.63
A135R	Tolerant	0	nan	nan	1.335	0.097	0.43
V136G	Intolerant	0	nan	nan	3.19867	0.235	0.02
V136Y	Intolerant	0	nan	nan	3.19867	0.832	0.04
V136P	Intolerant	0	nan	nan	3.89182	0.235	0
V136H	Intolerant	0	nan	nan	3.89182	0.832	0.01
V136Q	Intolerant	0	nan	nan	3.89182	0.278	0.01
V136K	Intolerant	0	nan	nan	3.89182	0.278	0.01
V136R	Intolerant	0	nan	nan	3.19867	0.278	0.02
V136L	Tolerant	0	nan	nan	-0.80866	0.004	1
V136F	Tolerant	0	nan	nan	3.19867	0.472	0.03
V136C	Tolerant	0	nan	nan	3.89182	0.413	0
V136A	Tolerant	0	nan	nan	3.19867	0.278	0.02
V136S	Tolerant	0	nan	nan	3.89182	0.278	0.01
V136E	Tolerant	0	nan	nan	3.19867	0.278	0.02
E137P	Intolerant	0	nan	nan	2.0149	0.184	0.27
E137L	Tolerant	0	nan	nan	1.32176	0.11	0.34
E137F	Tolerant	0	nan	nan	2.70805	0.223	0.09
E137C	Tolerant	0	nan	nan	2.70805	0.988	0.06
E137A	Tolerant	0	nan	nan	-1.51146	0.004	0.98
E137G	Tolerant	0	nan	nan	0.76214	0.184	0.4
E137S	Tolerant	0	nan	nan	0.510826	0.11	0.74
E137Y	Tolerant	0	nan	nan	1.60944	0.184	0.1
E137H	Tolerant	0	nan	nan	0.405465	0.114	0.2
E137Q	Tolerant	0	nan	nan	-0.510826	0.11	0.64
E137K	Tolerant	0	nan	nan	0.223144	0.041	0.92
E137R	Tolerant	0	nan	nan	-0.510826	0.041	0.64
A138L	Tolerant	0	nan	nan	2.59525	0.032	0.27
A138F	Tolerant	0	nan	nan	3.51155	0.55	0.05
A138C	Tolerant	0	nan	nan	4.20469	0.781	0.04
A138G	Tolerant	0	nan	nan	2.00747	0.155	0.35
A138S	Tolerant	0	nan	nan	1.16017	0.073	0.7
A138Y	Tolerant	0	nan	nan	4.20469	0.912	0.03
A138P	Tolerant	0	nan	nan	3.10608	0.155	0.24
A138H	Tolerant	0	nan	nan	2.25878	0.505	0.13
A138E	Tolerant	0	nan	nan	0.541131	0.073	1
A138Q	Tolerant	0	nan	nan	0.541131	0.187	0.62
A138K	Tolerant	0	nan	nan	2.59525	0.348	0.78
A138R	Tolerant	0	nan	nan	1.4321	0.155	0.5
A139L	Intolerant	0	nan	nan	-0.567984	0.002	0.43
A139F	Intolerant	0	nan	nan	1.12847	0.278	0.09
A139Y	Intolerant	0	nan	nan	3.52636	0.483	0.05
A139P	Intolerant	0	nan	nan	2.83321	0.055	0.27
A139Q	Intolerant	0	nan	nan	-0.211309	0.068	0.64
A139K	Intolerant	0	nan	nan	2.42775	0.068	0.89
A139C	Tolerant	0	nan	nan	2.14007	0.243	0.06
A139G	Tolerant	0	nan	nan	2.14007	0.024	0.37
A139S	Tolerant	0	nan	nan	1.58045	0.024	0.71
A139H	Tolerant	0	nan	nan	2.83321	0.483	0.13
A139E	Tolerant	0	nan	nan	0.581922	0.068	1
A139R	Tolerant	0	nan	nan	1.04145	0.068	0.53
C140P	Intolerant	0	nan	nan	1.22378	0.009	0.42
C140L	Tolerant	0	nan	nan	3.52636	0.009	0.77
C140F	Tolerant	0	nan	nan	1.51146	0.059	0.69
C140A	Tolerant	0	nan	nan	0.753772	0.001	1
C140G	Tolerant	0	nan	nan	2.42775	0.003	0.56
C140S	Tolerant	0	nan	nan	1.58045	0.009	0.86
C140Y	Tolerant	0	nan	nan	1.91692	0.026	0.93
C140H	Tolerant	0	nan	nan	3.1209	0.026	0.56
C140E	Tolerant	0	nan	nan	2.83321	0.009	0.9
C140Q	Tolerant	0	nan	nan	3.52636	0.026	0.64
C140K	Tolerant	0	nan	nan	2.2736	0.026	0.88
C140R	Tolerant	0	nan	nan	3.1209	0.009	0.65
T141P	Intolerant	0	nan	nan	-1.1314	0.002	0.4
T141L	Tolerant	0	nan	nan	-0.530628	0.03	0.36
T141F	Tolerant	0	nan	nan	1.20397	0.483	0.07
T141C	Tolerant	0	nan	nan	0.356675	0.53	0.08
T141A	Tolerant	0	nan	nan	-1.28093	0.003	0.86
T141G	Tolerant	0	nan	nan	-1.70475	0.006	0.53
T141S	Tolerant	0	nan	nan	-0.955511	0.01	0.8
T141Y	Tolerant	0	nan	nan	2.30259	0.483	0.05
T141H	Tolerant	0	nan	nan	0.916291	0.483	0.13
T141E	Tolerant	0	nan	nan	1.20397	0.068	1
T141Q	Tolerant	0	nan	nan	-0.336472	0.068	0.63
T141K	Tolerant	0	nan	nan	1.60944	0.03	0.92
T141R	Tolerant	0	nan	nan	0.105361	0.01	0.55
N142L	Intolerant	0	nan	nan	2.3979	0.278	0.15
N142F	Intolerant	0	nan	nan	3.09104	0.278	0.02
N142Y	Intolerant	0	nan	nan	2.3979	0.278	0.02
N142H	Intolerant	0	nan	nan	0.788457	0.144	0.17
N142C	Tolerant	0	nan	nan	3.09104	0.243	0.02
N142A	Tolerant	0	nan	nan	1.4816	0.006	0.32
N142G	Tolerant	0	nan	nan	0.200671	0.001	0.38
N142S	Tolerant	0	nan	nan	-0.0444518	0.03	0.6
N142P	Tolerant	0	nan	nan	-0.71562	0.002	0.54
N142E	Tolerant	0	nan	nan	0.526093	0.03	0.52
N142Q	Tolerant	0	nan	nan	0.693147	0.03	0.36
N142K	Tolerant	0	nan	nan	1.14513	0.01	0.4
N142R	Tolerant	0	nan	nan	0.526093	0.03	0.35
V143Y	Intolerant	0	nan	nan	3.90197	0.133	0.04
V143L	Tolerant	0	nan	nan	0.643876	0.001	0.63
V143F	Tolerant	0	nan	nan	3.49651	0.063	0.04
V143C	Tolerant	0	nan	nan	4.59512	0.114	0
V143A	Tolerant	0	nan	nan	3.49651	0.133	0.04
V143G	Tolerant	0	nan	nan	4.59512	0.114	0.01
V143S	Tolerant	0	nan	nan	4.59512	0.272	0.01
V143P	Tolerant	0	nan	nan	3.49651	0.05	0.04
V143H	Tolerant	0	nan	nan	4.59512	0.567	0.01
V143E	Tolerant	0	nan	nan	4.59512	0.272	0.01
V143Q	Tolerant	0	nan	nan	3.90197	0.272	0.03
V143K	Tolerant	0	nan	nan	2.03017	0.05	0.1
V143R	Tolerant	0	nan	nan	3.49651	0.133	0.04
P144L	Tolerant	0.881098	3.3603	2.96076	2.51423	0.689	0.09
P144F	Tolerant	0.881098	4.41193	3.88734	5.15329	0.958	0.02
P144C	Tolerant	0.881098	3.95417	3.48401	4.05468	0.999	0.02
P144A	Tolerant	0.881098	3.61398	3.18427	3.20738	0.727	0.06
P144G	Tolerant	0.881098	4.41193	3.88734	5.15329	0.689	0.01
P144S	Tolerant	0.881098	3.82449	3.36975	3.767	0.866	0.04
P144Y	Tolerant	0.881098	4.41193	3.88734	5.15329	0.958	0.02
P144H	Tolerant	0.881098	2.97092	2.61767	2.58834	0.958	0.1
P144E	Tolerant	0.881098	4.41193	3.88734	5.15329	0.958	0.02
P144Q	Tolerant	0.881098	3.80052	3.34863	3.767	0.958	0.04
P144K	Tolerant	0.881098	4.41193	3.88734	5.15329	0.866	0.02
P144R	Tolerant	0.881098	3.59779	3.17	3.767	0.689	0.04
A145P	Intolerant	0.762195	2.36663	1.80384	2.94444	0.006	0.01
A145K	Intolerant	0.762195	2.36663	1.80384	2.94444	0.017	0.02
A145L	Tolerant	0.762195	0.221826	0.169075	-0.666479	0	0.49
A145F	Tolerant	0.762195	1.15756	0.882288	0.37949	0.001	0.23
A145C	Tolerant	0.762195	0.69548	0.530091	-0.793231	0.001	0.43
A145G	Tolerant	0.762195	2.02006	1.53968	2.25129	0.001	0.03
A145S	Tolerant	0.762195	2.02006	1.53968	2.25129	0.003	0.03
A145Y	Tolerant	0.762195	1.84677	1.4076	1.55814	0.007	0.1
A145H	Tolerant	0.762195	2.36663	1.80384	2.94444	0.04	0.03
A145E	Tolerant	0.762195	2.36663	1.80384	2.94444	0.007	0.01
A145Q	Tolerant	0.762195	2.19335	1.67176	2.25129	0.04	0.03
A145R	Tolerant	0.762195	2.36663	1.80384	2.94444	0.017	0.02
L146F	Tolerant	0.905488	4.66734	4.22622	4.85981	0.726	0.01
L146C	Tolerant	0.905488	4.66734	4.22622	4.85981	0.477	0
L146A	Tolerant	0.905488	3.94716	3.57411	3.47352	0.055	0.05
L146Y	Tolerant	0.905488	4.66734	4.22622	4.85981	0.726	0
L146Q	Tolerant	0.905488	3.86169	3.49671	3.7612	0.915	0.02
L146G	Intolerant	0.905488	4.4825	4.05885	4.16667	0.206	0.03
L146S	Intolerant	0.905488	4.66734	4.22622	4.85981	0.238	0
L146P	Intolerant	0.905488	4.66734	4.22622	4.85981	0.206	0
L146H	Intolerant	0.905488	4.66734	4.22622	4.85981	0.992	0
L146E	Intolerant	0.905488	4.66734	4.22622	2.78037	0.43	0.08
L146K	Intolerant	0.905488	4.66734	4.22622	4.85981	0.43	0
L146R	Intolerant	0.905488	4.66734	4.22622	4.85981	0.43	0
F147L	Tolerant	0.987805	4.14202	4.09151	2.87168	0.005	0.13
F147A	Tolerant	0.987805	3.91723	3.86946	1.63492	0.014	0.24
F147Y	Tolerant	0.987805	4.7519	4.69395	5.0689	0.074	0
F147H	Tolerant	0.987805	4.7519	4.69395	5.0689	0.307	0
F147C	Intolerant	0.987805	4.64246	4.58584	4.37576	0.348	0.02
F147G	Intolerant	0.987805	4.7519	4.69395	5.0689	0.027	0
F147S	Intolerant	0.987805	4.7519	4.69395	5.0689	0.033	0.01
F147P	Intolerant	0.987805	4.7519	4.69395	5.0689	0.059	0.01
F147E	Intolerant	0.987805	4.7519	4.69395	5.0689	0.307	0.01
F147Q	Intolerant	0.987805	4.7519	4.69395	5.0689	0.307	0
F147K	Intolerant	0.987805	4.7519	4.69395	5.0689	0.756	0.01
F147R	Intolerant	0.987805	4.7519	4.69395	5.0689	0.307	0
L148F	Tolerant	0.939024	3.92855	3.68901	3.28091	0.057	0.07
L148C	Tolerant	0.939024	4.67401	4.38901	4.89035	0.206	0
L148S	Tolerant	0.939024	4.67401	4.38901	4.89035	0.238	0
L148H	Tolerant	0.939024	4.67401	4.38901	4.89035	0.992	0
L148Q	Tolerant	0.939024	4.67401	4.38901	4.89035	0.726	0
L148A	Intolerant	0.939024	4.1129	3.86211	4.1972	0.055	0.01
L148G	Intolerant	0.939024	4.67401	4.38901	4.89035	0.206	0
L148Y	Intolerant	0.939024	4.67401	4.38901	4.89035	0.43	0
L148P	Intolerant	0.939024	4.67401	4.38901	4.89035	0.206	0
L148E	Intolerant	0.939024	4.67401	4.38901	4.89035	0.726	0
L148K	Intolerant	0.939024	4.67401	4.38901	4.89035	0.841	0
L148R	Intolerant	0.939024	4.67401	4.38901	4.89035	0.43	0
D149C	Tolerant	0.957317	4.71639	4.51508	5.18178	0.672	0
D149L	Intolerant	0.957317	4.71639	4.51508	5.18178	0.629	0
D149F	Intolerant	0.957317	4.71639	4.51508	5.18178	0.978	0
D149A	Intolerant	0.957317	3.98434	3.81428	2.40919	0.234	0.14
D149G	Intolerant	0.957317	4.08029	3.90613	1.71605	0.043	0.17
D149S	Intolerant	0.957317	4.71639	4.51508	5.18178	0.234	0.01
D149Y	Intolerant	0.957317	4.71639	4.51508	5.18178	0.856	0
D149P	Intolerant	0.957317	4.71639	4.51508	5.18178	0.369	0.01
D149H	Intolerant	0.957317	4.71639	4.51508	5.18178	0.856	0
D149E	Intolerant	0.957317	4.2196	4.0395	3.10234	0.117	0.11
D149Q	Intolerant	0.957317	4.1356	3.95908	3.23587	0.412	0.06
D149K	Intolerant	0.957317	4.71639	4.51508	5.18178	0.629	0.01
D149R	Intolerant	0.957317	4.66858	4.46932	4.48864	0.412	0.02
V150A	Tolerant	0.97561	2.91116	2.84016	1.56996	0.012	0.36
V150G	Tolerant	0.97561	4.20387	4.10133	2.70136	0.012	0.12
V150K	Tolerant	0.97561	4.67433	4.56032	5.00395	0.154	0.06
V150L	Intolerant	0.97561	4.67433	4.56032	5.00395	0.014	0.07
V150F	Intolerant	0.97561	4.31583	4.21056	3.90533	0.154	0.09
V150C	Intolerant	0.97561	4.61317	4.50065	4.3108	0.132	0.03
V150S	Intolerant	0.97561	3.84909	3.75521	1.82589	0.033	0.25
V150Y	Intolerant	0.97561	4.67433	4.56032	5.00395	0.154	0.09
V150P	Intolerant	0.97561	4.51123	4.4012	3.21219	0.027	0.08
V150H	Intolerant	0.97561	4.67433	4.56032	5.00395	0.608	0.05
V150E	Intolerant	0.97561	4.67433	4.56032	5.00395	0.154	0.06
V150Q	Intolerant	0.97561	4.53162	4.42109	4.3108	0.154	0.06
V150R	Intolerant	0.97561	4.67433	4.56032	5.00395	0.014	0.05
S151P	Intolerant	0	nan	nan	0.31178	0.001	0.7
S151L	Tolerant	0	nan	nan	2.41591	0.013	0.25
S151F	Tolerant	0	nan	nan	4.02535	0.179	0.04
S151C	Tolerant	0	nan	nan	4.02535	0.07	0.04
S151A	Tolerant	0	nan	nan	1.08091	0.002	0.76
S151G	Tolerant	0	nan	nan	0.470004	0.001	0.67
S151Y	Tolerant	0	nan	nan	4.02535	0.083	0.03
S151H	Tolerant	0	nan	nan	4.02535	0.083	0.09
S151E	Tolerant	0	nan	nan	1.4604	0.006	0.84
S151Q	Tolerant	0	nan	nan	2.92674	0.038	0.47
S151K	Tolerant	0	nan	nan	2.92674	0.038	0.71
S151R	Tolerant	0	nan	nan	3.3322	0.017	0.4
D152Y	Intolerant	0	nan	nan	3.49651	0.912	0
D152L	Tolerant	0	nan	nan	2.11021	0.187	0.08
D152F	Tolerant	0	nan	nan	3.49651	0.505	0.01
D152C	Tolerant	0	nan	nan	3.49651	0.781	0.01
D152A	Tolerant	0	nan	nan	0.552069	0.187	0.36
D152G	Tolerant	0	nan	nan	0.451985	0.032	0.22
D152S	Tolerant	0	nan	nan	0.663294	0.187	0.31
D152P	Tolerant	0	nan	nan	-1.16693	0.008	1
D152H	Tolerant	0	nan	nan	2.3979	0.55	0.04
D152E	Tolerant	0	nan	nan	0.361013	0.008	0.36
D152Q	Tolerant	0	nan	nan	1.88707	0.55	0.11
D152K	Tolerant	0	nan	nan	2.11021	0.348	0.17
D152R	Tolerant	0	nan	nan	1.70475	0.155	0.11
Q153L	Tolerant	0.591463	2.36712	1.40007	2.3979	0	0.27
Q153F	Tolerant	0.591463	3.46574	2.04985	2.3979	0.003	0.07
Q153C	Tolerant	0.591463	2.77259	1.63988	2.80336	0.007	0.05
Q153A	Tolerant	0.591463	0.757686	0.448143	0.788457	0	0.74
Q153G	Tolerant	0.591463	0.133531	0.0789789	0.164303	0	0.64
Q153S	Tolerant	0.591463	0.0317487	0.0187782	0.0625204	0	0.85
Q153Y	Tolerant	0.591463	3.46574	2.04985	0.552069	0.001	0.2
Q153P	Tolerant	0.591463	2.36712	1.40007	1.70475	0.001	0.28
Q153H	Tolerant	0.591463	1.38629	0.819942	1.29928	0.001	0.17
Q153E	Tolerant	0.591463	0.521297	0.308328	0.500775	0	1
Q153K	Tolerant	0.591463	1.67398	0.990095	1.70475	0	0.77
Q153R	Tolerant	0.591463	1.26851	0.750278	1.19392	0	0.55
T154P	Intolerant	0	nan	nan	2.15176	0.001	0.15
T154Q	Intolerant	0	nan	nan	2.66259	0.017	0.16
T154L	Tolerant	0	nan	nan	1.68176	0.001	0.17
T154F	Tolerant	0	nan	nan	2.66259	0.001	0.08
T154C	Tolerant	0	nan	nan	3.06805	0.014	0.04
T154A	Tolerant	0	nan	nan	-0.569533	0	1
T154G	Tolerant	0	nan	nan	1.27629	0	0.22
T154S	Tolerant	0	nan	nan	-0.333144	0	0.87
T154Y	Tolerant	0	nan	nan	2.66259	0.017	0.09
T154H	Tolerant	0	nan	nan	3.7612	0.017	0.04
T154E	Tolerant	0	nan	nan	1.3633	0.001	0.31
T154K	Tolerant	0	nan	nan	3.7612	0.003	0.16
T154R	Tolerant	0	nan	nan	2.37491	0.003	0.15
P155L	Tolerant	0	nan	nan	2.21557	0.344	0.22
P155F	Tolerant	0	nan	nan	4.00733	0.894	0.02
P155C	Tolerant	0	nan	nan	4.00733	0.911	0.03
P155A	Tolerant	0	nan	nan	0.396415	0.185	0.83
P155G	Tolerant	0	nan	nan	1.23474	0.087	0.46
P155S	Tolerant	0	nan	nan	0.573346	0.397	0.76
P155Y	Tolerant	0	nan	nan	4.00733	0.894	0.02
P155H	Tolerant	0	nan	nan	1.92789	0.777	0.17
P155E	Tolerant	0	nan	nan	1.60944	0.185	0.67
P155Q	Tolerant	0	nan	nan	1.17412	0.604	0.55
P155K	Tolerant	0	nan	nan	2.90872	0.604	0.48
P155R	Tolerant	0	nan	nan	1.17412	0.185	0.49
I156E	Intolerant	0.591463	2.07944	1.22991	2.63906	0.068	0.02
I156K	Intolerant	0.591463	2.07944	1.22991	2.63906	0.278	0.02
I156L	Tolerant	0.591463	-0.405465	-0.239818	-0.579818	0.001	0.21
I156F	Tolerant	0.591463	1.38629	0.819942	0.559616	0.01	0.09
I156C	Tolerant	0.591463	2.07944	1.22991	1.94591	0.055	0.02
I156A	Tolerant	0.591463	0.133531	0.0789789	-0.579818	0.01	0.21
I156G	Tolerant	0.591463	2.07944	1.22991	1.25276	0.024	0.05
I156S	Tolerant	0.591463	2.07944	1.22991	0.847298	0.068	0.1
I156Y	Tolerant	0.591463	1.38629	0.819942	1.25276	0.068	0.1
I156P	Tolerant	0.591463	2.07944	1.22991	2.63906	0.117	0.01
I156H	Tolerant	0.591463	2.07944	1.22991	1.02962	0.278	0.08
I156Q	Tolerant	0.591463	2.07944	1.22991	2.63906	0.278	0.02
I156R	Tolerant	0.591463	2.07944	1.22991	1.25276	0.068	0.05
N157L	Intolerant	0	nan	nan	1.33123	0.067	0.66
N157K	Intolerant	0	nan	nan	3.97029	0.672	0.29
N157F	Tolerant	0	nan	nan	0.141651	0.067	0.73
N157C	Tolerant	0	nan	nan	1.89085	0.141	0.18
N157A	Tolerant	0	nan	nan	1.1977	0.053	0.52
N157G	Tolerant	0	nan	nan	2.87168	0.117	0.33
N157S	Tolerant	0	nan	nan	0.536305	0.139	0.43
N157Y	Tolerant	0	nan	nan	2.87168	0.235	1
N157P	Tolerant	0	nan	nan	0.332706	0.004	0.24
N157H	Tolerant	0	nan	nan	0.879249	0.117	0.56
N157E	Tolerant	0	nan	nan	3.97029	0.278	0.27
N157Q	Tolerant	0	nan	nan	2.584	0.672	0.3
N157R	Tolerant	0	nan	nan	3.27714	0.139	0.35
S158L	Tolerant	0	nan	nan	3.00815	0.023	0.58
S158F	Tolerant	0	nan	nan	3.00815	0.314	0.61
S158C	Tolerant	0	nan	nan	2.09186	0.002	0.24
S158A	Tolerant	0	nan	nan	1.8295	0.001	0.59
S158G	Tolerant	0	nan	nan	1.30341	0.003	0.46
S158Y	Tolerant	0	nan	nan	2.60269	0.051	0.88
S158P	Tolerant	0	nan	nan	3.7013	0.043	0.19
S158H	Tolerant	0	nan	nan	1.56124	0.043	0.6
S158E	Tolerant	0	nan	nan	4.39445	0.051	0.23
S158Q	Tolerant	0	nan	nan	1.8295	0.051	0.37
S158K	Tolerant	0	nan	nan	3.00815	0.008	0.27
S158R	Tolerant	0	nan	nan	2.19722	0.002	0.36
I159L	Intolerant	0	nan	nan	0.167054	0	0.2
I159F	Intolerant	0	nan	nan	3.66356	0.061	0
I159G	Intolerant	0	nan	nan	3.66356	0.052	0
I159S	Intolerant	0	nan	nan	3.66356	0.136	0
I159Y	Intolerant	0	nan	nan	1.58412	0.061	0.06
I159P	Intolerant	0	nan	nan	3.66356	0.16	0
I159H	Intolerant	0	nan	nan	3.66356	0.894	0
I159Q	Intolerant	0	nan	nan	3.66356	0.894	0
I159K	Intolerant	0	nan	nan	3.66356	0.136	0
I159R	Intolerant	0	nan	nan	3.66356	0.136	0
I159C	Tolerant	0	nan	nan	0.830348	0.013	0.09
I159A	Tolerant	0	nan	nan	0.528067	0.028	0.14
I159E	Tolerant	0	nan	nan	3.66356	0.692	0
I160F	Intolerant	0	nan	nan	2.89037	0.059	0.12
I160G	Intolerant	0	nan	nan	0.693147	0.001	0.42
I160P	Intolerant	0	nan	nan	2.89037	0.021	0.28
I160H	Intolerant	0	nan	nan	0.944462	0.127	0.18
I160Q	Intolerant	0	nan	nan	0.117783	0.059	0.62
I160L	Tolerant	0	nan	nan	-0.367725	0.001	0.39
I160C	Tolerant	0	nan	nan	0.587787	0.005	0.09
I160A	Tolerant	0	nan	nan	0.693147	0.009	0.79
I160S	Tolerant	0	nan	nan	-1.20397	0.009	0.89
I160Y	Tolerant	0	nan	nan	2.89037	0.059	0.13
I160E	Tolerant	0	nan	nan	1.79176	0.059	1
I160K	Tolerant	0	nan	nan	2.19722	0.127	0.92
I160R	Tolerant	0	nan	nan	0.405465	0.009	0.56
F161L	Intolerant	0.972561	3.82211	3.71723	2.5819	0.048	0.32
F161C	Intolerant	0.972561	4.27231	4.15508	2.83321	0.225	0.11
F161A	Intolerant	0.972561	4.12132	4.00824	3.16969	0.048	0.21
F161G	Intolerant	0.972561	4.10673	3.99404	2.38123	0.111	0.19
F161S	Intolerant	0.972561	4.10497	3.99234	3.39283	0.048	0.17
F161Y	Intolerant	0.972561	2.46186	2.39431	2.14007	0.05	0.38
F161P	Intolerant	0.972561	4.47158	4.34888	4.77912	0.995	0.06
F161H	Intolerant	0.972561	4.25497	4.13822	4.08598	0.824	0.19
F161E	Intolerant	0.972561	4.07064	3.95895	2.5819	0.659	0.18
F161Q	Intolerant	0.972561	4.47158	4.34888	4.77912	0.659	0.09
F161K	Intolerant	0.972561	4.47158	4.34888	4.77912	0.659	0.09
F161R	Intolerant	0.972561	4.47158	4.34888	4.77912	0.824	0.1
S162P	Intolerant	0	nan	nan	1.83258	0.03	0.02
S162L	Tolerant	0	nan	nan	1.83258	0.235	0.02
S162F	Tolerant	0	nan	nan	3.21888	0.972	0
S162C	Tolerant	0	nan	nan	3.21888	0.857	0
S162A	Tolerant	0	nan	nan	1.27297	0.139	0.06
S162G	Tolerant	0	nan	nan	2.52573	0.117	0.01
S162Y	Tolerant	0	nan	nan	3.21888	0.832	0
S162H	Tolerant	0	nan	nan	3.21888	0.672	0
S162E	Tolerant	0	nan	nan	1.13943	0.278	0.05
S162Q	Tolerant	0	nan	nan	1.60944	0.832	0.02
S162K	Tolerant	0	nan	nan	3.21888	0.908	0.01
S162R	Tolerant	0	nan	nan	2.52573	0.472	0.01
H163E	Intolerant	0.591463	3.3673	1.99163	2.85263	0.278	0.33
H163R	Intolerant	0.591463	3.3673	1.99163	3.95124	0.472	0.08
H163L	Tolerant	0.591463	3.3673	1.99163	3.95124	0.672	0.04
H163F	Tolerant	0.591463	3.3673	1.99163	3.95124	0.946	0.03
H163C	Tolerant	0.591463	3.3673	1.99163	3.95124	0.857	0.02
H163A	Tolerant	0.591463	-0.27029	-0.159867	0.313658	0.117	0.36
H163G	Tolerant	0.591463	3.3673	1.99163	3.95124	0.235	0.21
H163S	Tolerant	0.591463	1.06471	0.629737	1.55335	0.139	0.26
H163Y	Tolerant	0.591463	2.67415	1.58166	3.2581	0.472	0.08
H163P	Tolerant	0.591463	-0.621688	-0.367706	-0.0560895	0.067	0.48
H163Q	Tolerant	0.591463	2.26868	1.34184	-0.366244	0.051	1
H163K	Tolerant	0.591463	3.3673	1.99163	3.95124	0.672	0.14
[truncated: 2,044 more rows]

## Sheet: S1. TP53
Supplementary data S1. Calculated CE, CS and SIFT score of the variants from mutagenesis studies.
variation	measured functional imapcts	scores
		CN	CC	CE	CS	pph2	SIFT
E2A	Tolerant	0	nan	nan	2.48491	0.936	0.7
E2D	Tolerant	0	nan	nan	2.19722	0.967	0.58
E2G	Tolerant	0	nan	nan	1.50408	0.99	0.38
E2K	Tolerant	0	nan	nan	2.89037	0.936	0.85
E2Q	Tolerant	0	nan	nan	2.89037	0.477	0.54
E2V	Tolerant	0	nan	nan	2.48491	0.99	0.27
E3A	Tolerant	0	nan	nan	3.157	0.943	0.37
E3D	Tolerant	0	nan	nan	1.77071	0.107	0.27
E3G	Tolerant	0	nan	nan	3.157	0.983	0.25
E3K	Tolerant	0	nan	nan	3.85015	0.983	0.22
E3Q	Tolerant	0	nan	nan	3.157	0.992	0.22
E3V	Tolerant	0	nan	nan	2.05839	0.983	0.41
P4A	Tolerant	0	nan	nan	1.4816	0.003	0.77
P4L	Tolerant	0	nan	nan	1.99243	0.713	0.4
P4Q	Tolerant	0	nan	nan	1.70475	0.065	0.58
P4R	Tolerant	0	nan	nan	2.3979	0.797	0.52
P4S	Tolerant	0	nan	nan	0.0953102	0.005	0.81
P4T	Tolerant	0	nan	nan	1.70475	0.006	0.59
Q5E	Tolerant	0	nan	nan	1.32914	0.002	1
Q5H	Tolerant	0	nan	nan	2.42775	0.024	0.12
Q5K	Tolerant	0	nan	nan	3.52636	0.02	0.81
Q5L	Tolerant	0	nan	nan	2.42775	0.005	0.3
Q5P	Tolerant	0	nan	nan	1.44692	0.011	0.3
Q5R	Tolerant	0	nan	nan	2.42775	0.43	0.48
S6A	Intolerant	0	nan	nan	1.41369	0.006	0.75
S6L	Tolerant	0	nan	nan	0.615186	0.014	0.34
S6P	Tolerant	0	nan	nan	2.22462	0.931	0.27
S6T	Tolerant	0	nan	nan	3.61092	0.014	0.55
D7A	Intolerant	0	nan	nan	2.35138	0.972	0.44
D7E	Tolerant	0	nan	nan	0.479573	0.059	0.87
D7G	Tolerant	0	nan	nan	3.04452	0.986	0.22
D7H	Tolerant	0	nan	nan	3.73767	0.998	0.06
D7N	Tolerant	0	nan	nan	2.63906	0.986	0.28
D7V	Tolerant	0	nan	nan	2.63906	0.805	0.19
D7Y	Tolerant	0	nan	nan	3.73767	0.999	0.02
P8A	Tolerant	0	nan	nan	1.09861	0.121	0.75
P8H	Tolerant	0	nan	nan	2.48491	0.878	0.15
P8L	Tolerant	0	nan	nan	-1.67398	0	0.45
P8R	Tolerant	0	nan	nan	1.79176	0.403	0.52
P8S	Tolerant	0	nan	nan	0.693147	0.121	0.73
P8T	Tolerant	0	nan	nan	0.693147	0.013	0.58
S9C	Tolerant	0	nan	nan	2.97041	0.994	0.18
S9G	Tolerant	0	nan	nan	0.77319	0.003	0.58
S9I	Tolerant	0	nan	nan	2.56495	0.77	0.44
S9N	Intolerant	0	nan	nan	1.0245	0.003	0.58
S9R	Tolerant	0	nan	nan	3.66356	0.944	0.52
S9T	Tolerant	0	nan	nan	1.36098	0.006	0.67
V10A	Tolerant	0	nan	nan	0.875469	0.064	0.32
V10D	Tolerant	0	nan	nan	1.09861	0.25	0.17
V10F	Tolerant	0	nan	nan	0.693147	0.026	0.33
V10G	Tolerant	0	nan	nan	1.38629	0.25	0.17
V10I	Tolerant	0	nan	nan	-0.650588	0.002	0.42
V10L	Tolerant	0	nan	nan	-1.25276	0	1
E11A	Tolerant	0	nan	nan	2.65676	0.866	0.39
E11D	Tolerant	0	nan	nan	1.27046	0.039	0.45
E11G	Tolerant	0	nan	nan	1.74047	0.928	0.32
E11K	Tolerant	0	nan	nan	4.04305	0.986	0.42
E11Q	Tolerant	0	nan	nan	2.94444	0.996	0.29
E11V	Tolerant	0	nan	nan	2.94444	0.978	0.16
P12A	Tolerant	0	nan	nan	1.71765	0.879	0.92
P12H	Tolerant	0	nan	nan	3.66356	0.998	0.39
P12L	Tolerant	0	nan	nan	-0.248461	0.003	0.69
P12R	Tolerant	0	nan	nan	3.66356	0.981	0.62
P12S	Intolerant	0	nan	nan	1.71765	0.981	0.88
P12T	Tolerant	0	nan	nan	1.17865	0.962	0.77
P13A	Tolerant	0	nan	nan	3.86073	0.999	0.05
P13H	Tolerant	0	nan	nan	3.45526	1	0.02
P13L	Tolerant	0	nan	nan	3.16758	0.954	0.08
P13R	Tolerant	0	nan	nan	3.86073	1	0.06
P13S	Tolerant	0	nan	nan	2.25129	1	0.1
P13T	Tolerant	0	nan	nan	3.86073	1	0.03
L14M	Tolerant	0.581633	2.4108	1.4022	2.06801	1	0.13
L14P	Tolerant	0.581633	4.35671	2.534	3.3673	1	0.04
L14Q	Tolerant	0.581633	4.35671	2.534	4.46591	1	0.02
L14R	Tolerant	0.581633	4.35671	2.534	4.46591	1	0.03
L14V	Tolerant	0.581633	4.35671	2.534	4.46591	0.973	0.04
S15C	Tolerant	0.581633	4.47734	2.60417	4.67283	1	0
S15G	Tolerant	0.581633	3.78419	2.20101	2.88107	0.999	0.07
S15I	Tolerant	0.581633	4.47734	2.60417	4.67283	0.999	0.01
S15N	Tolerant	0.581633	4.47734	2.60417	3.57422	0.999	0.03
S15R	Tolerant	0.581633	4.47734	2.60417	3.57422	1	0.03
S15T	Tolerant	0.581633	3.78419	2.20101	3.97968	0.973	0.03
Q16E	Tolerant	0.727041	3.03606	2.20734	1.62049	0.999	0.19
Q16H	Tolerant	0.727041	3.76218	2.73526	2.90142	1	0.03
Q16K	Tolerant	0.727041	3.99323	2.90324	3.81771	1	0.04
Q16L	Tolerant	0.727041	4.45533	3.2392	4.51086	1	0.01
Q16P	Tolerant	0.727041	3.29121	2.39284	2.56495	1	0.07
Q16R	Tolerant	0.727041	4.45533	3.2392	4.51086	1	0.02
E17A	Tolerant	0	nan	nan	3.01226	0.913	0.16
E17D	Tolerant	0	nan	nan	0.778669	0.22	0.55
E17G	Tolerant	0	nan	nan	2.03143	0.062	0.22
E17K	Tolerant	0	nan	nan	3.41773	0.913	0.22
E17Q	Tolerant	0	nan	nan	1.54592	0.813	0.29
E17V	Tolerant	0	nan	nan	2.72458	0.813	0.1
T18A	Tolerant	0	nan	nan	3.01226	0.981	0.13
T18I	Tolerant	0	nan	nan	3.41773	0.999	0.04
T18K	Tolerant	0	nan	nan	4.11087	0.997	0.13
T18P	Tolerant	0	nan	nan	3.01226	0.999	0.09
T18R	Tolerant	0	nan	nan	4.11087	0.999	0.07
T18S	Tolerant	0	nan	nan	0.473288	0.581	0.78
F19C	Tolerant	0	nan	nan	4.77912	1	0
F19I	Tolerant	0	nan	nan	4.77912	0.997	0
F19L	Tolerant	0	nan	nan	3.39283	0.749	0.03
F19S	Tolerant	0	nan	nan	4.77912	0.999	0
F19V	Tolerant	0	nan	nan	4.08598	0.997	0.03
F19Y	Tolerant	0	nan	nan	1.88875	0.999	0.1
S20A	Tolerant	0	nan	nan	1.13943	0.024	0.53
S20L	Tolerant	0	nan	nan	2.52573	0.924	0.2
S20P	Tolerant	0	nan	nan	1.96611	0.054	0.19
S20T	Tolerant	0	nan	nan	1.13943	0.775	0.36
D21A	Tolerant	0	nan	nan	2.81341	0.481	0.16
D21E	Tolerant	0	nan	nan	0.478036	0.006	0.79
D21G	Tolerant	0	nan	nan	2.12026	0.013	0.15
D21H	Tolerant	0	nan	nan	1.83258	0.961	0.19
D21N	Tolerant	0	nan	nan	1.83258	0.867	0.15
D21V	Tolerant	0	nan	nan	3.91202	0.765	0.05
D21Y	Tolerant	0	nan	nan	2.12026	0.03	0.19
L22I	Tolerant	0	nan	nan	2.71753	0.72	0.08
L22P	Tolerant	0	nan	nan	4.66344	0.593	0
L22Q	Tolerant	0	nan	nan	4.66344	1	0
L22R	Intolerant	0	nan	nan	4.66344	0.999	0
L22V	Tolerant	0	nan	nan	3.97029	0.376	0.03
W23C	Tolerant	0	nan	nan	4.75359	0.999	0
W23G	Tolerant	0	nan	nan	4.75359	0.087	0
W23L	Tolerant	0	nan	nan	4.75359	0.179	0
W23R	Tolerant	0	nan	nan	4.75359	0.989	0
W23S	Tolerant	0	nan	nan	4.75359	0.979	0
K24E	Tolerant	0	nan	nan	0.040822	0.001	1
K24I	Intolerant	0	nan	nan	3.21888	0.619	0.15
K24N	Tolerant	0	nan	nan	0.0833816	0.001	0.55
K24Q	Tolerant	0	nan	nan	2.12026	0.188	0.51
K24R	Tolerant	0	nan	nan	2.52573	0.014	0.43
K24T	Tolerant	0	nan	nan	2.12026	0.316	0.5
L25I	Tolerant	0	nan	nan	1.09861	0.633	0.19
L25P	Tolerant	0	nan	nan	0.693147	0.054	0.27
L25Q	Tolerant	0	nan	nan	1.09861	0.924	0.59
L25R	Tolerant	0	nan	nan	1.79176	0.054	0.52
L25V	Tolerant	0	nan	nan	1.79176	0.775	0.28
L26F	Tolerant	0	nan	nan	1.50408	0.979	0.73
L26H	Tolerant	0	nan	nan	2.19722	0.997	0.59
L26I	Tolerant	0	nan	nan	2.19722	0.868	0.59
L26P	Tolerant	0	nan	nan	1.50408	0.996	0.38
L26R	Tolerant	0	nan	nan	2.19722	0.958	0.64
L26V	Tolerant	0	nan	nan	1.50408	0.039	0.85
P27A	Tolerant	0	nan	nan	2.3979	0.633	0.34
P27H	Intolerant	0	nan	nan	2.3979	0.054	0.06
P27L	Intolerant	0	nan	nan	2.3979	0.011	0.13
P27R	Tolerant	0	nan	nan	2.3979	0.924	0.22
P27S	Tolerant	0	nan	nan	1.0116	0.097	0.68
P27T	Tolerant	0	nan	nan	1.70475	0.633	0.38
E28A	Tolerant	0	nan	nan	0.287682	0.001	0.77
E28D	Tolerant	0	nan	nan	1.38629	0.001	0.62
E28G	Tolerant	0	nan	nan	1.38629	0.188	0.39
E28K	Tolerant	0	nan	nan	1.38629	0.188	0.92
E28Q	Tolerant	0	nan	nan	0.693147	0.014	0.59
E28V	Tolerant	0	nan	nan	0.287682	0.006	0.32
N29D	Tolerant	0	nan	nan	0.405465	0.003	0.23
N29H	Tolerant	0	nan	nan	1.79176	0.759	0.54
N29I	Tolerant	0	nan	nan	0.405465	0.31	0.44
N29K	Tolerant	0	nan	nan	1.79176	0.001	0.31
N29S	Tolerant	0	nan	nan	1.79176	0.014	0.42
N29T	Tolerant	0	nan	nan	1.79176	0.014	0.42
N29Y	Tolerant	0	nan	nan	1.79176	0.006	1
N30D	Tolerant	0	nan	nan	1.60944	0	0.62
N30H	Tolerant	0	nan	nan	0.916291	0.02	0.15
N30I	Tolerant	0	nan	nan	0.916291	0.044	0.21
N30K	Tolerant	0	nan	nan	1.60944	0.19	0.92
N30S	Tolerant	0	nan	nan	-0.470004	0	0.75
N30T	Tolerant	0	nan	nan	0.223144	0.001	0.59
N30Y	Tolerant	0	nan	nan	1.60944	0.312	0.1
V31A	Tolerant	0	nan	nan	1.38629	0.001	0.75
V31D	Tolerant	0	nan	nan	0.693147	0.001	0.64
V31F	Tolerant	0	nan	nan	2.07944	0.273	0.05
V31G	Tolerant	0	nan	nan	1.38629	0.078	0.39
V31I	Tolerant	0	nan	nan	2.07944	0.001	0.18
V31L	Tolerant	0	nan	nan	0.693147	0	0.32
L32M	Tolerant	0	nan	nan	2.56495	0.954	0.28
L32P	Tolerant	0	nan	nan	2.56495	0.984	0.38
L32Q	Tolerant	0	nan	nan	0.77319	0.376	0.69
L32R	Tolerant	0	nan	nan	2.56495	0.911	0.68
L32V	Tolerant	0	nan	nan	1.17865	0.102	0.68
S33A	Tolerant	0	nan	nan	1.50408	0.129	0.74
S33C	Tolerant	0	nan	nan	2.19722	0.983	0.05
S33F	Tolerant	0	nan	nan	0.405465	0.005	0.08
S33P	Tolerant	0	nan	nan	0.587787	0.002	0.29
S33T	Tolerant	0	nan	nan	1.09861	0.002	0.57
S33Y	Tolerant	0	nan	nan	1.09861	0.558	0.06
P34A	Tolerant	0	nan	nan	0.916291	0	0.51
P34H	Tolerant	0	nan	nan	1.60944	0.472	0.54
P34L	Intolerant	0	nan	nan	-2.00148	0	0.75
P34R	Tolerant	0	nan	nan	1.60944	0.306	0.35
P34S	Intolerant	0	nan	nan	-0.788457	0	0.44
P34T	Tolerant	0	nan	nan	0.510826	0	0.4
L35F	Tolerant	0	nan	nan	3.55535	0.068	0.12
L35M	Tolerant	0	nan	nan	2.45674	0.205	0.12
L35S	Tolerant	0	nan	nan	2.63906	0	0.11
L35V	Tolerant	0	nan	nan	1.60944	0	0.28
L35W	Tolerant	0	nan	nan	3.55535	0.857	0.04
P36A	Tolerant	0	nan	nan	2.04769	0	0.61
P36L	Intolerant	0	nan	nan	0	0.001	0.73
P36Q	Tolerant	0	nan	nan	2.74084	0.586	0.38
P36R	Tolerant	0	nan	nan	3.43399	0.411	0.41
P36S	Tolerant	0	nan	nan	0.661398	0.002	0.53
P36T	Tolerant	0	nan	nan	1.64223	0.054	0.48
S37A	Tolerant	0	nan	nan	0.934309	0.002	0.78
S37C	Tolerant	0	nan	nan	3.3322	0.971	0.06
S37F	Tolerant	0	nan	nan	3.3322	0.813	0.07
S37P	Tolerant	0	nan	nan	0.498991	0.716	0.33
S37T	Tolerant	0	nan	nan	1.02962	0.339	0.59
S37Y	Tolerant	0	nan	nan	2.63906	0.964	0.08
Q38E	Tolerant	0	nan	nan	-0.847298	0	1
Q38H	Tolerant	0	nan	nan	1.09861	0	0.39
Q38K	Tolerant	0	nan	nan	0.405465	0.01	0.94
Q38L	Tolerant	0	nan	nan	-1.29928	0.022	0.62
Q38P	Tolerant	0	nan	nan	-1.84583	0	0.36
Q38R	Tolerant	0	nan	nan	0.405465	0.042	0.63
A39E	Tolerant	0	nan	nan	-0.693147	0.258	0.48
A39G	Tolerant	0	nan	nan	1.60944	0.001	0.4
A39P	Intolerant	0	nan	nan	-1.16315	0	0.28
A39S	Tolerant	0	nan	nan	-1.09861	0.005	0.56
A39T	Tolerant	0	nan	nan	-0.788457	0.148	0.52
A39V	Tolerant	0	nan	nan	0	0.003	0.56
M40I	Tolerant	0	nan	nan	1.16315	0	0.21
M40K	Tolerant	0	nan	nan	2.77259	0.238	0.92
M40L	Tolerant	0	nan	nan	-0.0606246	0	0.34
M40R	Tolerant	0	nan	nan	1.67398	0.523	0.53
M40T	Tolerant	0	nan	nan	0.693147	0.06	0.58
M40V	Tolerant	0	nan	nan	-0.117783	0	0.31
D41A	Tolerant	0	nan	nan	1.38629	0.306	0.81
D41E	Intolerant	0	nan	nan	0.798508	0.003	1
D41G	Tolerant	0	nan	nan	0.510826	0.003	0.43
D41H	Tolerant	0	nan	nan	2.30259	0.921	0.21
D41N	Tolerant	0	nan	nan	1.04982	0.006	0.52
D41V	Tolerant	0	nan	nan	1.20397	0.027	0.36
D41Y	Tolerant	0	nan	nan	2.30259	0.95	0.22
D42A	Tolerant	0	nan	nan	1.20397	0.306	0.89
D42E	Tolerant	0	nan	nan	0.223144	0.003	0.8
D42G	Tolerant	0	nan	nan	-0.336472	0.003	0.55
D42H	Tolerant	0	nan	nan	1.60944	0.014	0.59
D42N	Tolerant	0	nan	nan	-0.182322	0.003	0.58
D42V	Tolerant	0	nan	nan	0.223144	0.863	0.65
D42Y	Intolerant	0	nan	nan	1.20397	0.608	1
L43F	Tolerant	0	nan	nan	1.79176	0.911	0.17
L43M	Tolerant	0	nan	nan	0.287682	0.376	0.18
L43S	Tolerant	0	nan	nan	-0.287682	0.209	0.82
L43V	Tolerant	0	nan	nan	1.38629	0.083	0.35
L43W	Tolerant	0	nan	nan	1.79176	0.996	0.05
M44I	Tolerant	0	nan	nan	0.847298	0.001	0.19
M44K	Tolerant	0	nan	nan	1.94591	0.01	0.9
M44L	Tolerant	0	nan	nan	-0.693147	0	0.33
M44R	Tolerant	0	nan	nan	1.25276	0.022	0.51
M44T	Tolerant	0	nan	nan	-0.451985	0.019	0.58
M44V	Tolerant	0	nan	nan	0.559616	0.004	0.28
L45M	Tolerant	0	nan	nan	2.07944	0.918	0.22
L45P	Tolerant	0	nan	nan	0.780159	0.005	0.21
L45Q	Tolerant	0	nan	nan	1.38629	0.245	0.31
L45R	Tolerant	0	nan	nan	3.17805	0.846	0.36
L45V	Tolerant	0	nan	nan	0.875469	0.44	0.51
S46A	Intolerant	0	nan	nan	1.09861	0.003	0.76
S46C	Tolerant	0	nan	nan	2.35138	0.925	0.06
S46F	Tolerant	0	nan	nan	2.35138	0.222	0.06
S46P	Tolerant	0	nan	nan	0.154151	0.002	0.36
S46T	Tolerant	0	nan	nan	0.965081	0.009	0.58
S46Y	Tolerant	0	nan	nan	3.04452	0.002	0.05
P47A	Tolerant	0	nan	nan	0	0.002	0.81
P47L	Tolerant	0	nan	nan	0.0540672	0.816	0.39
P47Q	Tolerant	0	nan	nan	0.998529	0.875	0.62
P47R	Tolerant	0	nan	nan	1.55814	0.933	0.54
P47S	Tolerant	0	nan	nan	-0.552069	0.009	0.8
P47T	Tolerant	0	nan	nan	0.864997	0.009	0.6
D48A	Tolerant	0	nan	nan	-0.693147	0.075	0.82
D48E	Tolerant	0	nan	nan	-0.182322	0	1
D48G	Tolerant	0	nan	nan	0.510826	0.139	0.38
D48H	Tolerant	0	nan	nan	1.60944	0.736	0.13
D48N	Tolerant	0	nan	nan	0.356675	0.282	0.51
D48V	Tolerant	0	nan	nan	0.693147	0.164	0.3
D48Y	Tolerant	0	nan	nan	2.30259	0.408	0.06
D49A	Tolerant	0	nan	nan	0.587787	0.749	0.76
D49E	Tolerant	0	nan	nan	0.587787	0.042	1
D49G	Tolerant	0	nan	nan	0.944462	0.018	0.39
D49H	Intolerant	0	nan	nan	1.79176	0.998	0.13
D49N	Tolerant	0	nan	nan	0.405465	0.358	0.5
D49V	Tolerant	0	nan	nan	0.587787	0.954	0.3
D49Y	Tolerant	0	nan	nan	2.89037	0.999	0.04
I50F	Tolerant	0	nan	nan	0.693147	0	0.06
I50L	Tolerant	0	nan	nan	-0.405465	0	0.32
I50M	Tolerant	0	nan	nan	0	0.187	0.12
I50N	Intolerant	0	nan	nan	-1.17865	0.087	0.59
I50S	Intolerant	0	nan	nan	-1.25276	0.001	0.86
I50T	Tolerant	0	nan	nan	-2.0149	0	0.78
I50V	Tolerant	0	nan	nan	-0.916291	0	0.33
E51A	Tolerant	0	nan	nan	1.69168	0	0.63
E51D	Tolerant	0	nan	nan	1.07264	0.06	0.56
E51G	Tolerant	0	nan	nan	2.25129	0.031	0.32
E51K	Tolerant	0	nan	nan	3.63759	0.06	0.74
E51Q	Tolerant	0	nan	nan	2.53897	0.238	0.48
E51V	Tolerant	0	nan	nan	2.94444	0	0.23
Q52E	Tolerant	0	nan	nan	-0.485508	0	1
Q52H	Tolerant	0	nan	nan	2.07944	0.097	0.14
Q52K	Tolerant	0	nan	nan	2.07944	0.004	0.86
Q52L	Tolerant	0	nan	nan	-0.81093	0.01	0.42
Q52P	Tolerant	0	nan	nan	-1.65823	0.038	0.55
Q52R	Tolerant	0	nan	nan	2.07944	0.019	0.49
W53C	Tolerant	0	nan	nan	3.8712	0.004	0.01
W53G	Tolerant	0	nan	nan	3.8712	0.004	0.02
W53L	Tolerant	0	nan	nan	0.470004	0.002	0.52
W53R	Tolerant	0	nan	nan	3.8712	0.902	0.02
W53S	Tolerant	0	nan	nan	3.8712	0.565	0.02
F54C	Tolerant	0	nan	nan	1.94591	0	0.05
F54I	Tolerant	0	nan	nan	0.847298	0.008	0.19
F54L	Tolerant	0	nan	nan	-1.79176	0	0.32
F54S	Tolerant	0	nan	nan	-0.76214	0	0.73
F54V	Tolerant	0	nan	nan	0	0.004	0.29
F54Y	Tolerant	0	nan	nan	1.94591	0.155	0.04
T55A	Tolerant	0	nan	nan	-0.405465	0.001	1
T55I	Tolerant	0	nan	nan	0	0.022	0.38
T55N	Tolerant	0	nan	nan	0.693147	0.005	0.57
T55P	Tolerant	0	nan	nan	1.38629	0.044	0.31
T55S	Tolerant	0	nan	nan	0.287682	0	0.84
E56A	Tolerant	0	nan	nan	1.38629	0.041	1
E56D	Tolerant	0	nan	nan	1.38629	0.041	0.64
E56G	Tolerant	0	nan	nan	0.693147	0	0.57
E56K	Tolerant	0	nan	nan	1.38629	0	0.94
E56Q	Tolerant	0	nan	nan	0	0.001	0.7
E56V	Tolerant	0	nan	nan	1.38629	0.232	0.65
D57A	Intolerant	0	nan	nan	0	0	0.78
D57E	Tolerant	0	nan	nan	1.09861	0	1
D57G	Tolerant	0	nan	nan	0	0	0.39
D57H	Tolerant	0	nan	nan	1.09861	0.528	0.13
D57N	Tolerant	0	nan	nan	-0.287682	0	0.51
D57V	Tolerant	0	nan	nan	1.09861	0.062	0.29
D57Y	Tolerant	0	nan	nan	1.09861	0.874	0.06
P58A	Tolerant	0	nan	nan	1.38629	0.007	0.75
P58L	Tolerant	0	nan	nan	1.38629	0.033	0.32
P58Q	Tolerant	0	nan	nan	0.693147	0.038	0.59
P58R	Tolerant	0	nan	nan	1.38629	0.038	0.52
P58S	Tolerant	0	nan	nan	1.38629	0.007	0.73
P58T	Tolerant	0	nan	nan	0.693147	0.033	0.58
G59A	Tolerant	0	nan	nan	0.693147	0.001	0.75
G59C	Tolerant	0	nan	nan	1.38629	0.005	0.05
G59D	Tolerant	0	nan	nan	-0.223144	0	0.64
G59R	Tolerant	0	nan	nan	1.38629	0.002	0.52
G59S	Tolerant	0	nan	nan	-0.405465	0.004	0.74
G59V	Tolerant	0	nan	nan	1.38629	0.002	0.29
P60A	Tolerant	0	nan	nan	1.60944	0.009	0.82
P60L	Tolerant	0	nan	nan	0.916291	0.831	0.44
P60Q	Tolerant	0	nan	nan	0.223144	0.907	0.62
P60R	Tolerant	0	nan	nan	1.60944	0.907	0.57
P60S	Tolerant	0	nan	nan	0	0.08	0.78
P60T	Tolerant	0	nan	nan	0.916291	0.583	0.63
D61A	Tolerant	0	nan	nan	0.847298	0.126	0.76
D61E	Tolerant	0	nan	nan	1.25276	0.001	1
D61G	Tolerant	0	nan	nan	1.25276	0.001	0.38
D61H	Tolerant	0	nan	nan	1.94591	0.005	0.13
D61N	Tolerant	0	nan	nan	1.25276	0.002	0.5
D61V	Tolerant	0	nan	nan	0.847298	0.026	0.29
D61Y	Tolerant	0	nan	nan	1.94591	0.259	0.05
E62A	Tolerant	0	nan	nan	0.693147	0.004	0.84
E62D	Tolerant	0	nan	nan	-0.559616	0.004	0.65
E62G	Tolerant	0	nan	nan	0.287682	0.009	0.45
E62K	Tolerant	0	nan	nan	1.38629	0.736	0.93
E62Q	Tolerant	0	nan	nan	0.693147	0.85	0.63
E62V	Intolerant	0	nan	nan	0.287682	0.583	0.41
A63D	Tolerant	0	nan	nan	0.287682	0.001	0.6
A63G	Tolerant	0	nan	nan	0.980829	0.001	0.37
A63P	Tolerant	0	nan	nan	0	0.736	0.31
A63S	Tolerant	0	nan	nan	0	0.075	0.74
A63T	Tolerant	0	nan	nan	0.693147	0.001	0.52
A63V	Tolerant	0	nan	nan	1.38629	0.001	0.26
P64A	Tolerant	0	nan	nan	-0.405465	0	0.7
P64H	Tolerant	0	nan	nan	1.09861	0.699	0.11
P64L	Tolerant	0	nan	nan	-0.510826	0	0.3
P64R	Tolerant	0	nan	nan	1.79176	0.042	0.44
P64S	Tolerant	0	nan	nan	-0.980829	0	0.71
P64T	Tolerant	0	nan	nan	0.182322	0.01	0.52
R65G	Tolerant	0	nan	nan	-0.405465	0	0.34
R65I	Tolerant	0	nan	nan	0.693147	0.009	0.39
R65K	Tolerant	0	nan	nan	1.38629	0.004	0.29
R65S	Tolerant	0	nan	nan	-1.25276	0	0.43
R65T	Tolerant	0	nan	nan	-0.223144	0	0.4
M66I	Tolerant	0	nan	nan	0.606136	0.003	0.4
M66K	Tolerant	0	nan	nan	2.3979	0.036	0.3
M66L	Tolerant	0	nan	nan	-0.374693	0.004	0.67
M66R	Tolerant	0	nan	nan	2.3979	0.155	0.35
M66T	Tolerant	0	nan	nan	0.451985	0.016	0.4
M66V	Tolerant	0	nan	nan	-0.0870114	0	0.51
P67A	Tolerant	0	nan	nan	0.182322	0	0.65
P67L	Tolerant	0	nan	nan	0.693147	0.031	0.33
P67Q	Tolerant	0	nan	nan	-0.459532	0.014	0.62
P67R	Tolerant	0	nan	nan	1.79176	0.134	0.4
P67S	Tolerant	0	nan	nan	-0.405465	0	0.75
P67T	Tolerant	0	nan	nan	0.0870114	0.031	0.55
E68A	Tolerant	0	nan	nan	0.162519	0	0.85
E68D	Tolerant	0	nan	nan	0.510826	0.087	0.49
E68G	Tolerant	0	nan	nan	1.04982	0	0.5
E68K	Tolerant	0	nan	nan	2.99573	0.087	0.69
E68Q	Tolerant	0	nan	nan	1.89712	0.009	0.55
E68V	Tolerant	0	nan	nan	1.89712	0.004	0.62
A69D	Tolerant	0	nan	nan	0.597837	0.001	0.52
A69G	Tolerant	0	nan	nan	1.20397	0.081	0.51
A69P	Tolerant	0	nan	nan	1.20397	0	0.34
A69S	Tolerant	0	nan	nan	-0.0953102	0	0.83
A69T	Tolerant	0	nan	nan	0.430783	0.003	0.71
A69V	Tolerant	0	nan	nan	0.916291	0.001	0.65
A70D	Tolerant	0	nan	nan	0.318454	0.002	0.22
A70G	Tolerant	0	nan	nan	-0.167054	0	0.34
A70P	Tolerant	0	nan	nan	-0.374693	0	0.21
A70S	Tolerant	0	nan	nan	0.606136	0.001	0.42
A70T	Tolerant	0	nan	nan	1.70475	0.031	0.41
A70V	Tolerant	0	nan	nan	0.788457	0.031	0.51
P71A	Tolerant	0	nan	nan	-0.693147	0	1
P71H	Tolerant	0	nan	nan	1.94591	0	0.59
P71L	Tolerant	0	nan	nan	-1.09861	0	0.91
P71R	Tolerant	0	nan	nan	1.25276	0.042	0.67
P71S	Tolerant	0	nan	nan	0.336472	0.004	0.87
P71T	Tolerant	0	nan	nan	0.154151	0	0.74
P72A	Tolerant	0	nan	nan	0.17185	0	0.75
P72H	Tolerant	0	nan	nan	2.94444	0.662	0.12
P72L	Tolerant	0	nan	nan	0.998529	0.001	0.31
P72R	Tolerant	0	nan	nan	2.94444	0.083	0.51
P72S	Tolerant	0	nan	nan	0.459532	0.001	0.74
P72T	Tolerant	0	nan	nan	1.84583	0	0.56
V73A	Tolerant	0	nan	nan	-1.60944	0	0.73
V73E	Tolerant	0	nan	nan	-2.14007	0	1
V73G	Tolerant	0	nan	nan	-0.693147	0	0.37
V73L	Tolerant	0	nan	nan	-0.405465	0	0.29
V73M	Tolerant	0	nan	nan	0.287682	0.007	0.1
A74D	Tolerant	0	nan	nan	0.336472	0.001	0.27
A74G	Tolerant	0	nan	nan	0.441833	0.001	0.39
A74P	Tolerant	0	nan	nan	-0.133531	0.003	0.29
A74S	Tolerant	0	nan	nan	1.02962	0.015	0.45
A74T	Intolerant	0	nan	nan	1.25276	0.001	0.43
A74V	Tolerant	0	nan	nan	-1.09861	0.164	0.7
P75A	Tolerant	0	nan	nan	1.67398	0.001	0.88
P75H	Tolerant	0	nan	nan	2.48491	0.351	0.31
P75L	Intolerant	0	nan	nan	0.875469	0.134	0.63
P75R	Tolerant	0	nan	nan	2.26176	0.072	0.59
P75S	Tolerant	0	nan	nan	1.79176	0.006	0.83
P75T	Tolerant	0	nan	nan	0.652325	0.072	0.76
A76E	Tolerant	0	nan	nan	1.54045	0.001	0.91
A76G	Tolerant	0	nan	nan	1.94591	0.001	0.39
A76P	Tolerant	0	nan	nan	2.35138	0.736	0.27
A76S	Tolerant	0	nan	nan	1.33977	0.075	0.7
A76T	Tolerant	0	nan	nan	0.518794	0.001	0.7
A76V	Tolerant	0	nan	nan	0.965081	0.001	0.41
P77A	Tolerant	0	nan	nan	1.59109	0	0.62
P77L	Tolerant	0	nan	nan	2.19722	0.001	0.3
P77Q	Tolerant	0	nan	nan	2.89037	0.187	0.41
P77R	Tolerant	0	nan	nan	3.98898	0.187	0.31
P77S	Tolerant	0	nan	nan	2.04307	0	0.58
P77T	Tolerant	0	nan	nan	1.6864	0	0.46
A78E	Tolerant	0	nan	nan	-0.0870114	0	1
A78G	Tolerant	0	nan	nan	1.4816	0.177	0.37
A78P	Tolerant	0	nan	nan	1.0116	0.002	0.33
A78S	Tolerant	0	nan	nan	-0.546544	0.042	0.84
A78T	Tolerant	0	nan	nan	1.29928	0.001	0.53
A78V	Tolerant	0	nan	nan	0.606136	0.001	0.34
A79D	Tolerant	0	nan	nan	2.35138	0.003	0.16
A79G	Tolerant	0	nan	nan	0.646627	0.002	0.31
A79P	Tolerant	0	nan	nan	-1.16017	0.774	1
A79S	Tolerant	0	nan	nan	1.43508	0.194	0.28
A79T	Tolerant	0	nan	nan	0.479573	0.002	0.32
A79V	Tolerant	0	nan	nan	1.43508	0.042	0.24
P80A	Tolerant	0	nan	nan	2.11021	0.34	0.49
P80H	Tolerant	0	nan	nan	3.49651	0.068	0.52
P80L	Tolerant	0	nan	nan	1.29928	0.014	0.64
P80R	Tolerant	0	nan	nan	2.80336	0.783	0.34
P80S	Tolerant	0	nan	nan	1.29928	0.031	0.4
P80T	Tolerant	0	nan	nan	1.88707	0.644	0.38
T81A	Tolerant	0	nan	nan	-2.13163	0	1
T81I	Tolerant	0	nan	nan	0.559616	0.025	0.22
T81K	Tolerant	0	nan	nan	1.25276	0.049	0.77
T81P	Tolerant	0	nan	nan	-0.944462	0	0.35
T81R	Tolerant	0	nan	nan	1.94591	0.049	0.45
T81S	Tolerant	0	nan	nan	0.154151	0.011	0.65
P82A	Tolerant	0	nan	nan	2.28238	0.001	0.71
P82L	Tolerant	0	nan	nan	1.40691	0.003	0.42
P82Q	Tolerant	0	nan	nan	0.280902	0.033	0.81
P82R	Tolerant	0	nan	nan	3.19867	0.458	0.48
P82S	Tolerant	0	nan	nan	1.6946	0.017	0.72
P82T	Tolerant	0	nan	nan	3.19867	0.006	0.52
A83E	Tolerant	0	nan	nan	1.60944	0.001	0.34
A83G	Tolerant	0	nan	nan	1.60944	0	0.17
A83P	Tolerant	0	nan	nan	-0.858662	0.375	1
A83S	Tolerant	0	nan	nan	0.820981	0.003	0.36
A83T	Tolerant	0	nan	nan	0.579818	0	0.35
A83V	Tolerant	0	nan	nan	0.653926	0.001	0.25
A84D	Tolerant	0	nan	nan	3.61092	0.573	0.4
A84G	Tolerant	0	nan	nan	1.81916	0.276	0.33
A84P	Tolerant	0	nan	nan	2.22462	0.731	0.23
A84S	Tolerant	0	nan	nan	-0.301105	0.161	1
A84T	Tolerant	0	nan	nan	1.66501	0.001	0.48
A84V	Tolerant	0	nan	nan	1.21302	0.001	0.35
P85A	Tolerant	0	nan	nan	1.92181	0.006	0.33
P85H	Tolerant	0	nan	nan	3.71357	0.731	0.04
P85L	Tolerant	0	nan	nan	2.32728	0.001	0.15
P85R	Tolerant	0	nan	nan	3.71357	0.003	0.15
P85S	Tolerant	0	nan	nan	-0.198451	0.001	1
P85T	Tolerant	0	nan	nan	1.63413	0.002	0.34
A86E	Tolerant	0	nan	nan	1.94591	0.159	0.6
A86G	Tolerant	0	nan	nan	1.94591	0.001	0.32
A86P	Tolerant	0	nan	nan	0.990399	0.001	0.44
A86S	Tolerant	0	nan	nan	1.60944	0.003	0.59
A86T	Tolerant	0	nan	nan	-0.315853	0	1
A86V	Tolerant	0	nan	nan	2.45674	0.087	0.23
P87A	Tolerant	0	nan	nan	2.81341	0.63	1
P87L	Tolerant	0	nan	nan	0.916291	0.011	0.83
P87Q	Tolerant	0	nan	nan	2.81341	0.96	0.68
P87R	Tolerant	0	nan	nan	3.91202	0.923	0.68
P87S	Tolerant	0	nan	nan	2.12026	0.096	0.91
P87T	Tolerant	0	nan	nan	2.12026	0.63	0.8
A88D	Tolerant	0	nan	nan	-0.182322	0.011	0.73
A88G	Tolerant	0	nan	nan	2.45674	0.301	0.47
A88P	Tolerant	0	nan	nan	1.47591	0.006	0.36
A88S	Tolerant	0	nan	nan	1.76359	0.026	0.77
A88T	Tolerant	0	nan	nan	1.47591	0.072	0.67
A88V	Tolerant	0	nan	nan	2.16905	0.058	0.54
P89A	Tolerant	0	nan	nan	-0.725937	0	0.93
P89H	Intolerant	0	nan	nan	2.70805	0.294	0.12
P89L	Tolerant	0	nan	nan	1.32176	0.001	0.34
P89R	Tolerant	0	nan	nan	2.70805	0.024	0.52
P89S	Tolerant	0	nan	nan	0.76214	0.001	0.78
P89T	Tolerant	0	nan	nan	-0.929536	0	0.79
S90A	Tolerant	0	nan	nan	0.916291	0.004	0.77
S90C	Tolerant	0	nan	nan	2.52573	0.004	0.06
S90F	Tolerant	0	nan	nan	3.21888	0.429	0.05
S90P	Tolerant	0	nan	nan	0.274437	0	0.29
S90T	Tolerant	0	nan	nan	1.27297	0.008	0.58
S90Y	Tolerant	0	nan	nan	3.21888	0.823	0.04
W91C	Tolerant	0	nan	nan	3.58352	0.994	0.18
W91G	Tolerant	0	nan	nan	3.58352	0.67	0.33
W91L	Tolerant	0	nan	nan	2.89037	0.006	0.65
W91R	Tolerant	0	nan	nan	3.58352	0.935	0.35
W91S	Tolerant	0	nan	nan	1.63761	0.073	0.47
P92A	Intolerant	0.803571	3.31301	2.66224	3.07961	0.006	0.08
P92H	Tolerant	0.803571	4.40506	3.53978	4.46591	0.987	0
P92L	Tolerant	0.803571	4.40506	3.53978	4.46591	0.07	0
P92R	Tolerant	0.803571	4.40506	3.53978	4.46591	0.895	0
P92S	Tolerant	0.803571	3.14561	2.52773	0.802346	0.253	0.35
P92T	Tolerant	0.803571	3.0763	2.47203	3.07961	0.001	0.05
L93M	Tolerant	0.803571	3.50046	2.81287	3.58352	0.927	0.03
L93P	Tolerant	0.803571	2.72214	2.18743	-0.798508	0.015	1
L93Q	Tolerant	0.803571	3.50046	2.81287	3.58352	0.936	0.05
L93R	Tolerant	0.803571	3.50046	2.81287	3.58352	0.933	0.04
L93V	Tolerant	0.803571	3.50046	2.81287	2.89037	0.087	0.2
S94A	Tolerant	0	nan	nan	0.898999	0.477	0.45
S94L	Tolerant	0	nan	nan	4.45435	1	0
S94P	Tolerant	0	nan	nan	4.45435	1	0.01
S94T	Tolerant	0	nan	nan	1.45862	0.084	0.3
S95A	Tolerant	0.681122	2.43385	1.65775	2.32728	0.47	0.55
S95C	Tolerant	0.681122	3.23915	2.20626	2.79728	0.7	0.11
S95F	Intolerant	0.681122	3.67974	2.50635	3.71357	1	0.02
S95P	Tolerant	0.681122	2.25651	1.53696	0.514899	0.491	0.53
S95T	Tolerant	0.681122	4.37289	2.97847	4.40672	0.98	0.08
S95Y	Tolerant	0.681122	4.37289	2.97847	4.40672	1	0.01
S96A	Intolerant	0	nan	nan	-0.259511	0	0.81
S96C	Tolerant	0	nan	nan	3.29584	0.005	0.06
S96F	Tolerant	0	nan	nan	0.405465	0.008	0.3
S96P	Intolerant	0	nan	nan	2.60269	0.672	0.11
S96T	Intolerant	0	nan	nan	-0.465363	0	0.98
S96Y	Tolerant	0	nan	nan	3.29584	0.654	0.03
V97A	Tolerant	0.908163	4.54911	4.13133	4.61512	1	0
V97D	Intolerant	0.908163	4.54911	4.13133	4.61512	1	0
V97F	Tolerant	0.908163	3.88594	3.52907	3.51651	1	0.04
V97G	Tolerant	0.908163	4.54911	4.13133	4.61512	1	0
V97I	Tolerant	0.908163	2.8541	2.59199	0.901548	0.995	0.37
V97L	Tolerant	0.908163	3.95057	3.58776	3.51651	0.995	0.05
P98A	Tolerant	0.581633	4.96981	2.89061	4.98361	0.999	0
P98H	Intolerant	0.581633	4.96981	2.89061	4.98361	1	0
P98L	Intolerant	0.581633	4.96981	2.89061	4.29046	1	0.01
P98R	Intolerant	0.581633	4.96981	2.89061	4.98361	1	0
P98S	Intolerant	0.581633	4.96981	2.89061	4.98361	1	0
P98T	Intolerant	0.581633	4.96981	2.89061	4.98361	0.999	0
S99A	Intolerant	0.581633	3.82864	2.22686	2.74084	0.073	0.34
S99C	Tolerant	0.581633	3.42318	1.99103	3.43399	0.999	0.08
S99F	Intolerant	0.581633	3.82864	2.22686	3.83945	0.999	0.18
S99P	Intolerant	0.581633	3.13549	1.82371	3.14631	0.996	0.17
S99T	Tolerant	0.581633	2.91235	1.69392	2.92316	0.111	0.27
S99Y	Tolerant	0.581633	4.52179	2.63002	4.5326	0.999	0.22
Q100E	Tolerant	0.711735	3.33642	2.37465	3.43399	0.088	0.02
Q100H	Tolerant	0.711735	2.00766	1.42892	2.04769	0.001	0.05
Q100K	Tolerant	0.711735	3.33642	2.37465	3.43399	0.184	0.02
Q100L	Intolerant	0.711735	3.33642	2.37465	3.43399	0.044	0.02
Q100P	Intolerant	0.711735	2.64327	1.88131	2.74084	0.001	0.02
Q100R	Intolerant	0.711735	3.33642	2.37465	3.43399	0.128	0.02
K101E	Tolerant	0.795918	2.92953	2.33167	0.635989	0.003	0.59
K101I	Tolerant	0.795918	3.40472	2.70988	2.83321	0.132	0.05
K101N	Intolerant	0.795918	2.15937	1.71868	1.58045	0.002	0.17
K101Q	Intolerant	0.795918	3.48174	2.77118	2.83321	0.235	0.15
K101R	Tolerant	0.795918	3.48174	2.77118	3.52636	0.118	0.1
K101T	Tolerant	0.795918	3.2376	2.57687	-0.632523	0.008	1
T102A	Intolerant	0.895408	2.67708	2.39708	2.77259	0.14	0.01
T102I	Tolerant	0.895408	2.7695	2.47983	2.77259	0.943	0.01
T102N	Tolerant	0.895408	2.83489	2.53838	1.67398	0.043	0.05
T102P	Tolerant	0.895408	2.7695	2.47983	2.77259	0.002	0.01
T102S	Tolerant	0.895408	3.37023	3.01773	3.46574	0.14	0.01
Y103C	Tolerant	0.642857	4.89784	3.14861	4.89784	1	0
Y103D	Tolerant	0.642857	4.89784	3.14861	4.89784	0.997	0
Y103F	Tolerant	0.642857	4.20469	2.70302	4.20469	0.081	0.01
Y103H	Tolerant	0.642857	2.70062	1.73611	2.70062	0.486	0.08
Y103N	Tolerant	0.642857	4.89784	3.14861	4.89784	0.997	0
Y103S	Intolerant	0.642857	4.89784	3.14861	4.20469	0.997	0.02
Q104E	Tolerant	0	nan	nan	2.63906	0.011	0.01
Q104H	Intolerant	0	nan	nan	1.54045	0	0.02
Q104K	Tolerant	0	nan	nan	2.63906	0.011	0.01
Q104L	Tolerant	0	nan	nan	1.94591	0.021	0.02
Q104P	Tolerant	0	nan	nan	-1.92529	0	1
Q104R	Tolerant	0	nan	nan	1.94591	0	0.02
G105A	Intolerant	0.727041	4.95105	3.59961	4.27667	0.997	0.02
G105C	Intolerant	0.727041	4.95105	3.59961	4.96981	1	0
G105D	Intolerant	0.727041	4.95105	3.59961	4.96981	0.999	0
G105R	Intolerant	0.727041	4.95105	3.59961	4.96981	1	0
G105S	Intolerant	0.727041	4.95105	3.59961	4.96981	0.921	0
G105V	Intolerant	0.727041	4.95105	3.59961	4.96981	1	0
S106C	Tolerant	0	nan	nan	1.17865	0.001	0.06
S106G	Tolerant	0	nan	nan	1.8718	0.019	0.23
S106I	Tolerant	0	nan	nan	2.56495	0.031	0.11
S106N	Intolerant	0	nan	nan	-0.074108	0	0.36
S106R	Tolerant	0	nan	nan	2.56495	0.086	0.3
S106T	Intolerant	0	nan	nan	0.367725	0	0.39
Y107C	Tolerant	0	nan	nan	3.07577	0.534	0.04
Y107D	Intolerant	0	nan	nan	4.17439	0.99	0.01
Y107F	Tolerant	0	nan	nan	2.38263	0.095	0.19
Y107H	Tolerant	0	nan	nan	0.0155042	0.21	0.99
Y107N	Intolerant	0	nan	nan	4.17439	0.99	0.02
Y107S	Intolerant	0	nan	nan	4.17439	0.669	0.03
G108A	Tolerant	0.642857	3.12699	2.01021	2.59027	0.675	0.07
G108C	Intolerant	0.642857	3.6763	2.36334	3.68888	0.999	0.03
G108D	Intolerant	0.642857	1.6614	1.06804	1.67398	0.06	0.25
G108R	Tolerant	0.642857	4.36945	2.80893	3.68888	0.5	0.03
G108S	Tolerant	0.642857	3.6763	2.36334	1.67398	0.624	0.17
G108V	Intolerant	0.642857	4.36945	2.80893	4.38203	0.988	0.01
F109C	Intolerant	0.711735	4.92869	3.50792	4.93447	1	0
F109I	Intolerant	0.711735	4.92869	3.50792	4.93447	1	0
F109L	Intolerant	0.711735	3.1061	2.21072	2.98856	0.993	0.06
F109S	Intolerant	0.711735	4.92869	3.50792	4.93447	1	0
F109V	Intolerant	0.711735	4.92869	3.50792	4.93447	1	0
F109Y	Intolerant	0.711735	4.92869	3.50792	4.93447	1	0
R110C	Tolerant	0	nan	nan	3.4012	0.05	0.02
R110G	Intolerant	0	nan	nan	3.4012	0.59	0.11
R110H	Tolerant	0	nan	nan	0.916291	0.004	0.33
R110L	Intolerant	0	nan	nan	2.30259	0.373	0.19
R110P	Intolerant	0	nan	nan	2.70805	0.911	0.12
R110S	Intolerant	0	nan	nan	2.70805	0.59	0.23
L111M	Intolerant	0.882653	4.48234	3.95635	4.67283	1	0
L111P	Intolerant	0.882653	3.98723	3.51934	3.97968	1	0.02
L111Q	Intolerant	0.882653	4.48234	3.95635	4.67283	1	0
L111R	Intolerant	0.882653	4.48234	3.95635	4.67283	1	0
L111V	Tolerant	0.882653	3.22775	2.84898	1.00927	0.309	0.26
G112A	Tolerant	0.681122	3.48562	2.37413	1.92181	0.67	0.75
G112C	Tolerant	0.681122	3.48562	2.37413	3.71357	0.997	0.05
G112D	Tolerant	0.681122	3.48562	2.37413	2.61496	0.236	0.61
G112R	Tolerant	0.681122	3.48562	2.37413	0.217065	0.134	0.62
G112S	Tolerant	0.681122	3.25457	2.21676	0.346276	0.67	0.78
G112V	Tolerant	0.681122	3.48562	2.37413	2.32728	0.452	0.29
F113C	Intolerant	0.747449	4.90306	3.66479	4.96981	1	0
F113I	Intolerant	0.747449	4.90306	3.66479	4.96981	1	0
F113L	Intolerant	0.747449	4.70502	3.51676	4.27667	1	0.02
F113S	Intolerant	0.747449	4.90306	3.66479	4.96981	1	0
F113V	Intolerant	0.747449	4.90306	3.66479	4.96981	1	0
F113Y	Intolerant	0.747449	4.90306	3.66479	4.96981	1	0.01
L114F	Tolerant	0.844388	3.51338	2.96665	3.66356	0.877	0.05
L114M	Tolerant	0.844388	3.51338	2.96665	3.66356	0.813	0.04
L114S	Tolerant	0.844388	3.51338	2.96665	2.56495	0.947	0.24
L114V	Tolerant	0.844388	3.03543	2.56308	2.56495	0.018	0.12
L114W	Tolerant	0.844388	3.51338	2.96665	3.66356	0.998	0.02
H115D	Tolerant	0	nan	nan	1.17865	0.001	0.04
H115L	Tolerant	0	nan	nan	2.56495	0.052	0.01
H115N	Tolerant	0	nan	nan	0.367725	0	0.08
H115P	Tolerant	0	nan	nan	1.8718	0.168	0.02
H115Q	Tolerant	0	nan	nan	-1.90096	0	1
H115R	Tolerant	0	nan	nan	1.8718	0.026	0.02
H115Y	Tolerant	0	nan	nan	2.56495	0.272	0
S116A	Tolerant	0	nan	nan	3.80666	0.885	0.02
S116C	Tolerant	0	nan	nan	4.21213	1	0.02
S116F	Tolerant	0	nan	nan	4.21213	1	0.01
S116P	Intolerant	0	nan	nan	4.90527	1	0
S116T	Tolerant	0	nan	nan	3.80666	0.998	0.03
S116Y	Tolerant	0	nan	nan	4.90527	1	0
G117A	Tolerant	0.747449	4.52061	3.37893	4.55388	0.994	0.01
G117E	Tolerant	0.747449	4.52061	3.37893	4.55388	0.989	0
G117R	Tolerant	0.747449	4.52061	3.37893	4.55388	1	0
G117V	Tolerant	0.747449	4.52061	3.37893	4.55388	1	0
G117W	Tolerant	0.747449	4.02551	3.00886	3.86073	1	0.02
T118A	Tolerant	0	nan	nan	4.21951	0.97	0.01
T118I	Tolerant	0	nan	nan	4.21951	1	0.02
T118K	Tolerant	0	nan	nan	4.91265	1	0
T118P	Intolerant	0	nan	nan	4.91265	1	0
T118R	Tolerant	0	nan	nan	4.91265	1	0
T118S	Tolerant	0	nan	nan	4.91265	0.998	0.01
A119D	Intolerant	0.727041	4.94632	3.59618	4.95583	1	0
A119G	Tolerant	0.727041	4.94632	3.59618	4.95583	0.995	0
A119P	Tolerant	0.727041	4.94632	3.59618	4.95583	1	0
A119S	Tolerant	0.727041	4.71527	3.42819	4.26268	0.987	0.02
A119T	Tolerant	0.727041	3.91528	2.84657	3.85721	0.975	0.02
A119V	Tolerant	0.727041	4.83079	3.51218	4.26268	0.999	0.02
K120E	Intolerant	0.770408	4.90594	3.77958	4.96981	1	0
K120M	Intolerant	0.770408	4.90594	3.77958	4.96981	1	0
K120N	Intolerant	0.770408	4.90594	3.77958	4.96981	1	0
K120Q	Intolerant	0.770408	4.73265	3.64608	4.27667	0.999	0.01
K120R	Tolerant	0.770408	4.90594	3.77958	4.96981	0.999	0
K120T	Intolerant	0.770408	4.90594	3.77958	4.96981	1	0
S121A	Tolerant	0.747449	4.89982	3.66237	4.96981	0.955	0.01
S121C	Tolerant	0.747449	4.89982	3.66237	4.96981	1	0
S121F	Tolerant	0.747449	4.89982	3.66237	4.96981	0.955	0
S121P	Intolerant	0.747449	4.89982	3.66237	4.96981	1	0
S121T	Tolerant	0.747449	4.89982	3.66237	4.96981	0.997	0
S121Y	Tolerant	0.747449	4.89982	3.66237	4.96981	1	0
V122A	Intolerant	0.961735	3.60873	3.47064	0.999877	0.823	0.27
V122E	Intolerant	0.961735	4.48126	4.30978	4.66344	0.995	0
V122G	Intolerant	0.961735	4.48126	4.30978	4.66344	0.997	0
V122L	Tolerant	0.961735	3.98616	3.83362	3.97029	0.637	0.03
V122M	Tolerant	0.961735	4.48126	4.30978	4.66344	0.978	0
T123A	Tolerant	0	nan	nan	4.93447	0.494	0
T123I	Tolerant	0	nan	nan	3.83586	0.961	0.02
T123N	Tolerant	0	nan	nan	4.93447	0.955	0
T123P	Intolerant	0	nan	nan	4.93447	0.985	0
T123S	Tolerant	0	nan	nan	4.93447	0.288	0.01
C124F	Tolerant	0.711735	4.13406	2.94236	4.2485	0.98	0.08
C124G	Intolerant	0.711735	4.13406	2.94236	4.2485	0.519	0.05
C124R	Intolerant	0.711735	4.13406	2.94236	4.2485	0.999	0.04
C124S	Tolerant	0.711735	3.49845	2.48997	0.664976	0.017	0.66
C124W	Tolerant	0.711735	2.20429	1.56887	0.584934	0.151	0.45
C124Y	Tolerant	0.711735	3.44092	2.44902	2.8622	0.072	0.2
T125A	Intolerant	0.727041	4.97443	3.61661	4.97673	1	0
T125K	Intolerant	0.727041	4.97443	3.61661	4.97673	1	0
T125M	Intolerant	0.727041	4.97443	3.61661	4.28359	1	0.03
T125P	Intolerant	0.727041	4.97443	3.61661	4.97673	1	0
T125R	Intolerant	0.727041	4.97443	3.61661	4.97673	1	0
T125S	Tolerant	0.727041	4.97443	3.61661	4.97673	0.999	0
Y126C	Intolerant	0.747449	4.37198	3.26783	4.91998	1	0
Y126D	Intolerant	0.747449	4.37198	3.26783	4.91998	1	0
Y126F	Tolerant	0.747449	2.17345	1.62454	2.35503	0.952	0.12
Y126H	Intolerant	0.747449	4.37198	3.26783	4.91998	1	0
Y126N	Intolerant	0.747449	4.37198	3.26783	4.91998	1	0
Y126S	Intolerant	0.747449	4.37198	3.26783	4.91998	1	0
S127A	Tolerant	0	nan	nan	5.02388	0.999	0
S127C	Intolerant	0	nan	nan	5.02388	1	0
S127F	Intolerant	0	nan	nan	5.02388	1	0
S127P	Intolerant	0	nan	nan	5.02388	1	0
S127T	Intolerant	0	nan	nan	5.02388	0.997	0
S127Y	Intolerant	0	nan	nan	5.02388	1	0
P128A	Tolerant	0	nan	nan	3.28341	0.492	0.1
P128H	Tolerant	0	nan	nan	4.38203	0.999	0.04
P128L	Tolerant	0	nan	nan	3.28341	0.977	0.08
P128R	Tolerant	0	nan	nan	4.38203	0.994	0.04
P128S	Tolerant	0	nan	nan	2.77259	0.578	0.08
P128T	Tolerant	0	nan	nan	1.01473	0.379	0.35
A129D	Tolerant	0	nan	nan	-2.02815	0	0.81
A129G	Tolerant	0	nan	nan	0.916291	0	0.34
A129P	Tolerant	0	nan	nan	-0.693147	0	0.31
A129S	Tolerant	0	nan	nan	-1.02962	0	0.71
A129T	Tolerant	0	nan	nan	-0.875469	0	0.58
A129V	Tolerant	0	nan	nan	-0.470004	0	0.31
L130F	Intolerant	0.971939	4.7917	4.65724	5.01064	1	0
L130H	Intolerant	0.971939	4.7917	4.65724	5.01064	1	0
L130I	Intolerant	0.971939	4.7917	4.65724	5.01064	0.998	0
L130P	Intolerant	0.971939	4.7917	4.65724	5.01064	1	0
L130R	Intolerant	0.971939	4.7917	4.65724	5.01064	1	0
L130V	Intolerant	0.971939	4.44512	4.32039	4.31749	0.998	0.02
N131D	Intolerant	0.844388	4.56814	3.85728	4.66344	0.317	0.02
N131H	Tolerant	0.844388	4.56814	3.85728	4.66344	1	0
N131I	Intolerant	0.844388	4.00102	3.37841	3.97029	1	0.01
N131K	Intolerant	0.844388	3.77985	3.19166	1.02585	0.986	0.26
N131S	Intolerant	0.844388	4.56814	3.85728	4.66344	0.99	0.01
N131T	Intolerant	0.844388	3.18615	2.69035	3.054	0.997	0.04
N131Y	Intolerant	0.844388	4.56814	3.85728	4.66344	1	0
K132E	Intolerant	0.961735	4.7845	4.60142	5.01064	1	0
K132M	Intolerant	0.961735	4.7845	4.60142	5.01064	0.992	0
K132N	Intolerant	0.961735	4.7845	4.60142	5.01064	1	0
K132Q	Intolerant	0.961735	4.52044	4.34746	4.31749	0.999	0.02
K132R	Intolerant	0.961735	4.7845	4.60142	5.01064	1	0.01
K132T	Intolerant	0.961735	4.7845	4.60142	5.01064	1	0
M133I	Tolerant	0.844388	1.09861	0.927655	1.09861	0	0
M133K	Intolerant	0.844388	1.09861	0.927655	1.09861	0.1	0
M133L	Tolerant	0.844388	-3.87707	-3.27375	-3.89182	0	1
M133R	Intolerant	0.844388	1.09861	0.927655	1.09861	0.353	0
M133T	Intolerant	0.844388	1.09861	0.927655	1.09861	0.037	0
M133V	Tolerant	0.844388	0.468478	0.395577	0	0	0.04
F134C	Intolerant	0.642857	4.18202	2.68844	4.38203	1	0
F134I	Intolerant	0.642857	4.18202	2.68844	4.38203	1	0
F134L	Intolerant	0.642857	4.18202	2.68844	4.38203	1	0
F134S	Intolerant	0.642857	4.18202	2.68844	4.38203	1	0
F134V	Intolerant	0.642857	4.18202	2.68844	4.38203	1	0
F134Y	Tolerant	0.642857	2.31319	1.48705	0.0915672	0.999	0.96
C135F	Intolerant	0.908163	5.00501	4.54537	5.01728	1	0
C135G	Intolerant	0.908163	5.00501	4.54537	5.01728	1	0
C135R	Intolerant	0.908163	5.00501	4.54537	5.01728	1	0
C135S	Intolerant	0.908163	5.00501	4.54537	5.01728	1	0
C135W	Intolerant	0.908163	5.00501	4.54537	5.01728	1	0
C135Y	Intolerant	0.908163	5.00501	4.54537	5.01728	1	0
Q136E	Intolerant	0.903061	4.74902	4.28866	5.00395	0.996	0
Q136H	Intolerant	0.903061	4.74902	4.28866	5.00395	1	0
Q136K	Tolerant	0.903061	4.74902	4.28866	5.00395	0.998	0
Q136L	Intolerant	0.903061	4.74902	4.28866	5.00395	0.999	0
Q136P	Intolerant	0.903061	4.74902	4.28866	5.00395	1	0
Q136R	Tolerant	0.903061	4.14252	3.74095	3.90533	0.731	0.04
L137M	Intolerant	0.946429	3.1663	2.99667	3.06339	0.882	0.08
L137P	Tolerant	0.946429	4.29016	4.06033	3.97968	1	0.03
L137Q	Tolerant	0.946429	4.59823	4.35189	4.67283	0.999	0
L137R	Tolerant	0.946429	4.0206	3.80521	3.97968	0.999	0.01
L137V	Tolerant	0.946429	3.9821	3.76877	3.97968	0.895	0.02
A138D	Tolerant	0.747449	4.95781	3.70571	4.96284	1	0
A138G	Intolerant	0.747449	3.41213	2.55039	3.35341	0.998	0.06
A138P	Intolerant	0.747449	4.95781	3.70571	4.96284	1	0
A138S	Tolerant	0.747449	4.46271	3.33564	4.2697	0.992	0.03
A138T	Tolerant	0.747449	4.95781	3.70571	4.96284	0.998	0
A138V	Tolerant	0.747449	4.95781	3.70571	4.96284	0.984	0
K139E	Tolerant	0.895408	4.99934	4.47645	5.01064	0.999	0
K139M	Tolerant	0.895408	4.99934	4.47645	5.01064	1	0
K139N	Intolerant	0.895408	4.99934	4.47645	5.01064	0.966	0
K139Q	Tolerant	0.895408	4.99934	4.47645	5.01064	0.998	0
K139R	Tolerant	0.895408	4.39861	3.93855	4.31749	0.964	0.01
K139T	Tolerant	0.895408	4.99934	4.47645	5.01064	0.999	0
T140A	Intolerant	0.770408	4.99467	3.84793	4.99721	0.43	0
T140I	Tolerant	0.770408	4.99467	3.84793	4.99721	0.999	0
T140N	Tolerant	0.770408	4.30152	3.31393	4.30407	0.998	0.01
T140P	Tolerant	0.770408	4.38817	3.38068	4.30407	0.751	0.01
T140S	Intolerant	0.770408	4.38817	3.38068	4.30407	0.977	0.02
C141F	Intolerant	0.844388	4.63719	3.91558	4.82028	1	0
C141G	Intolerant	0.844388	4.63719	3.91558	4.82028	0.999	0
C141R	Intolerant	0.844388	4.63719	3.91558	4.82028	1	0
C141S	Tolerant	0.844388	4.38513	3.70275	1.87584	0.999	0.15
C141W	Intolerant	0.844388	4.63719	3.91558	4.82028	1	0
C141Y	Intolerant	0.844388	3.94404	3.3303	4.12713	1	0.01
P142A	Tolerant	0	nan	nan	4.97673	1	0
P142H	Tolerant	0	nan	nan	4.97673	1	0
P142L	Intolerant	0	nan	nan	3.59044	0.998	0.02
P142R	Tolerant	0	nan	nan	4.97673	1	0
P142S	Tolerant	0	nan	nan	4.97673	1	0
P142T	Tolerant	0	nan	nan	4.28359	1	0.03
V143A	Intolerant	0.727041	4.38232	3.18612	3.88156	0.998	0.04
V143E	Intolerant	0.727041	4.49784	3.27011	4.57471	1	0
V143G	Intolerant	0.727041	4.49784	3.27011	4.57471	1	0
V143L	Tolerant	0.727041	2.73647	1.98952	2.78295	0.54	0.05
V143M	Intolerant	0.727041	4.49784	3.27011	4.57471	1	0
Q144E	Tolerant	0.770408	3.88646	2.99416	1.44692	0.727	0.42
Q144H	Tolerant	0.770408	3.14559	2.42339	3.01553	0.999	0.09
Q144K	Tolerant	0.770408	3.96503	3.05469	3.93183	0.985	0.05
Q144L	Tolerant	0.770408	2.49111	1.91917	2.22708	0.67	0.17
Q144P	Intolerant	0.770408	4.57154	3.52195	4.62497	0.999	0.02
Q144R	Tolerant	0.770408	4.57154	3.52195	4.62497	0.997	0.01
L145M	Tolerant	0.642857	0.572519	0.368048	0.572519	0.175	0.47
L145P	Intolerant	0.642857	3.66356	2.35515	3.66356	0.815	0
L145Q	Intolerant	0.642857	3.66356	2.35515	3.66356	1	0
L145R	Intolerant	0.642857	3.66356	2.35515	2.56495	0.999	0.15
L145V	Tolerant	0.642857	-0.0500104	-0.0321496	-0.0500104	0.001	0.99
W146C	Tolerant	0.770408	3.55234	2.73675	3.66356	0.979	0.18
W146G	Intolerant	0.770408	3.55234	2.73675	3.66356	0.361	0.37
W146L	Tolerant	0.770408	2.74466	2.11451	0.197826	0.001	0.71
W146R	Tolerant	0.770408	3.19105	2.45841	1.46634	0.008	0.44
W146S	Tolerant	0.770408	3.55234	2.73675	3.66356	0.048	0.49
V147A	Intolerant	0.642857	4.89035	3.1438	4.89035	0.986	0
V147D	Intolerant	0.642857	4.89035	3.1438	4.89035	0.999	0
V147F	Tolerant	0.642857	4.89035	3.1438	4.89035	0.999	0
V147G	Intolerant	0.642857	4.89035	3.1438	4.89035	0.999	0
V147I	Tolerant	0.642857	4.89035	3.1438	4.1972	0.693	0.04
V147L	Intolerant	0.642857	2.58776	1.66356	2.58776	0.253	0.09
D148A	Tolerant	0	nan	nan	0.832909	0	0.37
D148E	Tolerant	0	nan	nan	1.05605	0	0.39
D148G	Tolerant	0	nan	nan	1.34373	0	0.22
D148H	Tolerant	0	nan	nan	3.13549	0.428	0.04
D148N	Tolerant	0	nan	nan	0.832909	0	0.28
D148V	Tolerant	0	nan	nan	3.13549	0.001	0.09
D148Y	Tolerant	0	nan	nan	3.13549	0.859	0.01
S149A	Tolerant	0	nan	nan	1.63142	0	0.49
S149C	Tolerant	0	nan	nan	3.82864	0.952	0.02
S149F	Tolerant	0	nan	nan	3.13549	0.02	0.04
S149P	Tolerant	0	nan	nan	3.82864	0.841	0.1
S149T	Tolerant	0	nan	nan	0.139762	0.003	0.86
S149Y	Tolerant	0	nan	nan	3.82864	0.83	0.01
T150A	Tolerant	0	nan	nan	0.362905	0	0.34
T150I	Tolerant	0	nan	nan	3.13549	0.019	0.01
T150K	Tolerant	0	nan	nan	1.52606	0.001	0.12
T150P	Tolerant	0	nan	nan	-1.02339	0	1
T150R	Tolerant	0	nan	nan	3.13549	0.049	0.04
T150S	Tolerant	0	nan	nan	1.18958	0	0.18
P151A	Intolerant	0.642857	4.96981	3.19488	4.96981	0.98	0
P151H	Intolerant	0.642857	4.27667	2.74929	4.27667	0.948	0
P151L	Intolerant	0.642857	3.8712	2.48863	3.58352	0.853	0.06
P151R	Intolerant	0.642857	4.96981	3.19488	4.27667	0.999	0.03
P151S	Intolerant	0.642857	4.96981	3.19488	4.96981	0.98	0
P151T	Intolerant	0.642857	4.96981	3.19488	4.96981	0.882	0
P152A	Intolerant	0.795918	4.56765	3.63547	5.01064	0.997	0
P152L	Intolerant	0.795918	4.56765	3.63547	5.01064	0.99	0
P152Q	Intolerant	0.795918	4.56765	3.63547	5.01064	1	0
P152R	Intolerant	0.795918	4.56765	3.63547	4.31749	1	0.02
P152S	Intolerant	0.795918	4.56765	3.63547	5.01064	1	0
P152T	Intolerant	0.795918	4.56765	3.63547	5.01064	0.999	0
P153A	Tolerant	0	nan	nan	1.4018	0	0.42
P153H	Tolerant	0	nan	nan	2.56495	0.027	0.16
P153L	Tolerant	0	nan	nan	1.68948	0.001	0.34
P153R	Tolerant	0	nan	nan	3.07577	0.003	0.16
P153S	Tolerant	0	nan	nan	3.07577	0.056	0.21
P153T	Tolerant	0	nan	nan	2.78809	0.011	0.18
G154A	Intolerant	0	nan	nan	4.96981	0.99	0
G154C	Intolerant	0	nan	nan	4.27667	1	0.01
G154D	Tolerant	0	nan	nan	3.58352	0.83	0.03
G154R	Intolerant	0	nan	nan	4.96981	1	0
G154S	Intolerant	0	nan	nan	4.27667	0.958	0.01
G154V	Intolerant	0	nan	nan	4.96981	0.999	0
T155A	Tolerant	0	nan	nan	-0.472906	0.003	1
T155I	Intolerant	0	nan	nan	3.7612	0.988	0
T155N	Intolerant	0	nan	nan	3.7612	0.963	0
T155P	Intolerant	0	nan	nan	3.7612	0.774	0.01
T155S	Tolerant	0	nan	nan	0.0723207	0.001	0.62
R156C	Tolerant	0.895408	2.28326	2.04445	2.25129	0.017	0.07
R156G	Intolerant	0.895408	3.49695	3.13119	3.63759	0.719	0.01
R156H	Tolerant	0.895408	3.49695	3.13119	3.63759	0.981	0.01
R156L	Tolerant	0.895408	3.35832	3.00706	1.84583	0.017	0.22
R156P	Intolerant	0.895408	3.49695	3.13119	3.63759	0.982	0.02
R156S	Tolerant	0.895408	3.45074	3.08982	2.94444	0.091	0.04
V157A	Intolerant	0	nan	nan	4.00733	0.994	0
V157D	Intolerant	0	nan	nan	4.00733	1	0
V157F	Intolerant	0	nan	nan	3.31419	0.999	0.02
V157G	Intolerant	0	nan	nan	4.00733	1	0
V157I	Tolerant	0	nan	nan	-0.0180185	0.885	1
V157L	Intolerant	0	nan	nan	0.293761	0.164	0.86
R158C	Intolerant	0.844388	4.99839	4.22058	5.00395	1	0
R158G	Intolerant	0.844388	4.99839	4.22058	5.00395	1	0
R158H	Intolerant	0.844388	4.93538	4.16737	4.3108	0.831	0.03
R158L	Intolerant	0.844388	4.99839	4.22058	5.00395	0.999	0
R158P	Intolerant	0.844388	4.99839	4.22058	5.00395	1	0
R158S	Intolerant	0.844388	4.99839	4.22058	5.00395	0.999	0
A159D	Intolerant	0	nan	nan	4.95583	1	0
A159G	Intolerant	0	nan	nan	4.95583	0.046	0
A159P	Intolerant	0	nan	nan	4.95583	1	0
A159S	Tolerant	0	nan	nan	4.95583	0.997	0
A159T	Tolerant	0	nan	nan	2.65324	0.983	0.11
A159V	Intolerant	0	nan	nan	4.95583	0.957	0
M160I	Tolerant	0.581633	4.31749	2.51119	3.3322	0.553	0.17
M160K	Intolerant	0.581633	4.31749	2.51119	4.43082	0.834	0.01
M160L	Tolerant	0.581633	3.62434	2.10804	3.04452	0.003	0.3
M160R	Intolerant	0.581633	4.31749	2.51119	4.43082	0.974	0.01
M160T	Tolerant	0.581633	4.31749	2.51119	0.319943	0.021	0.87
M160V	Tolerant	0.581633	4.31749	2.51119	3.73767	0.177	0.1
A161D	Intolerant	0.994898	4.53943	4.51627	4.7362	1	0
A161G	Intolerant	0.994898	4.53943	4.51627	4.7362	0.999	0.02
A161P	Tolerant	0.994898	3.74592	3.72681	1.09861	1	0.24
A161S	Intolerant	0.994898	4.53943	4.51627	4.7362	0.961	0.01
A161T	Intolerant	0.994898	4.53943	4.51627	4.7362	1	0
A161V	Tolerant	0.994898	4.53943	4.51627	4.7362	1	0
I162F	Intolerant	0	nan	nan	4.12713	0.998	0
I162L	Tolerant	0	nan	nan	4.12713	0.468	0.01
I162M	Tolerant	0	nan	nan	4.12713	0.992	0
I162N	Intolerant	0	nan	nan	4.12713	1	0
I162S	Intolerant	0	nan	nan	3.43399	0.999	0.04
I162T	Intolerant	0	nan	nan	4.12713	0.993	0
I162V	Tolerant	0	nan	nan	-0.361502	0.01	1
Y163C	Intolerant	0.956633	4.66426	4.46198	4.3108	1	0.03
Y163D	Intolerant	0.956633	4.80289	4.5946	5.00395	1	0
Y163F	Tolerant	0.956633	4.80289	4.5946	5.00395	0.656	0.01
Y163H	Intolerant	0.956633	4.80289	4.5946	5.00395	1	0
Y163N	Intolerant	0.956633	4.80289	4.5946	5.00395	1	0
Y163S	Intolerant	0.956633	4.80289	4.5946	5.00395	1	0
K164E	Intolerant	0.795918	4.56765	3.63547	5.01064	0.997	0
K164M	Intolerant	0.795918	4.56765	3.63547	5.01064	1	0
K164N	Intolerant	0.795918	4.56765	3.63547	5.01064	1	0
K164Q	Intolerant	0.795918	4.56765	3.63547	5.01064	0.974	0
K164R	Tolerant	0.795918	4.56765	3.63547	4.31749	0.658	0.02
K164T	Tolerant	0.795918	4.56765	3.63547	5.01064	0.999	0
Q165E	Tolerant	0.581633	1.09861	0.638989	1.38629	0.005	0
Q165H	Tolerant	0.581633	1.09861	0.638989	1.38629	0.188	0
Q165K	Tolerant	0.581633	-3.84303	-2.23523	-3.56953	0	1
Q165L	Tolerant	0.581633	1.09861	0.638989	1.38629	0.009	0
Q165P	Tolerant	0.581633	1.09861	0.638989	1.38629	0.067	0
Q165R	Tolerant	0.581633	-0.287682	-0.167325	-0.223144	0	0.06
S166A	Tolerant	0.696429	3.06668	2.13572	0.71784	0.126	0.37
S166L	Tolerant	0.696429	2.57505	1.79334	2.46081	0.022	0.09
S166P	Tolerant	0.696429	3.5571	2.47726	3.02042	0.977	0.05
S166T	Tolerant	0.696429	2.09766	1.46087	1.3622	0.02	0.28
Q167E	Tolerant	0.581633	0.074108	0.0431036	-1.52103	0	1
Q167H	Tolerant	0.581633	2.63906	1.53496	3.2581	0.477	0
Q167K	Tolerant	0.581633	2.63906	1.53496	3.2581	0.026	0
Q167L	Intolerant	0.581633	2.63906	1.53496	3.2581	0.114	0
Q167P	Tolerant	0.581633	2.63906	1.53496	3.2581	0.408	0
Q167R	Tolerant	0.581633	2.63906	1.53496	3.2581	0.078	0
H168D	Tolerant	0	nan	nan	3.82864	0.089	0.02
H168L	Intolerant	0	nan	nan	4.92725	0.763	0
H168N	Intolerant	0	nan	nan	4.92725	0.829	0
H168P	Intolerant	0	nan	nan	4.92725	0.968	0
H168Q	Intolerant	0	nan	nan	4.92725	0.931	0
H168R	Intolerant	0	nan	nan	4.92725	0.865	0
H168Y	Tolerant	0	nan	nan	2.73003	0.018	0.04
M169I	Tolerant	0.882653	3.47526	3.06745	2.15176	0.006	0.09
M169K	Tolerant	0.882653	3.52477	3.11115	3.7612	0.075	0
M169L	Tolerant	0.882653	3.52477	3.11115	3.06805	0.007	0.03
M169R	Tolerant	0.882653	3.52477	3.11115	3.7612	0.015	0
M169T	Tolerant	0.882653	3.52477	3.11115	3.7612	0.002	0
M169V	Tolerant	0.882653	2.30949	2.03848	-0.873529	0	1
T170A	Tolerant	0.642857	2.88639	1.85553	0.141079	0	1
T170K	Tolerant	0.642857	3.85934	2.48101	4.33073	0.024	0
T170M	Tolerant	0.642857	3.51277	2.25821	3.63759	0.404	0.01
T170P	Intolerant	0.642857	3.85934	2.48101	4.33073	0.671	0.01
T170R	Tolerant	0.642857	3.85934	2.48101	4.33073	0.941	0
T170S	Tolerant	0.642857	3.31004	2.12788	2.13351	0.004	0.18
E171A	Tolerant	0	nan	nan	4.81218	0.993	0
E171D	Tolerant	0	nan	nan	1.44489	0.132	0.21
E171G	Intolerant	0	nan	nan	4.81218	0.999	0
E171K	Tolerant	0	nan	nan	4.81218	0.833	0
E171Q	Intolerant	0	nan	nan	4.81218	0.994	0
E171V	Intolerant	0	nan	nan	4.81218	0.994	0
V172A	Tolerant	0.747449	3.81067	2.84828	4.26268	0.978	0.01
V172D	Intolerant	0.747449	4.4048	3.29236	4.95583	1	0
V172F	Intolerant	0.747449	4.4048	3.29236	4.95583	1	0
V172G	Intolerant	0.747449	4.4048	3.29236	4.95583	1	0
V172I	Tolerant	0.747449	2.869	2.14443	3.16407	0.986	0.03
V172L	Tolerant	0.747449	3.81067	2.84828	4.26268	0.986	0.01
V173A	Intolerant	0.971939	4.9442	4.80546	5.01064	1	0
V173E	Intolerant	0.971939	4.9442	4.80546	5.01064	1	0
V173G	Intolerant	0.971939	4.9442	4.80546	5.01064	1	0
V173L	Intolerant	0.971939	4.4716	4.34612	3.91202	0.979	0.06
V173M	Intolerant	0.971939	4.9442	4.80546	5.01064	0.997	0
R174G	Intolerant	0	nan	nan	4.47734	0.906	0
R174K	Tolerant	0	nan	nan	0.366463	0	0.6
R174M	Intolerant	0	nan	nan	4.47734	0.989	0
R174S	Tolerant	0	nan	nan	3.78419	0.829	0.01
R174T	Tolerant	0	nan	nan	4.47734	0.164	0
R174W	Intolerant	0	nan	nan	4.47734	0.997	0
R175C	Tolerant	0.984694	4.94443	4.86875	5.01064	1	0
R175G	Intolerant	0.984694	4.94443	4.86875	5.01064	0.999	0
R175H	Intolerant	0.984694	4.94443	4.86875	5.01064	0.632	0
R175L	Intolerant	0.984694	4.94443	4.86875	5.01064	0.988	0
R175P	Tolerant	0.984694	4.76361	4.6907	4.31749	1	0.03
R175S	Tolerant	0.984694	4.94443	4.86875	5.01064	0.997	0
C176F	Intolerant	0.992347	4.84932	4.81221	5.00395	1	0
C176G	Intolerant	0.992347	4.84932	4.81221	5.00395	0.997	0.01
C176R	Intolerant	0.992347	4.84932	4.81221	5.00395	1	0
C176S	Intolerant	0.992347	4.84932	4.81221	5.00395	0.998	0
C176W	Intolerant	0.992347	4.48991	4.45555	4.3108	1	0.02
C176Y	Intolerant	0.992347	4.84932	4.81221	5.00395	1	0
P177A	Intolerant	0.971939	4.78712	4.65279	4.31749	0.982	0.03
P177H	Tolerant	0.971939	4.78712	4.65279	5.01064	0.908	0
P177L	Intolerant	0.971939	4.78712	4.65279	5.01064	0.998	0
P177R	Intolerant	0.971939	4.78712	4.65279	5.01064	0.882	0
P177S	Tolerant	0.971939	4.59808	4.46905	4.31749	0.995	0.02
P177T	Intolerant	0.971939	4.78712	4.65279	5.01064	0.994	0
H178D	Intolerant	0.989796	4.53915	4.49283	4.72739	1	0.01
H178L	Intolerant	0.989796	4.53915	4.49283	4.72739	1	0
H178N	Intolerant	0.989796	4.23058	4.18741	1.11647	1	0.25
H178P	Intolerant	0.989796	4.01236	3.97141	4.03424	1	0.03
H178Q	Intolerant	0.989796	4.53915	4.49283	4.72739	1	0
H178R	Intolerant	0.989796	4.53915	4.49283	4.72739	1	0
H178Y	Tolerant	0.989796	4.06781	4.0263	4.03424	1	0.03
H179D	Intolerant	0.971939	4.78712	4.65279	5.01064	0.994	0
H179L	Intolerant	0.971939	4.78712	4.65279	5.01064	0.333	0
H179N	Intolerant	0.971939	4.78712	4.65279	5.01064	0.994	0
H179P	Intolerant	0.971939	4.59808	4.46905	4.31749	0.274	0.02
H179Q	Intolerant	0.971939	4.78712	4.65279	5.01064	0.996	0
H179R	Intolerant	0.971939	4.78712	4.65279	5.01064	0.995	0
H179Y	Intolerant	0.971939	4.78712	4.65279	5.01064	0.999	0
E180A	Intolerant	0.882653	4.64184	4.09713	4.74493	0.999	0
E180D	Tolerant	0.882653	4.64184	4.09713	4.74493	0.985	0.01
E180G	Tolerant	0.882653	4.64184	4.09713	4.74493	1	0
E180K	Intolerant	0.882653	4.64184	4.09713	4.74493	0.999	0.01
E180Q	Tolerant	0.882653	2.71221	2.39394	1.16141	0.926	0.33
E180V	Tolerant	0.882653	4.64184	4.09713	4.74493	0.999	0
R181C	Intolerant	0.908163	3.74505	3.40112	3.6763	0.183	0.05
R181G	Intolerant	0.908163	4.2751	3.88249	4.36945	0.859	0.05
R181H	Tolerant	0.908163	4.2751	3.88249	4.36945	0.992	0.05
R181L	Tolerant	0.908163	4.06431	3.69106	0.785929	0.717	0.3
R181P	Intolerant	0.908163	4.2751	3.88249	4.36945	0.992	0.05
R181S	Intolerant	0.908163	2.21831	2.01459	1.8045	0.192	0.23
C182F	Tolerant	0	nan	nan	3.68888	0.771	0.03
C182G	Intolerant	0	nan	nan	1.04982	0.163	0.39
C182R	Tolerant	0	nan	nan	2.99573	0.014	0.38
C182S	Tolerant	0	nan	nan	0	0.003	1
C182W	Tolerant	0	nan	nan	3.68888	0.981	0.01
C182Y	Tolerant	0	nan	nan	3.68888	0.12	0.03
S183A	Tolerant	0.681122	2.71738	1.85087	1.31568	0.014	0.85
S183L	Tolerant	0.681122	3.31464	2.25767	3.02042	0.024	0.3
S183P	Tolerant	0.681122	2.14913	1.46382	0.71784	0.006	0.45
S183T	Tolerant	0.681122	2.15939	1.47081	2.32728	0.001	0.58
D184A	Tolerant	0	nan	nan	1.90954	0.533	0.5
D184E	Tolerant	0	nan	nan	3.29584	0	0.27
D184G	Tolerant	0	nan	nan	2.60269	0.006	0.33
D184H	Tolerant	0	nan	nan	1.6864	0.953	0.54
D184N	Tolerant	0	nan	nan	0.160343	0.008	0.32
D184V	Tolerant	0	nan	nan	3.29584	0.716	0.5
D184Y	Tolerant	0	nan	nan	0.523248	0.142	1
S185C	Tolerant	0	nan	nan	3.52636	0.949	0
S185G	Tolerant	0	nan	nan	0.635989	0.001	0.23
S185I	Tolerant	0	nan	nan	2.83321	0.859	0.03
S185N	Tolerant	0	nan	nan	-0.616774	0	1
S185R	Tolerant	0	nan	nan	2.83321	0.521	0.05
S185T	Tolerant	0	nan	nan	2.14007	0.002	0.09
D186A	Tolerant	0	nan	nan	3.35574	0.974	0.03
D186E	Tolerant	0	nan	nan	0.716678	0.035	0.4
D186G	Tolerant	0	nan	nan	4.45435	0.964	0
D186H	Tolerant	0	nan	nan	4.45435	0.999	0
D186N	Tolerant	0	nan	nan	4.45435	0.651	0
D186V	Tolerant	0	nan	nan	4.45435	0.979	0
D186Y	Tolerant	0	nan	nan	4.45435	1	0
G187A	Tolerant	0.770408	4.01681	3.09458	2.66549	0.014	0.08
G187C	Tolerant	0.770408	4.62331	3.56184	4.74493	0.037	0
G187D	Tolerant	0.770408	3.05192	2.35122	2.79902	0.017	0.07
G187R	Tolerant	0.770408	4.62331	3.56184	4.74493	0.956	0
G187S	Tolerant	0.770408	4.08873	3.14999	2.34704	0.014	0.1
G187V	Tolerant	0.770408	4.62331	3.56184	4.05178	0.308	0.01
L188M	Tolerant	0	nan	nan	2.79321	0.861	0.16
L188P	Tolerant	0	nan	nan	1.32687	0.007	0.35
L188Q	Tolerant	0	nan	nan	0.308301	0.777	0.7
L188R	Tolerant	0	nan	nan	3.19867	0.016	0.56
L188V	Tolerant	0	nan	nan	1.25276	0.008	0.42
A189D	Intolerant	0.747449	4.66293	3.4853	2.64795	0.536	0.09
A189G	Tolerant	0.747449	4.66293	3.4853	4.72739	0.982	0.01
A189P	Intolerant	0.747449	4.66293	3.4853	4.72739	1	0.01
A189S	Intolerant	0.747449	4.66293	3.4853	4.72739	0.976	0.02
A189T	Intolerant	0.747449	3.34377	2.4993	3.11795	0.999	0.09
A189V	Tolerant	0.747449	3.13632	2.34424	2.78148	0.874	0.14
P190A	Intolerant	0.875	4.58982	4.01609	4.75359	0.421	0.02
P190H	Tolerant	0.875	3.79996	3.32496	1.57554	0.77	0.26
P190L	Intolerant	0.875	4.05663	3.54955	4.06044	0.676	0.05
P190R	Intolerant	0.875	4.58982	4.01609	4.75359	0.999	0.03
P190S	Intolerant	0.875	4.58982	4.01609	4.75359	0.984	0.04
P190T	Intolerant	0.875	4.58982	4.01609	4.75359	0.866	0.02
P191A	Tolerant	0.711735	0.893029	0.6356	0.87294	0.072	0.55
P191H	Tolerant	0.711735	4.35668	3.1008	4.36945	1	0.01
P191L	Tolerant	0.711735	4.35668	3.1008	4.36945	0.996	0.02
P191R	Tolerant	0.711735	2.55675	1.81973	0.935461	0.486	0.51
P191S	Tolerant	0.711735	3.25806	2.31888	2.76001	0.803	0.11
P191T	Tolerant	0.711735	4.35668	3.1008	4.36945	0.384	0.02
Q192E	Tolerant	0.770408	2.87548	2.21529	2.15176	0.265	0.12
Q192H	Tolerant	0.770408	3.6472	2.80983	3.7612	0.027	0.01
Q192K	Tolerant	0.770408	3.6472	2.80983	3.7612	0.626	0.03
Q192L	Tolerant	0.770408	3.6472	2.80983	3.7612	0.626	0.01
Q192P	Tolerant	0.770408	3.6472	2.80983	3.7612	0.965	0.01
Q192R	Tolerant	0.770408	3.38727	2.60958	2.37491	0.794	0.05
H193D	Intolerant	0	nan	nan	5.01728	1	0
H193L	Intolerant	0	nan	nan	5.01728	1	0
H193N	Intolerant	0	nan	nan	5.01728	1	0
H193P	Intolerant	0	nan	nan	5.01728	1	0
H193Q	Intolerant	0	nan	nan	5.01728	1	0
H193R	Intolerant	0	nan	nan	5.01728	1	0
H193Y	Intolerant	0	nan	nan	5.01728	1	0
L194F	Intolerant	0.908163	4.99906	4.53997	4.31749	1	0.03
L194H	Intolerant	0.908163	4.99906	4.53997	5.01064	1	0
L194I	Tolerant	0.908163	4.99906	4.53997	5.01064	0.999	0
L194P	Intolerant	0.908163	4.99906	4.53997	5.01064	1	0
L194R	Intolerant	0.908163	4.99906	4.53997	5.01064	1	0
L194V	Tolerant	0.908163	4.99906	4.53997	5.01064	0.999	0
I195F	Intolerant	0	nan	nan	4.95583	0.998	0
I195L	Tolerant	0	nan	nan	3.16407	0.268	0.08
I195M	Tolerant	0	nan	nan	3.34639	0.908	0.03
I195N	Intolerant	0	nan	nan	4.95583	1	0
I195S	Intolerant	0	nan	nan	4.95583	1	0
I195T	Intolerant	0	nan	nan	4.95583	1	0
I195V	Tolerant	0	nan	nan	4.26268	0.584	0.01
R196G	Intolerant	0.908163	4.99868	4.53962	5.01064	1	0
R196L	Intolerant	0.908163	4.99868	4.53962	5.01064	0.999	0
R196P	Intolerant	0.908163	4.99868	4.53962	5.01064	1	0
R196Q	Tolerant	0.908163	4.30553	3.91013	4.31749	0.995	0.01
V197A	Tolerant	0	nan	nan	4.92725	0.996	0
V197E	Intolerant	0	nan	nan	4.92725	0.999	0
V197G	Intolerant	0	nan	nan	4.92725	1	0
V197L	Intolerant	0	nan	nan	3.54096	0.367	0.05
V197M	Intolerant	0	nan	nan	2.98134	0.988	0.05
E198A	Tolerant	0.803571	5.00595	4.02264	5.01064	0.997	0
E198D	Intolerant	0.803571	5.00595	4.02264	5.01064	0.994	0
E198G	Tolerant	0.803571	4.3128	3.46564	3.91202	0.82	0.04
E198K	Tolerant	0.803571	5.00595	4.02264	5.01064	1	0
E198Q	Tolerant	0.803571	5.00595	4.02264	5.01064	1	0
E198V	Tolerant	0.803571	5.00595	4.02264	5.01064	1	0
G199A	Tolerant	0	nan	nan	3.61092	0.997	0.04
G199E	Intolerant	0	nan	nan	4.99721	0.989	0
G199R	Tolerant	0	nan	nan	4.30407	1	0.01
G199V	Intolerant	0	nan	nan	4.99721	1	0
N200D	Intolerant	0.844388	4.6062	3.88942	4.77912	0.975	0.01
N200H	Tolerant	0.844388	4.6062	3.88942	4.77912	1	0
N200I	Intolerant	0.844388	4.6062	3.88942	4.77912	0.814	0
N200K	Intolerant	0.844388	4.6062	3.88942	4.77912	0.996	0
N200S	Tolerant	0.844388	3.20909	2.70972	1.28262	0.177	0.32
N200T	Tolerant	0.844388	4.6062	3.88942	4.77912	0.375	0
N200Y	Intolerant	0.844388	4.6062	3.88942	4.77912	1	0
L201F	Tolerant	0.681122	3.49528	2.38071	2.94444	0.016	0.7
L201M	Tolerant	0.681122	2.80213	1.9086	2.94444	0.056	0.22
L201S	Tolerant	0.681122	2.53182	1.72448	0.236389	0.178	0.49
L201V	Tolerant	0.681122	3.49528	2.38071	2.94444	0.044	0.51
L201W	Tolerant	0.681122	3.49528	2.38071	3.63759	0.997	0.18
R202C	Tolerant	0	nan	nan	4.12713	0.008	0.05
R202G	Tolerant	0	nan	nan	3.43399	0.043	0.11
R202H	Tolerant	0	nan	nan	0.661398	0.001	0.48
R202L	Intolerant	0	nan	nan	0.725937	0	0.56
R202P	Tolerant	0	nan	nan	4.12713	0.387	0.07
R202S	Tolerant	0	nan	nan	4.12713	0.043	0.12
V203A	Tolerant	0	nan	nan	-2.89828	0	1
V203E	Intolerant	0	nan	nan	1.94591	0.006	0
V203G	Tolerant	0	nan	nan	1.94591	0.01	0.01
V203L	Intolerant	0	nan	nan	1.94591	0	0
V203M	Intolerant	0	nan	nan	1.94591	0.137	0
E204A	Tolerant	0.581633	3.52636	2.05105	3.66356	0.059	0.03
E204D	Tolerant	0.581633	2.83321	1.64789	2.05412	0	0.11
E204G	Intolerant	0.581633	3.52636	2.05105	3.66356	0.502	0.02
E204K	Tolerant	0.581633	1.91692	1.11494	1.8718	0.004	0.1
E204Q	Tolerant	0.581633	2.42775	1.41206	-0.705886	0.015	1
E204V	Tolerant	0.581633	3.52636	2.05105	2.05412	0.017	0.06
Y205C	Intolerant	0	nan	nan	5.01064	1	0
Y205D	Intolerant	0	nan	nan	5.01064	0.999	0
Y205F	Intolerant	0	nan	nan	5.01064	0.995	0
Y205H	Intolerant	0	nan	nan	4.31749	0.725	0.01
Y205N	Intolerant	0	nan	nan	5.01064	0.999	0
Y205S	Intolerant	0	nan	nan	5.01064	0.974	0
L206F	Intolerant	0.581633	3.55535	2.06791	0.538997	0	0.77
L206M	Tolerant	0.581633	2.8622	1.66475	1.79176	0.002	0.19
L206S	Tolerant	0.581633	3.55535	2.06791	3.8712	0.001	0.15
L206V	Tolerant	0.581633	2.16905	1.26159	0.287682	0	0.66
L206W	Tolerant	0.581633	3.55535	2.06791	3.8712	0.882	0.07
D207A	Tolerant	0.581633	2.77259	1.61263	3.21888	0.046	0.03
D207E	Tolerant	0.581633	1.67398	0.973639	-0.587787	0	1
D207G	Tolerant	0.581633	3.46574	2.01579	3.91202	0.145	0
D207H	Tolerant	0.581633	2.77259	1.61263	3.21888	0.691	0.02
D207N	Tolerant	0.581633	2.77259	1.61263	3.21888	0.009	0.01
D207V	Tolerant	0.581633	3.46574	2.01579	3.91202	0.013	0
D207Y	Tolerant	0.581633	3.46574	2.01579	3.91202	0.747	0
D208A	Intolerant	0.581633	4.98361	2.89863	4.98361	0.999	0
D208E	Tolerant	0.581633	4.98361	2.89863	4.98361	0.99	0
D208G	Tolerant	0.581633	4.98361	2.89863	4.29046	0.998	0.02
D208H	Tolerant	0.581633	4.29046	2.49547	4.29046	0.994	0.01
D208N	Tolerant	0.581633	3.88499	2.25964	3.88499	0.952	0.04
D208V	Intolerant	0.581633	4.98361	2.89863	4.98361	1	0
D208Y	Intolerant	0.581633	4.98361	2.89863	4.98361	1	0
R209G	Tolerant	0	nan	nan	1.17007	0	0.42
R209I	Tolerant	0	nan	nan	2.26868	0.015	0.17
R209K	Tolerant	0	nan	nan	1.28785	0	0.85
R209S	Tolerant	0	nan	nan	0.659246	0	0.77
R209T	Intolerant	0	nan	nan	1.57554	0	0.54
N210D	Tolerant	0	nan	nan	3.98898	0.037	0.2
N210H	Tolerant	0	nan	nan	1.04455	0.001	0.68
N210I	Tolerant	0	nan	nan	0.65678	0.001	0.56
N210K	Tolerant	0	nan	nan	3.98898	0.041	0.29
N210S	Tolerant	0	nan	nan	2.89037	0.019	0.42
N210T	Tolerant	0	nan	nan	1.79176	0	0.48
N210Y	Tolerant	0	nan	nan	3.29584	0.09	1
T211A	Intolerant	0	nan	nan	4.94876	0.583	0
T211I	Intolerant	0	nan	nan	4.94876	0.997	0
T211N	Tolerant	0	nan	nan	3.85015	0.38	0.01
T211P	Tolerant	0	nan	nan	4.94876	0.984	0
T211S	Tolerant	0	nan	nan	3.00285	0.166	0.06
F212C	Intolerant	0.946429	3.42638	3.24283	3.52636	0.002	0.18
F212I	Intolerant	0.946429	3.42638	3.24283	3.52636	0.028	0.41
F212L	Tolerant	0.946429	1.74093	1.64767	0.961411	0	0.71
F212S	Tolerant	0.946429	3.24982	3.07573	2.14007	0.013	0.45
F212V	Intolerant	0.946429	3.42638	3.24283	3.52636	0.02	0.52
F212Y	Tolerant	0.946429	2.71071	2.56549	2.14007	0.059	1
R213G	Intolerant	0.581633	4.94876	2.87836	5.01064	1	0
R213L	Intolerant	0.581633	4.94876	2.87836	5.01064	1	0
R213P	Intolerant	0.581633	4.94876	2.87836	5.01064	1	0
R213Q	Intolerant	0.581633	4.94876	2.87836	5.01064	1	0
H214D	Intolerant	0.681122	3.88833	2.64843	4.26268	0.996	0.02
H214L	Intolerant	0.681122	3.88833	2.64843	4.26268	0.997	0.01
H214N	Intolerant	0.681122	3.88833	2.64843	4.26268	0.996	0.01
H214P	Tolerant	0.681122	3.88833	2.64843	4.26268	0.999	0.02
H214Q	Tolerant	0.681122	2.2925	1.56147	-0.131769	0.566	1
H214R	Intolerant	0.681122	3.88833	2.64843	4.26268	0.994	0.02
H214Y	Intolerant	0.681122	3.88833	2.64843	4.26268	1	0.01
S215C	Tolerant	0.696429	4.39476	3.06063	3.8986	1	0.03
S215G	Intolerant	0.696429	4.91462	3.42268	4.99721	1	0
S215I	Intolerant	0.696429	4.91462	3.42268	4.99721	1	0
S215N	Intolerant	0.696429	4.39476	3.06063	4.30407	1	0.02
S215R	Intolerant	0.696429	4.91462	3.42268	4.99721	1	0
S215T	Intolerant	0.696429	4.91462	3.42268	4.99721	0.997	0
V216A	Tolerant	0.908163	5.00501	4.54537	5.01728	1	0
V216E	Intolerant	0.908163	5.00501	4.54537	5.01728	1	0
V216G	Intolerant	0.908163	5.00501	4.54537	5.01728	1	0
V216L	Intolerant	0.908163	5.00501	4.54537	4.32413	0.998	0.03
V216M	Intolerant	0.908163	5.00501	4.54537	5.01728	1	0
V217A	Tolerant	0.581633	3.55535	2.06791	3.48124	0.453	0.06
V217E	Tolerant	0.581633	3.55535	2.06791	4.17439	0.848	0.02
V217G	Intolerant	0.581633	3.55535	2.06791	4.17439	0.04	0.02
V217L	Tolerant	0.581633	1.76359	1.02576	0.708651	0.001	0.51
V217M	Tolerant	0.581633	2.8622	1.66475	2.56495	0.687	0.12
V218A	Tolerant	0.875	4.9282	4.31218	4.95583	0.998	0
V218E	Intolerant	0.875	4.9282	4.31218	4.95583	1	0
V218G	Tolerant	0.875	4.9282	4.31218	4.95583	1	0
V218L	Tolerant	0.875	3.11862	2.72879	3.00992	0.774	0.08
V218M	Intolerant	0.875	4.9282	4.31218	4.95583	1	0
P219A	Tolerant	0.727041	5.00282	3.63726	5.00395	0.999	0.01
P219H	Intolerant	0.727041	5.00282	3.63726	5.00395	1	0
P219L	Intolerant	0.727041	4.4252	3.2173	4.3108	0.999	0.02
P219R	Intolerant	0.727041	5.00282	3.63726	5.00395	1	0
P219S	Intolerant	0.727041	4.2421	3.08418	3.90533	1	0.04
P219T	Intolerant	0.727041	5.00282	3.63726	5.00395	1	0
Y220C	Intolerant	0.908163	5.00501	4.54537	5.01728	1	0
Y220D	Intolerant	0.908163	5.00501	4.54537	4.32413	0.999	0.03
Y220F	Tolerant	0.908163	5.00501	4.54537	5.01728	0.994	0
Y220H	Intolerant	0.908163	5.00501	4.54537	5.01728	1	0
Y220N	Intolerant	0.908163	5.00501	4.54537	5.01728	0.999	0
Y220S	Intolerant	0.908163	5.00501	4.54537	5.01728	0.995	0
E221A	Tolerant	0.770408	4.97062	3.8294	4.97673	0.876	0
E221D	Tolerant	0.770408	4.27747	3.2954	4.28359	0.009	0.01
E221G	Intolerant	0.770408	4.97062	3.8294	4.97673	0.182	0
E221K	Tolerant	0.770408	4.27747	3.2954	4.28359	0.963	0.01
E221Q	Tolerant	0.770408	3.75761	2.89489	3.59044	0.974	0.05
E221V	Tolerant	0.770408	4.97062	3.8294	4.97673	0.946	0
P222A	Tolerant	0	nan	nan	2.03017	0.008	0.18
P222L	Tolerant	0	nan	nan	2.64921	0.042	0.12
P222Q	Tolerant	0	nan	nan	3.20883	0.782	0.12
P222R	Tolerant	0	nan	nan	2.64921	0.362	0.11
P222S	Tolerant	0	nan	nan	2.98568	0.009	0.11
P222T	Tolerant	0	nan	nan	2.51568	0.027	0.14
P223A	Tolerant	0.908163	5.00501	4.54537	5.01728	0.996	0
P223H	Intolerant	0.908163	5.00501	4.54537	5.01728	1	0
P223L	Intolerant	0.908163	5.00501	4.54537	5.01728	0.939	0
P223R	Intolerant	0.908163	5.00501	4.54537	5.01728	1	0
P223S	Intolerant	0.908163	5.00501	4.54537	4.32413	0.999	0.03
P223T	Intolerant	0.908163	5.00501	4.54537	5.01728	0.999	0
E224A	Tolerant	0.908163	3.58194	3.25298	3.80666	0.606	0
E224D	Tolerant	0.908163	3.58194	3.25298	3.80666	0.001	0.01
E224G	Tolerant	0.908163	3.58194	3.25298	3.80666	0.947	0
E224K	Tolerant	0.908163	3.58194	3.25298	3.80666	0.588	0
E224Q	Tolerant	0.908163	2.83132	2.5713	-0.875469	0.032	1
E224V	Tolerant	0.908163	3.58194	3.25298	3.80666	0.871	0
V225A	Tolerant	0.642857	3.18842	2.0497	3.21888	0.006	0.04
V225D	Tolerant	0.642857	4.57471	2.94089	4.60517	0.877	0
V225F	Tolerant	0.642857	4.57471	2.94089	4.60517	0.843	0
V225G	Tolerant	0.642857	4.57471	2.94089	4.60517	0.829	0
V225I	Tolerant	0.642857	3.4761	2.23463	3.50656	0	0.03
V225L	Tolerant	0.642857	2.10389	1.3525	0.84397	0	0.47
G226A	Tolerant	0	nan	nan	4.3108	0.201	0.01
G226C	Tolerant	0	nan	nan	5.00395	0.998	0
G226D	Tolerant	0	nan	nan	3.90533	0.233	0.01
G226R	Tolerant	0	nan	nan	5.00395	0.996	0
G226S	Tolerant	0	nan	nan	5.00395	0.639	0
G226V	Tolerant	0	nan	nan	5.00395	0.777	0
S227A	Tolerant	0.681122	1.9267	1.31232	1.86075	0.023	0.13
S227C	Tolerant	0.681122	3.74514	2.5509	3.4012	0.126	0.04
S227F	Intolerant	0.681122	4.43829	3.02302	4.49981	0.349	0
S227P	Intolerant	0.681122	4.43829	3.02302	4.49981	0.056	0.01
S227T	Tolerant	0.681122	2.57215	1.75195	0.693147	0.036	0.44
S227Y	Tolerant	0.681122	4.43829	3.02302	4.49981	0.959	0
D228A	Tolerant	0.581633	3.46574	2.01579	2.15176	0.027	0.09
D228E	Tolerant	0.581633	0.521297	0.303203	-0.83392	0	1
D228G	Tolerant	0.581633	3.46574	2.01579	2.15176	0	0.06
D228H	Tolerant	0.581633	3.46574	2.01579	3.7612	0.561	0
D228N	Tolerant	0.581633	3.46574	2.01579	3.7612	0.002	0
D228V	Tolerant	0.581633	3.46574	2.01579	3.7612	0.04	0
D228Y	Tolerant	0.581633	3.46574	2.01579	3.7612	0.912	0
C229F	Tolerant	0	nan	nan	0.258862	0.06	0.95
C229G	Tolerant	0	nan	nan	2.65676	0.324	0.26
C229R	Intolerant	0	nan	nan	3.3499	0.943	0.24
C229S	Tolerant	0	nan	nan	2.43361	0.039	0.38
C229W	Tolerant	0	nan	nan	2.25129	0.073	0.17
C229Y	Tolerant	0	nan	nan	1.64516	0.015	0.77
T230A	Tolerant	0	nan	nan	4.96981	0.309	0
T230I	Tolerant	0	nan	nan	4.27667	0.999	0.01
T230N	Intolerant	0	nan	nan	4.96981	0.997	0
T230P	Intolerant	0	nan	nan	4.96981	0.998	0
T230S	Tolerant	0	nan	nan	2.89037	0.848	0.1
T231A	Tolerant	0.711735	3.64087	2.59133	4.29729	0.074	0.01
T231I	Tolerant	0.711735	3.61732	2.57457	3.60414	0.996	0.05
T231N	Tolerant	0.711735	4.19539	2.986	4.99043	0.991	0
T231P	Intolerant	0.711735	4.19539	2.986	4.99043	0.991	0
T231S	Tolerant	0.711735	3.7795	2.69	4.29729	0.895	0.02
I232F	Intolerant	0	nan	nan	4.57471	0.974	0
I232L	Intolerant	0	nan	nan	3.88156	0.006	0.02
I232M	Tolerant	0	nan	nan	4.57471	0.92	0
I232N	Intolerant	0	nan	nan	3.88156	0.99	0.01
I232S	Intolerant	0	nan	nan	4.57471	0.98	0
I232T	Intolerant	0	nan	nan	3.4761	0.12	0.04
I232V	Tolerant	0	nan	nan	0.623467	0.001	0.62
H233D	Intolerant	0.956633	3.57509	3.42005	3.73767	0.965	0.01
H233L	Tolerant	0.956633	2.97495	2.84594	-0.971861	0.003	1
H233N	Tolerant	0.956633	3.57509	3.42005	3.73767	0.965	0.01
H233P	Tolerant	0.956633	3.57509	3.42005	3.73767	0.965	0.01
H233Q	Tolerant	0.956633	3.57509	3.42005	3.73767	0.974	0.01
H233R	Tolerant	0.956633	3.57509	3.42005	3.73767	0.923	0.01
H233Y	Tolerant	0.956633	3.57509	3.42005	3.73767	0.804	0.01
Y234C	Intolerant	0.882653	4.36442	3.85227	4.7185	1	0
Y234D	Intolerant	0.882653	4.36442	3.85227	4.7185	0.203	0
Y234F	Tolerant	0.882653	3.8198	3.37156	4.02535	0.126	0.04
Y234H	Intolerant	0.882653	4.36442	3.85227	4.7185	0.97	0
Y234N	Intolerant	0.882653	4.36442	3.85227	4.7185	0.982	0
Y234S	Intolerant	0.882653	4.36442	3.85227	4.7185	0.993	0
N235D	Intolerant	0.727041	4.666	3.39237	4.74493	0.983	0.01
N235H	Tolerant	0.727041	4.666	3.39237	4.74493	1	0
N235I	Tolerant	0.727041	4.666	3.39237	4.74493	0.998	0
N235K	Tolerant	0.727041	2.58655	1.88053	2.66549	0.602	0.05
N235S	Tolerant	0.727041	3.18643	2.31667	1.34373	0.186	0.26
N235T	Tolerant	0.727041	4.666	3.39237	4.74493	0.979	0
N235Y	Tolerant	0.727041	4.666	3.39237	4.74493	1	0
Y236C	Intolerant	0	nan	nan	3.89182	1	0
Y236D	Intolerant	0	nan	nan	3.89182	0.995	0
Y236F	Tolerant	0	nan	nan	-0.752571	0.005	1
Y236H	Intolerant	0	nan	nan	3.89182	0.982	0
Y236N	Tolerant	0	nan	nan	3.89182	0.995	0
Y236S	Intolerant	0	nan	nan	3.89182	0.994	0
M237I	Intolerant	0.908163	5.00343	4.54393	5.01728	1	0
M237K	Intolerant	0.908163	5.00343	4.54393	5.01728	1	0
M237L	Intolerant	0.908163	5.00343	4.54393	5.01728	0.997	0
M237R	Tolerant	0.908163	5.00343	4.54393	5.01728	1	0
M237T	Intolerant	0.908163	5.00343	4.54393	4.32413	1	0.03
M237V	Intolerant	0.908163	5.00343	4.54393	5.01728	0.999	0
C238F	Intolerant	0	nan	nan	5.02388	1	0
C238G	Intolerant	0	nan	nan	5.02388	1	0
C238R	Intolerant	0	nan	nan	5.02388	1	0
C238S	Intolerant	0	nan	nan	5.02388	1	0
C238W	Intolerant	0	nan	nan	5.02388	1	0
C238Y	Intolerant	0	nan	nan	5.02388	1	0
N239D	Intolerant	0	nan	nan	5.02388	0.999	0
N239H	Tolerant	0	nan	nan	5.02388	1	0
N239I	Intolerant	0	nan	nan	5.02388	1	0
N239K	Intolerant	0	nan	nan	5.02388	1	0
N239S	Intolerant	0	nan	nan	5.02388	0.98	0
N239T	Intolerant	0	nan	nan	5.02388	0.998	0
N239Y	Tolerant	0	nan	nan	5.02388	1	0
S240C	Tolerant	0	nan	nan	5.02388	1	0
S240G	Intolerant	0	nan	nan	5.02388	1	0
S240I	Tolerant	0	nan	nan	5.02388	1	0
S240N	Tolerant	0	nan	nan	5.02388	1	0
S240R	Intolerant	0	nan	nan	5.02388	1	0
S240T	Intolerant	0	nan	nan	5.02388	1	0
S241A	Intolerant	0	nan	nan	5.02388	0.986	0
S241C	Intolerant	0	nan	nan	5.02388	1	0
S241F	Intolerant	0	nan	nan	5.02388	1	0
S241P	Intolerant	0	nan	nan	5.02388	1	0
S241T	Intolerant	0	nan	nan	5.02388	0.997	0
S241Y	Intolerant	0	nan	nan	5.02388	1	0
C242F	Intolerant	0	nan	nan	5.02388	1	0
C242G	Intolerant	0	nan	nan	5.02388	1	0
C242R	Intolerant	0	nan	nan	5.02388	1	0
C242S	Intolerant	0	nan	nan	5.02388	1	0
C242W	Intolerant	0	nan	nan	5.02388	1	0
C242Y	Intolerant	0	nan	nan	5.02388	1	0
M243I	Tolerant	1	4.53446	4.53446	4.74493	0.999	0.01
M243K	Tolerant	1	4.53446	4.53446	4.74493	0.999	0
M243L	Intolerant	1	3.99783	3.99783	4.05178	0.995	0.02
M243R	Tolerant	1	4.53446	4.53446	4.74493	1	0
M243T	Intolerant	1	4.53446	4.53446	4.74493	1	0
M243V	Tolerant	1	4.1296	4.1296	1.13401	0.999	0.23
G244A	Intolerant	0.803571	5.0046	4.02155	5.01064	1	0
G244C	Intolerant	0.803571	5.0046	4.02155	5.01064	1	0
G244D	Intolerant	0.803571	5.0046	4.02155	4.31749	1	0.03
G244R	Intolerant	0.803571	4.31145	3.46456	4.31749	1	0.01
G244S	Intolerant	0.803571	5.0046	4.02155	5.01064	1	0
G244V	Intolerant	0.803571	5.0046	4.02155	5.01064	1	0
G245A	Intolerant	0	nan	nan	5.02388	0.999	0
G245C	Intolerant	0	nan	nan	5.02388	1	0
G245D	Intolerant	0	nan	nan	5.02388	1	0
G245R	Intolerant	0	nan	nan	5.02388	0.999	0
G245S	Intolerant	0	nan	nan	5.02388	1	0
G245V	Intolerant	0	nan	nan	5.02388	1	0
M246I	Intolerant	0	nan	nan	5.02388	0.969	0
M246K	Intolerant	0	nan	nan	5.02388	1	0
M246L	Intolerant	0	nan	nan	5.02388	0.969	0
M246R	Intolerant	0	nan	nan	5.02388	1	0
M246T	Intolerant	0	nan	nan	5.02388	0.999	0
M246V	Intolerant	0	nan	nan	5.02388	0.994	0
N247D	Intolerant	0.642857	4.98702	3.20594	5.01728	0.998	0
N247H	Tolerant	0.642857	4.98702	3.20594	4.32413	1	0.01
N247I	Intolerant	0.642857	4.98702	3.20594	5.01728	1	0
N247K	Tolerant	0.642857	4.98702	3.20594	5.01728	0.999	0
N247S	Tolerant	0.642857	4.98702	3.20594	5.01728	0.996	0
N247T	Intolerant	0.642857	4.98702	3.20594	5.01728	0.999	0
N247Y	Intolerant	0.642857	4.98702	3.20594	5.01728	1	0
R248G	Intolerant	0.908163	5.00343	4.54393	5.01728	0.938	0
R248L	Intolerant	0.908163	5.00343	4.54393	5.01728	1	0
R248P	Intolerant	0.908163	5.00343	4.54393	5.01728	1	0
R248Q	Intolerant	0.908163	5.00343	4.54393	4.32413	1	0.03
R248W	Intolerant	0.908163	5.00343	4.54393	5.01728	1	0
R249G	Intolerant	0	nan	nan	5.02388	0.998	0
R249K	Intolerant	0	nan	nan	5.02388	0.831	0
R249M	Intolerant	0	nan	nan	5.02388	0.945	0
R249S	Intolerant	0	nan	nan	5.02388	0.997	0
R249T	Intolerant	0	nan	nan	5.02388	0.998	0
R249W	Intolerant	0	nan	nan	5.02388	0.831	0
P250A	Tolerant	0.770408	3.59901	2.7727	3.60414	0.999	0.05
P250H	Intolerant	0.770408	4.9853	3.84072	4.99043	1	0
P250L	Intolerant	0.770408	4.9853	3.84072	4.29729	1	0.03
P250R	Intolerant	0.770408	4.9853	3.84072	4.99043	1	0
P250S	Tolerant	0.770408	4.9853	3.84072	4.99043	1	0
P250T	Intolerant	0.770408	4.9853	3.84072	4.99043	0.999	0
I251F	Intolerant	0	nan	nan	5.02388	1	0
I251L	Intolerant	0	nan	nan	5.02388	0.951	0
I251M	Tolerant	0	nan	nan	5.02388	1	0
I251N	Intolerant	0	nan	nan	5.02388	1	0
I251S	Intolerant	0	nan	nan	5.02388	1	0
I251T	Intolerant	0	nan	nan	5.02388	1	0
I251V	Tolerant	0	nan	nan	5.02388	0.994	0
L252F	Tolerant	0	nan	nan	4.95583	0.857	0
L252H	Tolerant	0	nan	nan	4.95583	1	0
L252I	Tolerant	0	nan	nan	3.56953	0.155	0.05
L252P	Intolerant	0	nan	nan	4.95583	1	0
L252R	Tolerant	0	nan	nan	4.26268	1	0.01
L252V	Tolerant	0	nan	nan	3.34639	0.898	0.02
T253A	Intolerant	0.954082	2.47459	2.36096	2.2465	0.997	0.13
T253I	Intolerant	0.954082	4.37551	4.17459	1.17865	1	0.22
T253N	Tolerant	0.954082	4.46022	4.25541	4.64439	1	0
T253P	Intolerant	0.954082	4.46022	4.25541	4.64439	1	0
T253S	Intolerant	0.954082	4.46022	4.25541	4.64439	1	0
I254F	Intolerant	0.642857	4.99719	3.21248	5.01728	1	0
I254L	Tolerant	0.642857	4.99719	3.21248	5.01728	0.024	0
I254M	Intolerant	0.642857	4.99719	3.21248	5.01728	0.994	0
I254N	Intolerant	0.642857	4.99719	3.21248	5.01728	1	0
I254S	Intolerant	0.642857	4.99719	3.21248	5.01728	1	0
I254T	Intolerant	0.642857	4.99719	3.21248	5.01728	0.999	0
I254V	Tolerant	0.642857	4.99719	3.21248	4.32413	0.931	0.02
I255F	Intolerant	0.727041	4.29998	3.12626	4.44265	0.998	0
I255L	Tolerant	0.727041	2.62375	1.90757	0.831733	0.062	0.56
I255M	Tolerant	0.727041	4.18446	3.04227	3.05636	0.96	0.05
I255N	Intolerant	0.727041	4.29998	3.12626	4.44265	1	0
I255S	Intolerant	0.727041	4.29998	3.12626	4.44265	1	0
I255T	Intolerant	0.727041	4.29998	3.12626	4.44265	1	0
I255V	Tolerant	0.727041	1.69475	1.23215	1.11045	0.762	0.33
T256A	Tolerant	0.867347	4.99662	4.3338	5.00395	0.999	0
T256I	Intolerant	0.867347	4.99662	4.3338	5.00395	1	0
T256K	Intolerant	0.867347	4.99662	4.3338	5.00395	1	0
T256P	Intolerant	0.867347	4.99662	4.3338	4.3108	1	0.03
T256R	Tolerant	0.867347	4.99662	4.3338	5.00395	1	0
T256S	Tolerant	0.867347	3.89801	3.38093	3.90533	0.97	0.02
L257M	Tolerant	0	nan	nan	5.01728	0.992	0
L257P	Intolerant	0	nan	nan	5.01728	1	0
L257Q	Intolerant	0	nan	nan	5.01728	1	0
L257R	Intolerant	0	nan	nan	5.01728	1	0
L257V	Intolerant	0	nan	nan	5.01728	0.997	0
E258A	Intolerant	0	nan	nan	5.02388	1	0
E258D	Intolerant	0	nan	nan	5.02388	0.97	0
E258G	Intolerant	0	nan	nan	5.02388	1	0
E258K	Intolerant	0	nan	nan	5.02388	1	0
E258Q	Intolerant	0	nan	nan	5.02388	1	0
E258V	Intolerant	0	nan	nan	5.02388	1	0
D259A	Intolerant	0.908163	3.55409	3.22769	2.32728	0.209	0.11
D259E	Intolerant	0.908163	3.55409	3.22769	3.71357	0.056	0.01
D259G	Intolerant	0.908163	2.80011	2.54296	1.92181	0.001	0.08
D259H	Intolerant	0.908163	3.55409	3.22769	3.71357	0.903	0.01
D259N	Intolerant	0.908163	3.55409	3.22769	3.71357	0.007	0.03
D259V	Intolerant	0.908163	3.55409	3.22769	3.71357	0.537	0.02
D259Y	Intolerant	0.908163	3.55409	3.22769	3.71357	0.03	0.01
S260A	Tolerant	0	nan	nan	2.05412	0	0.73
S260C	Tolerant	0	nan	nan	3.66356	0.96	0.05
S260F	Intolerant	0	nan	nan	3.66356	0.053	0.04
S260P	Tolerant	0	nan	nan	0.197826	0.001	0.55
S260T	Intolerant	0	nan	nan	1.8718	0.009	0.55
S260Y	Tolerant	0	nan	nan	3.66356	0.855	0.03
S261C	Tolerant	0.747449	2.72974	2.04034	2.80336	0.002	0.02
S261G	Tolerant	0.747449	3.32386	2.48442	2.80336	0.001	0.07
S261I	Tolerant	0.747449	3.42289	2.55843	3.49651	0.627	0.02
S261N	Tolerant	0.747449	1.33809	1.00015	1.19392	0	0.23
S261R	Tolerant	0.747449	2.72974	2.04034	2.3979	0.001	0.09
S261T	Tolerant	0.747449	3.42289	2.55843	3.49651	0.006	0.06
G262A	Intolerant	0.803571	5.00796	4.02425	5.01064	0.997	0
G262C	Intolerant	0.803571	5.00796	4.02425	5.01064	1	0
G262D	Intolerant	0.803571	5.00796	4.02425	5.01064	0.998	0
G262R	Intolerant	0.803571	5.00796	4.02425	5.01064	1	0
G262S	Intolerant	0.803571	5.00796	4.02425	5.01064	0.997	0
G262V	Intolerant	0.803571	5.00796	4.02425	5.01064	0.999	0
N263D	Tolerant	0	nan	nan	2.89037	0.007	0.27
N263H	Tolerant	0	nan	nan	2.19722	0.002	0.11
N263I	Intolerant	0	nan	nan	2.48491	0.003	0.11
N263K	Tolerant	0	nan	nan	1.79176	0	0.48
N263S	Tolerant	0	nan	nan	2.89037	0	0.3
N263T	Tolerant	0	nan	nan	2.89037	0.006	0.24
N263Y	Tolerant	0	nan	nan	3.58352	0.393	0.04
L264I	Tolerant	0.642857	3.47349	2.23296	2.87639	0.066	0.11
L264P	Tolerant	0.642857	4.16664	2.67855	4.26268	0.034	0
L264Q	Tolerant	0.642857	4.16664	2.67855	4.26268	0.875	0
L264R	Intolerant	0.642857	4.16664	2.67855	4.26268	0.031	0
L264V	Tolerant	0.642857	2.04239	1.31296	-0.0811255	0	1
L265M	Tolerant	0.803571	5.00796	4.02425	5.01064	1	0
L265P	Intolerant	0.803571	5.00796	4.02425	5.01064	1	0
L265Q	Intolerant	0.803571	5.00796	4.02425	4.31749	1	0.02
L265R	Intolerant	0.803571	5.00796	4.02425	5.01064	1	0
L265V	Intolerant	0.803571	4.31481	3.46726	4.31749	0.999	0.01
G266A	Tolerant	0.908163	4.64092	4.21471	4.31749	1	0.03
G266E	Intolerant	0.908163	5.00788	4.54797	5.01064	1	0
G266R	Intolerant	0.908163	5.00788	4.54797	5.01064	1	0
G266V	Intolerant	0.908163	5.00788	4.54797	5.01064	1	0
R267G	Intolerant	0.946429	5.00729	4.73904	5.01064	1	0
R267L	Intolerant	0.946429	5.00729	4.73904	5.01064	0.998	0
R267P	Intolerant	0.946429	5.00729	4.73904	5.01064	1	0
R267Q	Intolerant	0.946429	5.00729	4.73904	5.01064	1	0
R267W	Intolerant	0.946429	5.00729	4.73904	5.01064	0.979	0
N268D	Tolerant	0.882653	0.90668	0.800284	0.934309	0.007	0.11
N268H	Tolerant	0.882653	3.18885	2.81465	3.3322	0.996	0.01
N268I	Intolerant	0.882653	3.18885	2.81465	3.3322	0.997	0
N268K	Tolerant	0.882653	3.18885	2.81465	3.3322	0.986	0.01
N268S	Tolerant	0.882653	2.03328	1.79468	1.94591	0.113	0.04
N268T	Tolerant	0.882653	3.18885	2.81465	3.3322	0.879	0.01
N268Y	Tolerant	0.882653	3.18885	2.81465	3.3322	1	0
S269C	Tolerant	0.581633	3.49651	2.03368	-0.0402739	0.092	1
S269G	Tolerant	0.581633	3.49651	2.03368	4.29046	0.992	0.01
S269I	Tolerant	0.581633	3.49651	2.03368	4.29046	0.999	0
S269N	Tolerant	0.581633	3.49651	2.03368	4.29046	0.964	0.01
S269R	Intolerant	0.581633	3.49651	2.03368	4.29046	0.999	0
S269T	Tolerant	0.581633	2.80336	1.63053	2.68102	0.255	0.14
F270C	Intolerant	0	nan	nan	5.01728	1	0
F270I	Intolerant	0	nan	nan	5.01728	1	0
F270L	Intolerant	0	nan	nan	4.32413	1	0.01
F270S	Intolerant	0	nan	nan	5.01728	1	0
F270V	Intolerant	0	nan	nan	5.01728	1	0
F270Y	Tolerant	0	nan	nan	5.01728	1	0.01
E271A	Tolerant	0.803571	5.01396	4.02907	5.01728	1	0
E271D	Tolerant	0.803571	5.01396	4.02907	5.01728	0.999	0
E271G	Tolerant	0.803571	5.01396	4.02907	5.01728	1	0
E271K	Intolerant	0.803571	5.01396	4.02907	5.01728	1	0
E271Q	Intolerant	0.803571	5.01396	4.02907	5.01728	1	0
E271V	Intolerant	0.803571	5.01396	4.02907	5.01728	1	0
V272A	Intolerant	0.994898	3.73781	3.71874	1.48684	1	0.2
V272E	Intolerant	0.994898	4.54333	4.52015	4.74493	1	0
V272G	Intolerant	0.994898	4.5041	4.48112	2.17998	1	0.09
V272L	Intolerant	0.994898	4.54333	4.52015	4.74493	0.998	0
V272M	Intolerant	0.994898	4.54333	4.52015	4.74493	1	0
R273C	Intolerant	0.803571	5.01396	4.02907	5.01728	1	0
R273G	Intolerant	0.803571	5.01396	4.02907	5.01728	1	0
R273H	Intolerant	0.803571	5.01396	4.02907	5.01728	0.831	0
R273L	Intolerant	0.803571	5.01396	4.02907	5.01728	0.999	0
R273P	Intolerant	0.803571	5.01396	4.02907	5.01728	1	0
R273S	Intolerant	0.803571	5.01396	4.02907	5.01728	0.999	0
V274A	Intolerant	0.803571	4.55252	3.65828	4.61512	0.829	0
V274D	Intolerant	0.803571	4.55252	3.65828	4.61512	1	0
V274F	Intolerant	0.803571	4.55252	3.65828	4.61512	0.209	0
V274G	Intolerant	0.803571	4.55252	3.65828	4.61512	0.97	0
V274I	Tolerant	0.803571	1.94763	1.56506	0.683295	0	0.41
V274L	Intolerant	0.803571	4.13663	3.32408	3.92197	0.087	0.04
C275F	Intolerant	0.803571	5.01396	4.02907	5.01728	1	0
C275G	Intolerant	0.803571	5.01396	4.02907	5.01728	1	0
C275R	Intolerant	0.803571	5.01396	4.02907	5.01728	1	0
C275S	Intolerant	0.803571	5.01396	4.02907	5.01728	0.999	0
C275W	Intolerant	0.803571	5.01396	4.02907	5.01728	1	0
C275Y	Intolerant	0.803571	5.01396	4.02907	5.01728	1	0
A276D	Intolerant	0.803571	5.00796	4.02425	5.01064	0.999	0
A276G	Intolerant	0.803571	5.00796	4.02425	5.01064	0.988	0
A276P	Intolerant	0.803571	5.00796	4.02425	5.01064	0.909	0
A276S	Tolerant	0.803571	5.00796	4.02425	5.01064	0.97	0
A276T	Tolerant	0.803571	4.31481	3.46726	3.91202	0.921	0.03
A276V	Tolerant	0.803571	5.00796	4.02425	5.01064	0.998	0
C277F	Intolerant	0.803571	5.01396	4.02907	5.01728	1	0
C277G	Intolerant	0.803571	5.01396	4.02907	5.01728	0.758	0
C277R	Intolerant	0.803571	5.01396	4.02907	5.01728	1	0
C277S	Tolerant	0.803571	5.01396	4.02907	5.01728	0.999	0
C277W	Intolerant	0.803571	5.01396	4.02907	5.01728	0.974	0
C277Y	Intolerant	0.803571	5.01396	4.02907	5.01728	1	0
P278A	Intolerant	0.908163	5.00343	4.54393	5.01728	0.999	0
P278H	Intolerant	0.908163	5.00343	4.54393	5.01728	1	0
P278L	Intolerant	0.908163	5.00343	4.54393	4.32413	1	0.03
P278R	Intolerant	0.908163	5.00343	4.54393	5.01728	1	0
P278S	Intolerant	0.908163	5.00343	4.54393	5.01728	0.999	0
P278T	Intolerant	0.908163	5.00343	4.54393	5.01728	0.999	0
G279A	Intolerant	0.908163	5.00343	4.54393	5.01728	1	0
G279E	Intolerant	0.908163	5.00343	4.54393	5.01728	1	0
G279R	Intolerant	0.908163	5.00343	4.54393	4.32413	1	0.03
G279V	Intolerant	0.908163	5.00343	4.54393	5.01728	1	0
G279W	Intolerant	0.908163	5.00343	4.54393	5.01728	0.998	0
R280G	Intolerant	0.803571	5.01396	4.02907	5.01728	0.999	0
R280I	Intolerant	0.803571	5.01396	4.02907	5.01728	1	0
R280K	Intolerant	0.803571	5.01396	4.02907	4.32413	0.977	0.03
R280S	Intolerant	0.803571	5.01396	4.02907	5.01728	0.984	0
R280T	Intolerant	0.803571	5.01396	4.02907	5.01728	0.998	0
D281A	Intolerant	0	nan	nan	5.02388	0.999	0
D281E	Intolerant	0	nan	nan	5.02388	0.995	0
D281G	Intolerant	0	nan	nan	5.02388	1	0
D281H	Intolerant	0	nan	nan	5.02388	0.963	0
D281N	Intolerant	0	nan	nan	5.02388	0.999	0
D281V	Intolerant	0	nan	nan	5.02388	0.998	0
D281Y	Intolerant	0	nan	nan	5.02388	1	0
R282G	Intolerant	0	nan	nan	5.01728	0.856	0
R282L	Tolerant	0	nan	nan	4.32413	0.998	0.01
R282P	Intolerant	0	nan	nan	5.01728	1	0
R282Q	Tolerant	0	nan	nan	5.01728	1	0
R282W	Intolerant	0	nan	nan	5.01728	1	0
R283C	Tolerant	0.867347	3.58454	3.10904	4.04305	0.089	0
R283G	Tolerant	0.867347	3.58454	3.10904	4.04305	0.042	0
R283H	Intolerant	0.867347	3.1802	2.75834	3.3499	0.952	0.04
R283L	Tolerant	0.867347	3.58454	3.10904	4.04305	0.018	0
R283P	Intolerant	0.867347	3.58454	3.10904	4.04305	0.977	0
R283S	Tolerant	0.867347	3.58454	3.10904	4.04305	0.159	0
T284A	Tolerant	0.961735	3.87277	3.72458	0.984202	0.961	0.29
T284I	Tolerant	0.961735	3.53511	3.39983	3.49651	0.993	0.03
T284K	Tolerant	0.961735	4.50417	4.33182	4.59512	1	0
T284P	Intolerant	0.961735	4.50417	4.33182	4.59512	1	0
T284R	Tolerant	0.961735	4.50417	4.33182	4.59512	1	0
T284S	Tolerant	0.961735	2.4286	2.33566	2.11021	0.91	0.23
E285A	Tolerant	0.971939	4.52024	4.39339	4.70953	1	0
E285D	Tolerant	0.971939	3.16091	3.07221	0.995958	0.762	0.28
E285G	Intolerant	0.971939	4.52024	4.39339	4.70953	1	0
E285K	Intolerant	0.971939	4.52024	4.39339	4.70953	1	0
E285Q	Tolerant	0.971939	4.52024	4.39339	4.70953	1	0
E285V	Intolerant	0.971939	4.52024	4.39339	4.70953	0.999	0
E286A	Intolerant	0.803571	5.01396	4.02907	5.01728	0.998	0
E286D	Intolerant	0.803571	5.01396	4.02907	5.01728	0.287	0
E286G	Intolerant	0.803571	5.01396	4.02907	5.01728	1	0
E286K	Intolerant	0.803571	5.01396	4.02907	5.01728	0.999	0
E286Q	Intolerant	0.803571	5.01396	4.02907	5.01728	0.999	0
E286V	Intolerant	0.803571	5.01396	4.02907	4.32413	0.999	0.02
E287A	Tolerant	0	nan	nan	2.97041	0.061	0.05
E287D	Tolerant	0	nan	nan	0.506561	0	0.42
E287G	Tolerant	0	nan	nan	3.66356	0.038	0.02
E287K	Tolerant	0	nan	nan	3.66356	0.022	0.04
E287Q	Tolerant	0	nan	nan	2.97041	0.77	0.08
E287V	Tolerant	0	nan	nan	4.35671	0.438	0.01
N288D	Tolerant	0.903061	4.58107	4.13699	4.67283	0.64	0.01
N288H	Tolerant	0.903061	4.58107	4.13699	2.03377	1	0.09
N288I	Tolerant	0.903061	4.58107	4.13699	4.67283	0.999	0
N288K	Tolerant	0.903061	4.06121	3.66752	3.97968	0.957	0.01
N288S	Tolerant	0.903061	2.65009	2.39319	1.30553	0.213	0.25
N288T	Tolerant	0.903061	4.58107	4.13699	4.67283	0.959	0
N288Y	Tolerant	0.903061	4.58107	4.13699	4.67283	1	0
L289F	Tolerant	0.581633	-2.18122	-1.26867	-1.5506	0	1
L289H	Tolerant	0.581633	0.847298	0.492816	1.25276	0.094	0.21
L289I	Tolerant	0.581633	-1.18958	-0.691901	-0.496437	0	0.32
L289P	Tolerant	0.581633	1.94591	1.1318	1.94591	0.431	0.08
L289R	Tolerant	0.581633	1.25276	0.728648	1.25276	0.001	0.14
L289V	Tolerant	0.581633	1.25276	0.728648	1.54045	0	0.21
R290C	Tolerant	0.747449	4.39432	3.28453	4.41884	0.986	0.01
R290G	Tolerant	0.747449	3.98141	2.9759	3.03255	0.001	0.08
R290H	Tolerant	0.747449	1.73628	1.29778	1.71079	0	0.24
R290L	Tolerant	0.747449	3.46947	2.59326	3.32023	0	0.06
R290P	Tolerant	0.747449	4.39432	3.28453	4.41884	0.73	0.02
R290S	Tolerant	0.747449	4.39432	3.28453	3.72569	0.135	0.07
K291E	Tolerant	0.581633	4.60517	2.67852	2.21297	0.946	0.08
K291M	Tolerant	0.581633	4.60517	2.67852	4.85203	0.997	0
K291N	Tolerant	0.581633	2.81341	1.63637	3.06027	0.195	0.05
K291Q	Tolerant	0.581633	3.91202	2.27536	3.24259	0.411	0.08
K291R	Tolerant	0.581633	3.91202	2.27536	4.15888	0.916	0.01
K291T	Tolerant	0.581633	4.60517	2.67852	4.15888	0.972	0.01
K292E	Tolerant	0	nan	nan	3.3322	0.048	0.2
K292I	Tolerant	0	nan	nan	2.63906	0.017	0.12
K292N	Tolerant	0	nan	nan	2.07944	0.541	0.17
K292Q	Tolerant	0	nan	nan	0.154151	0.004	0.73
K292R	Tolerant	0	nan	nan	2.92674	0	0.13
K292T	Tolerant	0	nan	nan	1.94591	0.009	0.23
G293A	Intolerant	0	nan	nan	1.79176	0	0.58
G293E	Tolerant	0	nan	nan	0.456758	0.001	0.91
G293R	Tolerant	0	nan	nan	1.79176	0.016	0.4
G293V	Tolerant	0	nan	nan	2.70805	0.182	0.21
G293W	Tolerant	0	nan	nan	3.4012	0.002	0.01
E294A	Tolerant	0	nan	nan	1.07881	0.02	0.66
E294D	Tolerant	0	nan	nan	3.21888	0.013	0.5
E294G	Tolerant	0	nan	nan	1.51413	0.001	0.35
E294K	Tolerant	0	nan	nan	2.12026	0.006	0.78
E294Q	Tolerant	0	nan	nan	2.52573	0.004	0.48
E294V	Tolerant	0	nan	nan	0.579818	0	0.32
P295A	Tolerant	0	nan	nan	0.76214	0	0.81
P295H	Intolerant	0	nan	nan	2.70805	0	0.12
P295L	Tolerant	0	nan	nan	0.836248	0	0.46
P295R	Tolerant	0	nan	nan	3.4012	0	0.47
P295S	Tolerant	0	nan	nan	1.09861	0	0.76
P295T	Tolerant	0	nan	nan	0.567984	0	0.64
H296D	Tolerant	0	nan	nan	0.693147	0	0.61
H296L	Tolerant	0	nan	nan	0	0	0.33
H296N	Tolerant	0	nan	nan	-0.693147	0	0.5
H296P	Tolerant	0	nan	nan	0.693147	0	0.27
H296Q	Tolerant	0	nan	nan	0	0	0.59
H296R	Tolerant	0	nan	nan	-0.916291	0	0.55
H296Y	Tolerant	0	nan	nan	0.693147	0.006	0.09
H297D	Tolerant	0	nan	nan	-1.09861	0	0.25
H297L	Intolerant	0	nan	nan	-1.09861	0	0.16
H297N	Tolerant	0	nan	nan	-2.3979	0	0.52
H297P	Tolerant	0	nan	nan	-3.157	0	1
H297Q	Intolerant	0	nan	nan	0.693147	0.002	0.17
H297R	Tolerant	0	nan	nan	0.693147	0	0.15
H297Y	Intolerant	0	nan	nan	0.693147	0.002	0.01
E298A	Tolerant	0	nan	nan	1.03609	0.02	0.72
E298D	Tolerant	0	nan	nan	2.33537	0	0.56
E298G	Tolerant	0	nan	nan	0.0327898	0.089	0.43
E298K	Tolerant	0	nan	nan	0.869038	0.002	0.86
E298Q	Tolerant	0	nan	nan	2.33537	0.003	0.53
E298V	Tolerant	0	nan	nan	2.74084	0.089	0.26
L299M	Tolerant	0	nan	nan	2.94444	0.836	0.09
L299P	Tolerant	0	nan	nan	-0.100083	0	0.49
L299Q	Tolerant	0	nan	nan	1.335	0.003	0.52
L299R	Tolerant	0	nan	nan	2.25129	0.001	0.43
L299V	Tolerant	0	nan	nan	2.94444	0.088	0.23
P300A	Tolerant	0	nan	nan	1.05605	0.006	0.41
P300H	Tolerant	0	nan	nan	3.82864	0.975	0.02
P300L	Tolerant	0	nan	nan	3.13549	0.194	0.12
P300R	Tolerant	0	nan	nan	3.82864	0.458	0.09
P300S	Tolerant	0	nan	nan	1.88273	0.015	0.26
P300T	Intolerant	0	nan	nan	1.05605	0.003	0.37
P301A	Tolerant	0	nan	nan	1.81529	0.011	0.31
P301L	Tolerant	0	nan	nan	2.37491	0	0.08
P301Q	Tolerant	0	nan	nan	3.06805	0.004	0.1
P301R	Tolerant	0	nan	nan	3.7612	0.084	0.07
P301S	Tolerant	0	nan	nan	0.716678	0	0.54
P301T	Tolerant	0	nan	nan	0.583146	0	0.65
G302A	Tolerant	0	nan	nan	2.32239	0.031	0.5
G302E	Tolerant	0	nan	nan	3.93183	0.017	0.6
G302R	Tolerant	0	nan	nan	1.98592	0.007	0.44
G302V	Tolerant	0	nan	nan	3.93183	0.783	0.18
G302W	Tolerant	0	nan	nan	3.93183	0.988	0.01
S303C	Tolerant	0	nan	nan	3.7612	0.996	0.02
S303G	Tolerant	0	nan	nan	1.12214	0.024	0.43
S303I	Tolerant	0	nan	nan	3.7612	0.96	0.08
S303N	Tolerant	0	nan	nan	1.96944	0.011	0.34
S303R	Tolerant	0	nan	nan	0.23484	0.024	0.71
S303T	Tolerant	0	nan	nan	1.05315	0.235	0.54
T304A	Tolerant	0	nan	nan	0.447312	0	0.69
T304I	Intolerant	0	nan	nan	2.31911	0	0.15
T304N	Intolerant	0	nan	nan	2.31911	0	0.14
T304P	Tolerant	0	nan	nan	1.27766	0.271	0.22
T304S	Tolerant	0	nan	nan	2.03143	0.001	0.23
K305E	Intolerant	0.984694	3.89185	3.83228	3.89182	0.999	0.1
K305M	Intolerant	0.984694	3.51426	3.46047	3.48636	1	0.07
K305N	Intolerant	0.984694	3.86171	3.80261	3.89182	0.999	0.09
K305Q	Intolerant	0.984694	3.98226	3.92131	3.89182	0.996	0.09
K305R	Intolerant	0.984694	3.31408	3.26335	2.97553	1	0.18
K305T	Intolerant	0.984694	3.44886	3.39607	3.48636	0.969	0.12
R306G	Intolerant	0	nan	nan	4.56435	0.996	0
R306L	Intolerant	0	nan	nan	3.8712	0.996	0.03
R306P	Intolerant	0	nan	nan	3.8712	0.998	0.03
R306Q	Intolerant	0	nan	nan	3.8712	0.926	0.02
A307E	Intolerant	0.642857	2.84383	1.82817	1.68176	0.06	0.74
A307G	Tolerant	0.642857	3.64855	2.34549	3.7612	0.474	0.23
A307P	Tolerant	0.642857	3.30197	2.1227	2.66259	0.865	0.19
A307S	Tolerant	0.642857	2.60882	1.6771	0.927987	0.034	0.69
A307T	Tolerant	0.642857	2.40609	1.54677	1.81529	0.012	0.45
A307V	Tolerant	0.642857	1.91568	1.23151	1.56398	0.015	0.29
L308M	Tolerant	0.696429	2.68272	1.86832	2.5177	0.011	0.21
L308P	Tolerant	0.696429	3.95151	2.75195	4.12713	0.885	0.25
L308Q	Intolerant	0.696429	3.95151	2.75195	4.12713	0.554	0.45
L308R	Tolerant	0.696429	3.77823	2.63126	3.43399	0.068	0.46
L308V	Tolerant	0.696429	2.57115	1.79062	1.64223	0.031	0.53
P309A	Tolerant	0	nan	nan	2.48491	0.005	0.14
P309H	Tolerant	0	nan	nan	4.09434	0.74	0.01
P309L	Tolerant	0	nan	nan	2.48491	0.167	0.14
P309R	Tolerant	0	nan	nan	2.99573	0.028	0.11
P309S	Tolerant	0	nan	nan	0.356675	0.002	0.7
P309T	Tolerant	0	nan	nan	1.09861	0.015	0.32
N310D	Tolerant	0	nan	nan	1.79176	0	0.61
N310H	Tolerant	0	nan	nan	-1.38629	0	0.17
N310I	Tolerant	0	nan	nan	1.79176	0.002	0.18
N310K	Tolerant	0	nan	nan	-0.510826	0	0.93
N310S	Tolerant	0	nan	nan	-0.693147	0	0.75
N310T	Tolerant	0	nan	nan	-1.67398	0	0.62
N310Y	Tolerant	0	nan	nan	1.79176	0.012	0.04
N311D	Tolerant	0	nan	nan	0.405465	0	0.66
N311H	Tolerant	0	nan	nan	1.38629	0	0.12
N311I	Tolerant	0	nan	nan	1.79176	0.013	0.23
N311K	Tolerant	0	nan	nan	2.48491	0.001	0.73
N311S	Tolerant	0	nan	nan	-0.559616	0	1
N311T	Tolerant	0	nan	nan	0.182322	0	0.63
N311Y	Tolerant	0	nan	nan	2.48491	0.025	0.03
T312A	Tolerant	0	nan	nan	1.05861	0.004	0.62
T312I	Tolerant	0	nan	nan	0.595983	0.147	0.4
T312N	Tolerant	0	nan	nan	3.89182	0.02	0.2
T312P	Tolerant	0	nan	nan	1.32687	0	0.31
T312S	Tolerant	0	nan	nan	1.18377	0	0.51
S313C	Tolerant	0	nan	nan	3.23868	0.987	0.05
S313G	Tolerant	0	nan	nan	3.23868	0.006	0.3
S313I	Tolerant	0	nan	nan	3.23868	0.613	0.17
S313N	Tolerant	0	nan	nan	3.23868	0.006	0.39
S313R	Tolerant	0	nan	nan	3.93183	0.76	0.41
S313T	Tolerant	0	nan	nan	1.62924	0.003	0.53
S314A	Tolerant	0	nan	nan	1.0245	0.001	0.77
S314C	Tolerant	0	nan	nan	3.66356	0.012	0.04
S314F	Tolerant	0	nan	nan	2.97041	0.715	0.05
S314P	Tolerant	0	nan	nan	1.58412	0.002	0.3
S314T	Tolerant	0	nan	nan	1.71765	0.027	0.55
S314Y	Tolerant	0	nan	nan	3.66356	0.836	0.03
S315A	Tolerant	0	nan	nan	1.47331	0.059	0.7
S315C	Tolerant	0	nan	nan	3.8712	0.992	0.04
S315F	Tolerant	0	nan	nan	3.17805	0.849	0.07
S315P	Tolerant	0	nan	nan	1.30625	0.002	0.38
S315T	Tolerant	0	nan	nan	0.693147	0.002	0.67
S315Y	Tolerant	0	nan	nan	3.8712	0.972	0.06
P316A	Tolerant	0	nan	nan	1.2852	0.059	0.43
P316H	Tolerant	0	nan	nan	3.157	0.992	0.08
P316L	Tolerant	0	nan	nan	2.24071	0.446	0.16
P316R	Tolerant	0	nan	nan	3.85015	0.849	0.11
P316S	Tolerant	0	nan	nan	0.517943	0.021	0.72
P316T	Intolerant	0	nan	nan	0.266629	0.002	0.82
Q317E	Tolerant	0	nan	nan	2.60269	0.001	0.65
Q317H	Tolerant	0	nan	nan	1.90954	0.836	0.11
Q317K	Tolerant	0	nan	nan	3.29584	0.001	0.57
Q317L	Tolerant	0	nan	nan	1.6864	0.003	0.25
Q317P	Tolerant	0	nan	nan	0.204794	0	0.55
Q317R	Tolerant	0	nan	nan	0.993252	0.105	0.43
P318A	Tolerant	0	nan	nan	1.40691	0.014	0.88
P318L	Tolerant	0	nan	nan	2.79321	0.152	0.42
P318Q	Tolerant	0	nan	nan	1.18377	0.011	0.77
P318R	Tolerant	0	nan	nan	3.89182	0.603	0.5
P318S	Tolerant	0	nan	nan	1.32687	0.005	0.94
P318T	Tolerant	0	nan	nan	1.81238	0.003	0.66
K319E	Intolerant	0.642857	3.06919	1.97305	2.11223	1	0.13
K319M	Tolerant	0.642857	4.76979	3.06629	4.82028	0.999	0
K319N	Tolerant	0.642857	4.42321	2.84349	4.12713	1	0.02
K319Q	Tolerant	0.642857	4.07664	2.6207	4.12713	1	0.01
K319R	Tolerant	0.642857	3.52733	2.26757	3.43399	0.975	0.06
K319T	Tolerant	0.642857	4.76979	3.06629	4.82028	1	0
K320E	Tolerant	0.581633	4.72739	2.7496	4.11087	0.828	0.03
K320M	Intolerant	0.581633	4.72739	2.7496	4.80402	1	0
K320N	Intolerant	0.581633	4.72739	2.7496	4.80402	0.996	0
K320Q	Intolerant	0.581633	4.72739	2.7496	4.80402	0.996	0.01
K320R	Tolerant	0.581633	2.4248	1.41034	2.40613	0.329	0.12
K320T	Intolerant	0.581633	4.72739	2.7496	4.11087	0.996	0.01
K321E	Intolerant	0	nan	nan	3.82864	0.974	0.21
K321I	Tolerant	0	nan	nan	2.03688	0.885	0.16
K321N	Intolerant	0	nan	nan	3.13549	0.992	0.14
K321Q	Tolerant	0	nan	nan	3.82864	0.996	0.13
K321R	Tolerant	0	nan	nan	0.0444518	0.536	0.72
K321T	Tolerant	0	nan	nan	2.2192	0.771	0.24
P322A	Tolerant	0.696429	3.45755	2.40794	2.11021	0.037	0.22
P322L	Tolerant	0.696429	2.66304	1.85462	1.70475	0.009	0.16
P322Q	Tolerant	0.696429	3.45755	2.40794	3.49651	0.91	0.16
P322R	Tolerant	0.696429	1.95969	1.36478	-0.374693	0.009	0.77
P322S	Tolerant	0.696429	3.1829	2.21666	2.3979	0.589	0.19
P322T	Tolerant	0.696429	2.28702	1.59275	2.11021	0.02	0.17
L323M	Tolerant	0.844388	2.21975	1.87433	2.14007	0.372	0.11
L323P	Tolerant	0.844388	2.69771	2.27791	0.635989	0.009	0.27
L323Q	Tolerant	0.844388	3.40156	2.87224	3.52636	0.953	0.58
L323R	Tolerant	0.844388	3.40156	2.87224	3.52636	0.953	0.52
L323V	Tolerant	0.844388	2.89746	2.44658	2.83321	0.037	0.28
D324A	Tolerant	0	nan	nan	3.68051	0.999	0.03
D324E	Tolerant	0	nan	nan	1.64363	0.84	0.25
D324G	Tolerant	0	nan	nan	4.08598	1	0.02
D324H	Tolerant	0	nan	nan	4.77912	1	0
D324N	Tolerant	0	nan	nan	3.16969	1	0.06
D324V	Tolerant	0	nan	nan	4.77912	0.999	0
D324Y	Tolerant	0	nan	nan	4.77912	1	0
G325A	Tolerant	0	nan	nan	2.83321	0	0.26
G325E	Tolerant	0	nan	nan	-0.443931	0	1
G325R	Tolerant	0	nan	nan	2.42775	0.001	0.22
G325V	Tolerant	0	nan	nan	3.52636	0.045	0.09
E326A	Tolerant	0	nan	nan	4.77068	0.999	0
E326D	Tolerant	0	nan	nan	1.59263	0.932	0.18
E326G	Tolerant	0	nan	nan	3.67207	0.999	0.04
E326K	Tolerant	0	nan	nan	4.07754	0.932	0.02
E326Q	Tolerant	0	nan	nan	4.77068	0.999	0
E326V	Tolerant	0	nan	nan	4.77068	0.99	0
Y327C	Tolerant	0.867347	2.97227	2.57799	2.59027	0.999	0.05
Y327D	Tolerant	0.867347	3.54989	3.07899	3.68888	0.992	0.01
Y327F	Tolerant	0.867347	3.54989	3.07899	3.68888	0.974	0.02
Y327H	Tolerant	0.867347	3.54989	3.07899	3.68888	0.234	0.01
Y327N	Tolerant	0.867347	3.54989	3.07899	3.68888	0.985	0.01
Y327S	Tolerant	0.867347	3.54989	3.07899	3.68888	0.902	0.02
F328C	Tolerant	0	nan	nan	3.83945	0.732	0.03
F328I	Tolerant	0	nan	nan	4.5326	0.933	0
F328L	Tolerant	0	nan	nan	2.04769	0.971	0.09
F328S	Intolerant	0	nan	nan	3.83945	0.971	0.01
F328V	Tolerant	0	nan	nan	4.5326	0.992	0
F328Y	Tolerant	0	nan	nan	0.74841	0.678	0.55
T329A	Tolerant	0.770408	3.65763	2.81786	3.62434	0.881	0.32
T329I	Tolerant	0.770408	2.3381	1.80129	2.23805	0.109	0.31
T329N	Tolerant	0.770408	3.35353	2.58358	3.21888	0.981	0.21
T329P	Tolerant	0.770408	4.26413	3.28512	4.31749	0.56	0.13
T329S	Tolerant	0.770408	2.87783	2.21711	2.93119	0.981	0.29
L330F	Tolerant	0	nan	nan	4.21213	0.848	0.01
L330H	Intolerant	0	nan	nan	4.90527	1	0
L330I	Tolerant	0	nan	nan	3.51898	0.96	0.03
L330P	Intolerant	0	nan	nan	4.90527	1	0
L330R	Intolerant	0	nan	nan	4.90527	1	0
L330V	Tolerant	0	nan	nan	3.80666	0.986	0.01
Q331E	Tolerant	0	nan	nan	2.48491	0.072	0.26
Q331H	Tolerant	0	nan	nan	1.09861	0.026	0.25
Q331K	Tolerant	0	nan	nan	1.04982	0.001	0.4
Q331L	Tolerant	0	nan	nan	4.09434	0.011	0.06
Q331P	Tolerant	0	nan	nan	0.660357	0.058	0.42
Q331R	Tolerant	0	nan	nan	2.48491	0.011	0.17
I332F	Tolerant	0	nan	nan	4.36945	0.992	0
I332L	Tolerant	0	nan	nan	3.27084	0.722	0.03
I332M	Intolerant	0	nan	nan	4.36945	0.948	0
I332N	Intolerant	0	nan	nan	4.36945	0.999	0
I332S	Intolerant	0	nan	nan	4.36945	0.992	0
I332T	Intolerant	0	nan	nan	4.36945	0.992	0
I332V	Tolerant	0	nan	nan	0.120953	0.587	0.94
R333C	Tolerant	0	nan	nan	4.06044	0.999	0.03
R333G	Tolerant	0	nan	nan	4.75359	0.936	0
R333H	Tolerant	0	nan	nan	2.67415	0.062	0.07
R333L	Tolerant	0	nan	nan	4.75359	0.064	0
R333P	Intolerant	0	nan	nan	4.06044	0.967	0.03
R333S	Tolerant	0	nan	nan	4.75359	0.936	0
G334A	Tolerant	0.642857	4.77838	3.07182	4.95583	0.998	0
G334E	Tolerant	0.642857	4.77838	3.07182	4.95583	1	0
G334R	Tolerant	0.642857	4.77838	3.07182	4.95583	1	0
G334V	Intolerant	0.642857	4.77838	3.07182	4.95583	0.999	0
G334W	Intolerant	0.642857	4.77838	3.07182	4.95583	1	0
R335C	Tolerant	0	nan	nan	4.86753	1	0
R335G	Tolerant	0	nan	nan	4.86753	0.985	0
R335H	Tolerant	0	nan	nan	3.76892	0.409	0.01
R335L	Tolerant	0	nan	nan	4.17439	0.238	0.02
R335P	Tolerant	0	nan	nan	4.17439	0.993	0.02
R335S	Tolerant	0	nan	nan	4.17439	0.985	0.01
E336A	Tolerant	0	nan	nan	3.54578	0.014	0.03
E336D	Tolerant	0	nan	nan	2.2465	0.661	0.11
E336G	Tolerant	0	nan	nan	3.95124	0.122	0.02
E336K	Tolerant	0	nan	nan	1.69995	0.006	0.25
E336Q	Tolerant	0	nan	nan	3.95124	0.287	0.02
E336V	Tolerant	0	nan	nan	4.64439	0.774	0
R337C	Intolerant	0.961735	4.43258	4.26297	4.59512	0.696	0
R337G	Intolerant	0.961735	4.43258	4.26297	4.59512	0.991	0.01
R337H	Tolerant	0.961735	2.6852	2.58245	2.3979	0.96	0.16
R337L	Intolerant	0.961735	4.43258	4.26297	4.59512	0.995	0.01
R337P	Intolerant	0.961735	4.43258	4.26297	4.59512	0.999	0.01
R337S	Intolerant	0.961735	4.43258	4.26297	4.59512	0.991	0.01
F338C	Tolerant	0	nan	nan	4.06044	0.998	0
F338I	Tolerant	0	nan	nan	4.06044	0.963	0
F338L	Tolerant	0	nan	nan	4.06044	0.787	0
F338S	Intolerant	0	nan	nan	3.3673	0.981	0.03
F338V	Tolerant	0	nan	nan	4.06044	0.963	0
F338Y	Tolerant	0	nan	nan	-0.416894	0.003	1
E339A	Tolerant	0	nan	nan	4.09434	0.868	0.04
E339D	Tolerant	0	nan	nan	4.09434	0.868	0.02
E339G	Tolerant	0	nan	nan	4.78749	0.959	0.01
E339K	Tolerant	0	nan	nan	2.84158	0.188	0.07
E339Q	Tolerant	0	nan	nan	4.78749	0.992	0.01
E339V	Tolerant	0	nan	nan	4.09434	0.979	0.02
M340I	Tolerant	0	nan	nan	1.30933	0.011	0.25
M340K	Tolerant	0	nan	nan	4.60517	0.924	0
[truncated: 317 more rows]

## Sheet: S1. APH2
Supplementary data S1. Calculated CE, CS and SIFT score of the variants from mutagenesis studies.
variation	measured functional imapcts	scores
		CN	CC	CE	CS	pph2	SIFT
M1A	Tolerant	0	nan	nan	0.594707	0.816	0.77
M1C	Tolerant	0	nan	nan	3.3673	0.974	0.06
M1E	Tolerant	0	nan	nan	0.882389	0.915	1
M1D	Tolerant	0	nan	nan	1.17007	0.974	0.63
M1G	Tolerant	0	nan	nan	3.3673	0.915	0.38
M1F	Tolerant	0	nan	nan	3.3673	0.915	0.08
M1I	Tolerant	0	nan	nan	2.67415	0.816	0.2
M1H	Tolerant	0	nan	nan	1.75786	0.974	0.14
M1K	Tolerant	0	nan	nan	2.67415	0.915	0.91
M1L	Tolerant	0	nan	nan	1.981	0.455	0.33
M1N	Tolerant	0	nan	nan	2.26868	0.974	0.49
M1Q	Tolerant	0	nan	nan	1.42139	0.915	0.59
M1P	Tolerant	0	nan	nan	1.75786	0.974	0.28
M1S	Tolerant	0	nan	nan	1.981	0.915	0.73
M1R	Tolerant	0	nan	nan	2.26868	0.915	0.53
M1T	Tolerant	0	nan	nan	1.981	0.915	0.58
M1W	Tolerant	0	nan	nan	3.3673	0.993	0.02
M1V	Tolerant	0	nan	nan	1.981	0.659	0.3
M1Y	Tolerant	0	nan	nan	2.26868	0.974	0.08
I2A	Tolerant	0	nan	nan	0	0.016	0.77
I2C	Tolerant	0	nan	nan	0.693147	0.901	0.06
I2E	Tolerant	0	nan	nan	-0.916291	0.07	1
I2D	Tolerant	0	nan	nan	-1.38629	0.002	0.64
I2G	Tolerant	0	nan	nan	-0.916291	0.07	0.4
I2F	Tolerant	0	nan	nan	0	0.722	0.1
I2H	Tolerant	0	nan	nan	0	0.901	0.15
I2K	Tolerant	0	nan	nan	0.693147	0.148	0.9
I2M	Tolerant	0	nan	nan	-1.94591	0.901	0.19
I2L	Tolerant	0	nan	nan	-0.693147	0.032	0.34
I2N	Tolerant	0	nan	nan	-1.50408	0.07	0.53
I2Q	Tolerant	0	nan	nan	0.693147	0.46	0.58
I2P	Tolerant	0	nan	nan	-1.60944	0.26	0.31
I2S	Tolerant	0	nan	nan	-1.8718	0.002	0.77
I2R	Tolerant	0	nan	nan	-2.70805	0.46	0.66
I2T	Tolerant	0	nan	nan	-1.94591	0.001	0.62
I2W	Tolerant	0	nan	nan	0.693147	0.972	0.03
I2V	Tolerant	0	nan	nan	-0.693147	0.032	0.31
I2Y	Tolerant	0	nan	nan	0.693147	0.722	0.09
E3A	Tolerant	0	nan	nan	0.969401	0.013	0.66
E3C	Tolerant	0	nan	nan	3.3673	0.81	0.04
E3D	Tolerant	0	nan	nan	0.534082	0	0.6
E3G	Tolerant	0	nan	nan	2.67415	0	0.31
E3F	Tolerant	0	nan	nan	3.3673	0.333	0.05
E3I	Tolerant	0	nan	nan	1.75786	0.333	0.17
E3H	Tolerant	0	nan	nan	2.67415	0.548	0.11
E3K	Tolerant	0	nan	nan	1.17007	0.015	0.8
E3M	Tolerant	0	nan	nan	0.969401	0.81	0.16
E3L	Tolerant	0	nan	nan	1.981	0.067	0.27
E3N	Tolerant	0	nan	nan	1.75786	0.006	0.43
E3Q	Tolerant	0	nan	nan	1.981	0.067	0.5
E3S	Tolerant	0	nan	nan	0.969401	0.006	0.67
E3R	Tolerant	0	nan	nan	1.981	0.067	0.45
E3W	Tolerant	0	nan	nan	2.67415	0.81	0.03
E3V	Tolerant	0	nan	nan	1.75786	0.179	0.27
E3Y	Tolerant	0	nan	nan	2.67415	0.548	0.05
Q4A	Tolerant	0	nan	nan	-1.09861	0.002	0.8
Q4C	Tolerant	0	nan	nan	1.60944	0.548	0.06
Q4E	Tolerant	0	nan	nan	-0.470004	0.002	1
Q4D	Tolerant	0	nan	nan	-0.182322	0.001	0.63
Q4G	Tolerant	0	nan	nan	0.510826	0.002	0.38
Q4F	Tolerant	0	nan	nan	0.223144	0.086	0.08
Q4I	Tolerant	0	nan	nan	-0.182322	0.086	0.23
Q4H	Tolerant	0	nan	nan	-0.182322	0	0.15
Q4K	Tolerant	0	nan	nan	-0.182322	0.002	0.92
Q4M	Tolerant	0	nan	nan	-1.09861	0.333	0.19
Q4L	Tolerant	0	nan	nan	-0.182322	0.004	0.33
Q4N	Tolerant	0	nan	nan	0	0	0.49
Q4P	Tolerant	0	nan	nan	-1.38629	0.038	0.37
Q4S	Tolerant	0	nan	nan	-1.335	0.002	0.81
Q4R	Tolerant	0	nan	nan	-0.336472	0.001	0.54
Q4T	Tolerant	0	nan	nan	-1.09861	0.002	0.62
Q4W	Tolerant	0	nan	nan	0.916291	0.548	0.03
Q4Y	Tolerant	0	nan	nan	1.60944	0.013	0.06
D5A	Tolerant	0	nan	nan	-0.788457	0.574	0.78
D5C	Tolerant	0	nan	nan	1.60944	0.996	0.07
D5E	Tolerant	0	nan	nan	1.20397	0.732	1
D5G	Tolerant	0	nan	nan	0.693147	0.732	0.4
D5F	Tolerant	0	nan	nan	0.510826	0.986	0.11
D5H	Tolerant	0	nan	nan	2.30259	0.986	0.16
D5K	Tolerant	0	nan	nan	0.693147	0.574	0.93
D5M	Tolerant	0	nan	nan	-0.530628	0.996	0.13
D5L	Tolerant	0	nan	nan	0	0.869	0.35
D5N	Tolerant	0	nan	nan	0.356675	0.869	0.51
D5Q	Tolerant	0	nan	nan	-0.530628	0.869	0.6
D5P	Tolerant	0	nan	nan	-0.470004	0.953	0.29
D5S	Tolerant	0	nan	nan	-0.262364	0.051	0.75
D5R	Tolerant	0	nan	nan	0.510826	0.113	0.54
D5T	Tolerant	0	nan	nan	-0.0953102	0.574	0.59
D5W	Tolerant	0	nan	nan	2.30259	0.996	0.03
D5V	Tolerant	0	nan	nan	0	0.953	0.32
D5Y	Tolerant	0	nan	nan	1.60944	0.986	0.12
G6A	Tolerant	0	nan	nan	-1.09861	0.86	0.79
G6C	Tolerant	0	nan	nan	-1.34373	0.998	0.09
G6E	Tolerant	0	nan	nan	-0.77319	0.956	1
G6D	Tolerant	0	nan	nan	-0.77319	0.956	0.63
G6F	Tolerant	0	nan	nan	0.693147	0.998	0.12
G6I	Tolerant	0	nan	nan	0.405465	0.978	0.22
G6H	Tolerant	0	nan	nan	0.182322	0.998	0.18
G6K	Tolerant	0	nan	nan	0.405465	0.16	0.92
G6M	Tolerant	0	nan	nan	-1.09861	0.998	0.14
G6L	Tolerant	0	nan	nan	-0.405465	0.956	0.36
G6N	Tolerant	0	nan	nan	0.693147	0.956	0.5
G6Q	Tolerant	0	nan	nan	-0.154151	0.956	0.6
G6P	Tolerant	0	nan	nan	-0.510826	0.043	0.29
G6S	Tolerant	0	nan	nan	-0.693147	0.86	0.75
G6R	Tolerant	0	nan	nan	0.693147	0.915	0.54
G6W	Tolerant	0	nan	nan	1.79176	0.998	0.04
G6V	Tolerant	0	nan	nan	-0.405465	0.978	0.33
G6Y	Tolerant	0	nan	nan	1.09861	0.998	0.14
L7A	Tolerant	0	nan	nan	-0.693147	0.742	0.76
L7C	Tolerant	0	nan	nan	2.48491	0.998	0.05
L7E	Tolerant	0	nan	nan	-0.405465	0.993	1
L7D	Tolerant	0	nan	nan	-0.287682	0.993	0.62
L7G	Tolerant	0	nan	nan	0.875469	0.993	0.38
L7F	Tolerant	0	nan	nan	0.182322	0.993	0.06
L7I	Tolerant	0	nan	nan	0	0.934	0.2
L7H	Tolerant	0	nan	nan	0.875469	0.998	0.13
L7K	Tolerant	0	nan	nan	1.38629	0.98	0.91
L7M	Tolerant	0	nan	nan	-0.348307	0.993	0.12
L7N	Tolerant	0	nan	nan	0.875469	0.993	0.49
L7Q	Tolerant	0	nan	nan	0.693147	0.993	0.58
L7P	Tolerant	0	nan	nan	-0.223144	0.085	0.28
L7S	Tolerant	0	nan	nan	-0.348307	0.874	0.73
L7R	Tolerant	0	nan	nan	0.182322	0.993	0.52
L7T	Tolerant	0	nan	nan	1.09861	0.213	0.56
L7W	Tolerant	0	nan	nan	2.48491	0.998	0.02
L7V	Tolerant	0	nan	nan	0.405465	0.853	0.29
L7Y	Tolerant	0	nan	nan	2.48491	0.993	0.04
H8A	Tolerant	0	nan	nan	-2.07944	0.07	0.8
H8C	Tolerant	0	nan	nan	0	0.001	0.06
H8D	Tolerant	0	nan	nan	-1.29928	0.26	0.62
H8G	Tolerant	0	nan	nan	-1.46634	0.26	0.39
H8F	Tolerant	0	nan	nan	0.405465	0.296	0.05
H8I	Tolerant	0	nan	nan	-1.38629	0.002	0.23
H8K	Tolerant	0	nan	nan	0	0.036	0.88
H8M	Tolerant	0	nan	nan	-0.510826	0.749	0.12
H8L	Tolerant	0	nan	nan	-0.980829	0.036	0.32
H8N	Tolerant	0	nan	nan	-0.847298	0.26	0.48
H8Q	Tolerant	0	nan	nan	-0.847298	0.002	0.56
H8P	Tolerant	0	nan	nan	-2.30259	0.722	0.38
H8S	Tolerant	0	nan	nan	-1.29928	0.148	0.73
H8R	Tolerant	0	nan	nan	-1.46634	0.001	0.55
H8T	Tolerant	0	nan	nan	-1.09861	0.26	0.56
H8W	Tolerant	0	nan	nan	1.09861	0.972	0.02
H8V	Tolerant	0	nan	nan	-1.20397	0.036	0.3
H8Y	Tolerant	0	nan	nan	1.09861	0.722	0.04
A9C	Tolerant	0	nan	nan	1.17865	0.992	0.14
A9E	Tolerant	0	nan	nan	0.262364	0.617	1
A9D	Tolerant	0	nan	nan	1.17865	0.739	0.64
A9G	Tolerant	0	nan	nan	1.17865	0.617	0.48
A9F	Tolerant	0	nan	nan	1.17865	0.85	0.37
A9I	Tolerant	0	nan	nan	-0.268264	0.048	0.36
A9H	Tolerant	0	nan	nan	1.8718	0.977	0.35
A9K	Tolerant	0	nan	nan	0.485508	0.617	0.94
A9M	Tolerant	0	nan	nan	-1.12393	0.92	0.24
A9L	Tolerant	0	nan	nan	-0.931558	0.021	0.6
A9N	Tolerant	0	nan	nan	0.485508	0.012	0.58
A9Q	Tolerant	0	nan	nan	1.17865	0.92	0.64
A9P	Tolerant	0	nan	nan	-1.01857	0.012	0.38
A9S	Tolerant	0	nan	nan	0.77319	0.617	0.82
A9R	Tolerant	0	nan	nan	1.46634	0.85	0.61
A9T	Tolerant	0	nan	nan	0.619039	0.059	0.68
A9W	Tolerant	0	nan	nan	2.56495	0.992	0.1
A9V	Tolerant	0	nan	nan	0	0.059	0.49
A9Y	Tolerant	0	nan	nan	1.8718	0.972	0.49
G10A	Tolerant	0	nan	nan	-1.04982	0.478	0.87
G10C	Tolerant	0	nan	nan	1.94591	0.999	0.05
G10E	Tolerant	0	nan	nan	-0.693147	0.419	1
G10D	Tolerant	0	nan	nan	-1.31219	0.068	0.78
G10F	Tolerant	0	nan	nan	0.847298	0.986	0.08
G10I	Tolerant	0	nan	nan	0.847298	0.677	0.19
G10H	Tolerant	0	nan	nan	-0.538997	0.999	0.22
G10K	Tolerant	0	nan	nan	0.154151	0.947	0.87
G10M	Tolerant	0	nan	nan	0.847298	0.835	0.12
G10L	Tolerant	0	nan	nan	0.336472	0.835	0.31
G10N	Tolerant	0	nan	nan	-0.887303	0.973	0.57
G10Q	Tolerant	0	nan	nan	-0.826679	0.973	0.66
G10P	Tolerant	0	nan	nan	-1.45529	0.986	0.48
G10S	Tolerant	0	nan	nan	-0.998529	0.91	0.87
G10R	Tolerant	0	nan	nan	-0.538997	0.973	0.58
G10T	Tolerant	0	nan	nan	-0.998529	0.986	0.65
G10W	Tolerant	0	nan	nan	1.94591	0.999	0.02
G10V	Tolerant	0	nan	nan	0.559616	0.478	0.28
G10Y	Tolerant	0	nan	nan	0.847298	0.995	0.09
S11A	Tolerant	0	nan	nan	-0.287682	0.001	0.08
S11C	Tolerant	0	nan	nan	1.79176	0.984	0.01
S11E	Tolerant	0	nan	nan	0.693147	0.511	0.03
S11D	Tolerant	0	nan	nan	1.79176	0.028	0.01
S11G	Tolerant	0	nan	nan	1.79176	0.364	0.01
S11F	Tolerant	0	nan	nan	-0.77319	0.907	0.15
S11I	Tolerant	0	nan	nan	-1.42712	0.583	0.23
S11H	Tolerant	0	nan	nan	1.09861	0.996	0.03
S11K	Tolerant	0	nan	nan	1.79176	0.85	0.01
S11M	Tolerant	0	nan	nan	-1.34373	0.366	0.23
S11L	Tolerant	0	nan	nan	-2.87168	0.009	1
S11N	Tolerant	0	nan	nan	1.79176	0.151	0.01
S11Q	Tolerant	0	nan	nan	1.79176	0.952	0.01
S11P	Tolerant	0	nan	nan	0.182322	0.942	0.03
S11R	Tolerant	0	nan	nan	0.405465	0.952	0.05
S11T	Tolerant	0	nan	nan	0.182322	0.001	0.05
S11W	Tolerant	0	nan	nan	1.09861	0.996	0.02
S11V	Tolerant	0	nan	nan	-1.50408	0.006	0.32
S11Y	Tolerant	0	nan	nan	1.79176	0.984	0.03
P12A	Tolerant	0.756654	2.99398	2.26541	3.43935	1	0.02
P12C	Tolerant	0.756654	4.18849	3.16924	5.23111	1	0
P12E	Tolerant	0.756654	3.84191	2.907	4.1325	1	0.02
P12D	Tolerant	0.756654	3.84191	2.907	3.84481	0.999	0.02
P12G	Tolerant	0.756654	4.18849	3.16924	5.23111	1	0
P12F	Tolerant	0.756654	4.18849	3.16924	5.23111	1	0
P12I	Tolerant	0.756654	3.95744	2.99441	4.53796	1	0.01
P12H	Tolerant	0.756654	3.95744	2.99441	4.53796	1	0.01
P12K	Tolerant	0.756654	4.07296	3.08182	3.84481	1	0.03
P12M	Tolerant	0.756654	3.57368	2.70404	3.43935	1	0.03
P12L	Tolerant	0.756654	3.84191	2.907	4.1325	1	0.02
P12N	Tolerant	0.756654	3.49534	2.64476	3.84481	1	0.02
P12Q	Tolerant	0.756654	4.18849	3.16924	5.23111	1	0
P12S	Tolerant	0.756654	3.77434	2.85587	4.1325	1	0.02
P12R	Tolerant	0.756654	3.88986	2.94328	4.1325	1	0.02
P12T	Tolerant	0.756654	3.42776	2.59363	3.43935	1	0.03
P12W	Tolerant	0.756654	4.18849	3.16924	5.23111	1	0
P12V	Tolerant	0.756654	4.18849	3.16924	5.23111	1	0
P12Y	Tolerant	0.756654	4.18849	3.16924	5.23111	1	0
A13C	Tolerant	0	nan	nan	3.09104	0.996	0.05
A13E	Tolerant	0	nan	nan	0.565314	0.142	1
A13D	Tolerant	0	nan	nan	1.4816	0.178	0.59
A13G	Tolerant	0	nan	nan	1.07614	0.001	0.37
A13F	Tolerant	0	nan	nan	3.78419	0.976	0.04
A13I	Tolerant	0	nan	nan	2.3979	0.702	0.18
A13H	Tolerant	0	nan	nan	2.17475	0.662	0.13
A13K	Tolerant	0	nan	nan	1.58697	0.851	0.84
A13M	Tolerant	0	nan	nan	3.09104	0.988	0.09
A13L	Tolerant	0	nan	nan	1.83828	0.851	0.28
A13N	Tolerant	0	nan	nan	1.4816	0.025	0.47
A13Q	Tolerant	0	nan	nan	1.99243	0.507	0.52
A13P	Tolerant	0	nan	nan	0.200671	0.009	0.41
A13S	Tolerant	0	nan	nan	0.606136	0.009	0.74
A13R	Tolerant	0	nan	nan	1.70475	0.261	0.48
A13T	Tolerant	0	nan	nan	1.21924	0.058	0.55
A13W	Tolerant	0	nan	nan	2.3979	0.314	0.02
A13V	Tolerant	0	nan	nan	1.70475	0.054	0.29
A13Y	Tolerant	0	nan	nan	3.78419	0.976	0.03
A14C	Tolerant	0	nan	nan	3.38439	0.999	0.05
A14E	Tolerant	0	nan	nan	1.36949	0.808	0.87
A14D	Tolerant	0	nan	nan	2.13163	0.981	0.49
A14G	Tolerant	0	nan	nan	0.819441	0.01	0.51
A14F	Tolerant	0	nan	nan	3.38439	0.997	0.07
A14I	Tolerant	0	nan	nan	3.38439	0.99	0.14
A14H	Tolerant	0	nan	nan	3.38439	1	0.11
A14K	Tolerant	0	nan	nan	1.24432	0.99	0.83
A14M	Tolerant	0	nan	nan	2.4681	0.999	0.11
A14L	Tolerant	0	nan	nan	2.97893	0.919	0.25
A14Q	Tolerant	0	nan	nan	1.67964	0.997	0.51
A14P	Tolerant	0	nan	nan	1.77495	0.716	0.25
A14S	Tolerant	0	nan	nan	0.781701	0.089	0.75
A14R	Tolerant	0	nan	nan	1.59263	0.904	0.48
A14T	Tolerant	0	nan	nan	1.36949	0.405	0.51
A14W	Tolerant	0	nan	nan	4.07754	1	0.01
A14V	Tolerant	0	nan	nan	2.13163	0.808	0.25
A14Y	Tolerant	0	nan	nan	4.07754	1	0.03
W15A	Intolerant	0.520913	1.60944	0.838376	4.18965	0.993	0.01
W15C	Intolerant	0.520913	1.60944	0.838376	4.18965	1	0
W15E	Intolerant	0.520913	1.60944	0.838376	4.18965	1	0
W15D	Intolerant	0.520913	1.60944	0.838376	4.18965	1	0
W15G	Tolerant	0.520913	1.60944	0.838376	4.18965	1	0
W15F	Tolerant	0.520913	1.60944	0.838376	1.88707	0.259	0.08
W15H	Intolerant	0.520913	1.60944	0.838376	4.18965	1	0
W15K	Intolerant	0.520913	1.60944	0.838376	4.18965	1	0
W15M	Tolerant	0.520913	0.916291	0.477307	1.79176	0.971	0.12
W15L	Tolerant	0.520913	0.916291	0.477307	-0.519875	0.14	1
W15N	Intolerant	0.520913	1.60944	0.838376	4.18965	1	0
W15Q	Intolerant	0.520913	1.60944	0.838376	4.18965	1	0
W15P	Intolerant	0.520913	1.60944	0.838376	4.18965	1	0
W15S	Intolerant	0.520913	1.60944	0.838376	4.18965	1	0
W15R	Tolerant	0.520913	1.60944	0.838376	3.49651	1	0.02
W15T	Tolerant	0.520913	1.60944	0.838376	4.18965	0.997	0.01
W15V	Tolerant	0.520913	1.60944	0.838376	1.79176	0.703	0.15
W15Y	Tolerant	0.520913	1.60944	0.838376	4.18965	0.956	0
V16A	Tolerant	0	nan	nan	-2.26868	0.002	0.66
V16C	Tolerant	0	nan	nan	0.405465	0.958	0.05
V16E	Tolerant	0	nan	nan	-0.510826	0.036	0.54
V16D	Tolerant	0	nan	nan	-1.60944	0.014	0.45
V16G	Tolerant	0	nan	nan	-1.38629	0.002	0.31
V16F	Tolerant	0	nan	nan	1.09861	0.799	0.03
V16I	Tolerant	0	nan	nan	1.09861	0.033	0.09
V16H	Tolerant	0	nan	nan	-0.693147	0.909	0.11
V16K	Tolerant	0	nan	nan	-1.38629	0.005	0.56
V16M	Tolerant	0	nan	nan	0.405465	0.909	0.06
V16L	Tolerant	0	nan	nan	-0.847298	0	0.22
V16N	Tolerant	0	nan	nan	1.09861	0.053	0.24
V16Q	Tolerant	0	nan	nan	-1.7346	0.001	0.44
V16P	Tolerant	0	nan	nan	1.09861	0	0.13
V16S	Tolerant	0	nan	nan	-1.79176	0.006	0.51
V16R	Tolerant	0	nan	nan	-3.35574	0.004	1
V16T	Tolerant	0	nan	nan	-1.09861	0.002	0.39
V16W	Tolerant	0	nan	nan	1.09861	0.998	0.01
V16Y	Tolerant	0	nan	nan	0.405465	0.924	0.03
E17A	Tolerant	0	nan	nan	0.0454624	0.007	0.82
E17C	Tolerant	0	nan	nan	2.70805	0.997	0.07
E17D	Tolerant	0	nan	nan	0.628609	0.002	0.56
E17G	Tolerant	0	nan	nan	1.72722	0.039	0.27
E17F	Tolerant	0	nan	nan	3.80666	0.981	0.03
E17I	Tolerant	0	nan	nan	3.11352	0.922	0.12
E17H	Tolerant	0	nan	nan	2.19722	0.267	0.11
E17K	Tolerant	0	nan	nan	1.60944	0.218	0.62
E17M	Tolerant	0	nan	nan	3.80666	0.81	0.06
E17L	Tolerant	0	nan	nan	3.11352	0.094	0.18
E17N	Tolerant	0	nan	nan	2.19722	0.123	0.32
E17Q	Tolerant	0	nan	nan	1.40877	0.166	0.41
E17P	Tolerant	0	nan	nan	1.32176	0.002	0.28
E17S	Tolerant	0	nan	nan	1.72722	0.131	0.49
E17R	Tolerant	0	nan	nan	0.0930904	0.087	0.67
E17T	Tolerant	0	nan	nan	1.86075	0.325	0.38
E17W	Tolerant	0	nan	nan	3.80666	0.999	0.01
E17V	Tolerant	0	nan	nan	2.19722	0.704	0.2
E17Y	Tolerant	0	nan	nan	3.80666	0.985	0.02
R18A	Tolerant	0	nan	nan	1.26113	0.113	0.58
R18C	Tolerant	0	nan	nan	4.09434	0.999	0.18
R18E	Tolerant	0	nan	nan	1.89712	0.208	0.36
R18D	Tolerant	0	nan	nan	1.38629	0.411	0.27
R18G	Tolerant	0	nan	nan	3.4012	0.232	0.35
R18F	Tolerant	0	nan	nan	2.99573	0.94	0.7
R18I	Tolerant	0	nan	nan	1.89712	0.457	0.42
R18H	Tolerant	0	nan	nan	2.30259	0.659	0.55
R18M	Tolerant	0	nan	nan	1.89712	0.659	0.24
R18L	Tolerant	0	nan	nan	0.538997	0.004	0.73
R18N	Tolerant	0	nan	nan	3.4012	0.957	0.34
R18Q	Tolerant	0	nan	nan	1.32176	0.971	0.35
R18P	Tolerant	0	nan	nan	2.70805	0.994	0.23
R18S	Tolerant	0	nan	nan	2.48491	0.467	0.46
R18T	Tolerant	0	nan	nan	2.14843	0.957	0.44
R18W	Tolerant	0	nan	nan	3.4012	0.357	0.18
R18V	Tolerant	0	nan	nan	1.26113	0.208	0.54
R18Y	Tolerant	0	nan	nan	2.0149	0.389	1
L19A	Tolerant	0.623574	2.38534	1.48744	3.48124	0.994	0.05
L19C	Tolerant	0.623574	2.73192	1.70355	4.86753	1	0
L19E	Intolerant	0.623574	2.73192	1.70355	4.86753	1	0
L19D	Intolerant	0.623574	2.73192	1.70355	4.86753	1	0
L19G	Intolerant	0.623574	2.73192	1.70355	4.86753	1	0.01
L19F	Tolerant	0.623574	1.2597	0.785514	1.64866	0.999	0.23
L19I	Tolerant	0.623574	1.6333	1.01849	2.38263	0.99	0.12
L19H	Intolerant	0.623574	2.18261	1.36102	3.48124	1	0.04
L19K	Intolerant	0.623574	2.73192	1.70355	4.86753	0.997	0
L19M	Tolerant	0.623574	2.38534	1.48744	4.17439	1	0.03
L19N	Tolerant	0.623574	2.73192	1.70355	4.86753	1	0
L19Q	Intolerant	0.623574	2.73192	1.70355	4.86753	1	0
L19P	Intolerant	0.623574	2.73192	1.70355	4.86753	0.993	0
L19S	Intolerant	0.623574	2.73192	1.70355	4.86753	1	0.01
L19R	Tolerant	0.623574	2.73192	1.70355	4.86753	1	0.01
L19T	Tolerant	0.623574	2.38534	1.48744	3.76892	1	0.03
L19W	Tolerant	0.623574	2.73192	1.70355	4.86753	1	0
L19V	Tolerant	0.623574	0.593583	0.370143	1.60944	0.695	0.24
L19Y	Tolerant	0.623574	1.9272	1.20175	1.97716	0.978	0.15
F20E	Tolerant	0	nan	nan	-2.48491	0.002	0.76
F20D	Tolerant	0	nan	nan	-2.48491	0.221	0.52
F20G	Tolerant	0	nan	nan	-2.48491	0.001	0.36
F20I	Tolerant	0	nan	nan	-0.693147	0.021	0.13
F20H	Tolerant	0	nan	nan	-1.09861	0.854	0.1
F20K	Tolerant	0	nan	nan	-2.56495	0.007	0.73
F20M	Tolerant	0	nan	nan	-0.693147	0.005	0.08
F20L	Tolerant	0	nan	nan	-1.79176	0.002	0.26
F20N	Tolerant	0	nan	nan	-1.09861	0.362	0.34
F20Q	Tolerant	0	nan	nan	-2.07944	0.005	0.44
F20S	Tolerant	0	nan	nan	-3.04452	0.017	0.59
F20T	Tolerant	0	nan	nan	-1.79176	0.017	0.4
F20W	Tolerant	0	nan	nan	0	0.974	0.01
F20V	Tolerant	0	nan	nan	-1.38629	0.005	0.21
F20Y	Tolerant	0	nan	nan	-1.38629	0.009	0.06
G21A	Tolerant	0	nan	nan	1.48684	0.986	0.23
G21C	Tolerant	0	nan	nan	4.74493	1	0
G21E	Tolerant	0	nan	nan	2.66549	1	0.16
G21D	Tolerant	0	nan	nan	1.34373	0.968	0.28
G21F	Tolerant	0	nan	nan	4.05178	1	0.03
G21I	Tolerant	0	nan	nan	4.74493	1	0.01
G21H	Tolerant	0	nan	nan	1.70041	1	0.16
G21K	Tolerant	0	nan	nan	3.64632	1	0.08
G21M	Tolerant	0	nan	nan	4.74493	1	0.01
G21L	Tolerant	0	nan	nan	3.35864	1	0.05
G21N	Tolerant	0	nan	nan	2.66549	1	0.15
G21Q	Tolerant	0	nan	nan	2.95317	1	0.08
G21P	Tolerant	0	nan	nan	4.74493	0.992	0.01
G21S	Tolerant	0	nan	nan	2.79902	0.999	0.12
G21R	Tolerant	0	nan	nan	3.13549	1	0.07
G21T	Tolerant	0	nan	nan	4.74493	1	0.03
G21W	Tolerant	0	nan	nan	4.74493	1	0
G21V	Tolerant	0	nan	nan	4.74493	1	0.02
G21Y	Tolerant	0	nan	nan	4.74493	1	0
Y22A	Intolerant	0.653992	2.12216	1.38787	0.683485	0.783	0.59
Y22C	Tolerant	0.653992	3.18668	2.08406	2.06978	0.916	0.17
Y22E	Intolerant	0.653992	4.47708	2.92797	3.94158	0.982	0.34
Y22D	Intolerant	0.653992	4.11087	2.68848	3.24843	0.999	0.25
Y22G	Intolerant	0.653992	3.28257	2.14678	2.06978	0.661	0.33
Y22F	Tolerant	0.653992	4.47708	2.92797	4.63473	0.996	0.49
Y22I	Intolerant	0.653992	4.01498	2.62577	3.94158	0.948	0.3
Y22H	Tolerant	0.653992	2.15823	1.41146	1.80152	0.852	0.45
Y22K	Intolerant	0.653992	4.47708	2.92797	3.94158	0.991	0.35
Y22M	Tolerant	0.653992	4.01498	2.62577	3.53612	1	0.18
Y22L	Tolerant	0.653992	3.64877	2.38627	3.02529	0.683	0.51
Y22N	Intolerant	0.653992	4.47708	2.92797	3.94158	0.999	0.29
Y22Q	Intolerant	0.653992	4.47708	2.92797	3.94158	0.998	0.3
Y22P	Intolerant	0.653992	4.47708	2.92797	3.94158	1	0.19
Y22S	Tolerant	0.653992	4.01498	2.62577	2.84297	0.982	0.41
Y22R	Intolerant	0.653992	2.91637	1.90728	2.23683	0.982	0.36
Y22T	Intolerant	0.653992	4.24603	2.77687	3.53612	0.982	0.37
Y22W	Tolerant	0.653992	4.47708	2.92797	4.63473	1	0.13
Y22V	Intolerant	0.653992	4.47708	2.92797	4.63473	0.982	0.39
D23A	Tolerant	0	nan	nan	0.0512933	0.066	0.73
D23C	Tolerant	0	nan	nan	2.99573	0.992	0.04
D23E	Tolerant	0	nan	nan	-0.223144	0.003	1
D23G	Tolerant	0	nan	nan	0.916291	0.005	0.36
D23F	Tolerant	0	nan	nan	2.99573	0.998	0.04
D23I	Tolerant	0	nan	nan	1.38629	0.993	0.21
D23H	Tolerant	0	nan	nan	1.04982	0.333	0.13
D23K	Tolerant	0	nan	nan	0.798508	0.422	0.83
D23M	Tolerant	0	nan	nan	1.89712	0.993	0.1
D23L	Tolerant	0	nan	nan	0.510826	0.949	0.3
D23N	Tolerant	0	nan	nan	1.89712	0.7	0.42
D23Q	Tolerant	0	nan	nan	0.597837	0.215	0.57
D23P	Tolerant	0	nan	nan	1.04982	0.011	0.28
D23S	Tolerant	0	nan	nan	-0.0487902	0.079	0.79
D23R	Tolerant	0	nan	nan	-1.22378	0.008	0.78
D23T	Tolerant	0	nan	nan	-0.0487902	0.037	0.65
D23W	Tolerant	0	nan	nan	2.99573	0.999	0.01
D23V	Tolerant	0	nan	nan	1.38629	0.767	0.26
D23Y	Tolerant	0	nan	nan	2.99573	0.985	0.03
W24A	Tolerant	0	nan	nan	3.89182	0.995	0.03
W24C	Tolerant	0	nan	nan	3.04452	0.996	0.04
W24E	Intolerant	0	nan	nan	4.99043	1	0.01
W24D	Intolerant	0	nan	nan	4.99043	1	0.01
W24G	Intolerant	0	nan	nan	3.89182	0.999	0.03
W24F	Tolerant	0	nan	nan	2.04599	0.669	0.13
W24I	Tolerant	0	nan	nan	1.55645	0.988	0.17
W24H	Tolerant	0	nan	nan	4.99043	1	0.02
W24K	Tolerant	0	nan	nan	4.99043	1	0.01
W24M	Tolerant	0	nan	nan	3.60414	1	0.02
W24L	Tolerant	0	nan	nan	3.04452	0.988	0.08
W24N	Intolerant	0	nan	nan	4.99043	1	0.01
W24Q	Tolerant	0	nan	nan	4.99043	1	0.01
W24P	Intolerant	0	nan	nan	3.89182	1	0.02
W24S	Tolerant	0	nan	nan	3.60414	0.995	0.03
W24R	Tolerant	0	nan	nan	4.29729	1	0.02
W24T	Tolerant	0	nan	nan	4.29729	0.999	0.03
W24V	Tolerant	0	nan	nan	3.04452	0.966	0.08
W24Y	Tolerant	0	nan	nan	3.60414	0.995	0.07
A25C	Tolerant	0.520913	1.09861	0.572281	3.3673	0.999	0.02
A25E	Tolerant	0.520913	0.405465	0.211212	-1.21767	0.038	1
A25D	Tolerant	0.520913	0.405465	0.211212	1.57554	0.883	0.22
A25G	Tolerant	0.520913	1.09861	0.572281	3.3673	0.594	0.1
A25F	Tolerant	0.520913	1.09861	0.572281	2.26868	0.998	0.03
A25I	Tolerant	0.520913	1.09861	0.572281	2.67415	0.966	0.06
A25H	Tolerant	0.520913	1.09861	0.572281	1.06471	0.8	0.11
A25K	Tolerant	0.520913	1.09861	0.572281	1.57554	0.966	0.29
A25M	Tolerant	0.520913	1.09861	0.572281	2.67415	0.966	0.04
A25L	Tolerant	0.520913	1.09861	0.572281	2.67415	0.24	0.09
A25N	Tolerant	0.520913	1.09861	0.572281	1.75786	0.638	0.18
A25Q	Tolerant	0.520913	1.09861	0.572281	0.882389	0.835	0.24
A25P	Intolerant	0.520913	1.09861	0.572281	3.3673	0.991	0.07
A25S	Tolerant	0.520913	1.09861	0.572281	1.17007	0.091	0.28
A25R	Tolerant	0.520913	-0.287682	-0.149857	0.476924	0.8	0.27
A25T	Tolerant	0.520913	-0.980829	-0.510926	0	0.018	0.42
A25W	Tolerant	0.520913	0.405465	0.211212	2.26868	1	0.03
A25V	Tolerant	0.520913	-0.287682	-0.149857	1.06471	0.45	0.17
A25Y	Tolerant	0.520913	1.09861	0.572281	3.3673	0.995	0.02
Q26A	Tolerant	0	nan	nan	0.567984	0.007	0.47
Q26C	Tolerant	0	nan	nan	2.0149	0.958	0.06
Q26E	Tolerant	0	nan	nan	0.836248	0.103	0.6
Q26D	Tolerant	0	nan	nan	2.0149	0.28	0.31
Q26G	Tolerant	0	nan	nan	2.0149	0.002	0.18
Q26F	Tolerant	0	nan	nan	3.4012	0.8	0.02
Q26I	Tolerant	0	nan	nan	2.70805	0.113	0.09
Q26H	Tolerant	0	nan	nan	2.30259	0.897	0.07
Q26K	Tolerant	0	nan	nan	1.32176	0.008	0.47
Q26M	Tolerant	0	nan	nan	2.70805	0.741	0.05
Q26L	Tolerant	0	nan	nan	1.09861	0.003	0.21
Q26N	Tolerant	0	nan	nan	3.4012	0.28	0.2
Q26P	Tolerant	0	nan	nan	-0.0953102	0	0.45
Q26S	Tolerant	0	nan	nan	1.60944	0.019	0.35
Q26R	Tolerant	0	nan	nan	-1.23353	0	1
Q26T	Tolerant	0	nan	nan	2.30259	0.001	0.25
Q26W	Tolerant	0	nan	nan	3.4012	0.991	0.01
Q26V	Tolerant	0	nan	nan	2.70805	0.002	0.13
Q26Y	Tolerant	0	nan	nan	3.4012	0.924	0.02
Q27A	Tolerant	0.653992	3.25348	2.12775	2.5177	0.169	0.78
Q27C	Tolerant	0.653992	4.08178	2.66945	4.12713	0.971	0.06
Q27E	Tolerant	0.653992	3.25348	2.12775	3.02852	0.309	1
Q27D	Tolerant	0.653992	-0.0909215	-0.0594619	-0.121361	0.001	0.74
Q27G	Tolerant	0.653992	4.08178	2.66945	4.12713	0.683	0.38
Q27F	Tolerant	0.653992	4.08178	2.66945	4.12713	0.954	0.07
Q27I	Tolerant	0.653992	1.88593	1.23338	1.41908	0.033	0.25
Q27H	Intolerant	0.653992	4.08178	2.66945	4.12713	0.3	0.13
Q27K	Tolerant	0.653992	4.08178	2.66945	4.12713	0.635	0.92
Q27M	Tolerant	0.653992	3.25348	2.12775	3.02852	0.3	0.12
Q27L	Tolerant	0.653992	2.88727	1.88826	2.18122	0.158	0.34
Q27N	Tolerant	0.653992	1.64138	1.07345	1.48808	0.057	0.53
Q27P	Tolerant	0.653992	3.61968	2.36724	3.43399	0.005	0.28
Q27S	Tolerant	0.653992	2.98317	1.95097	3.02852	0.683	0.73
Q27R	Tolerant	0.653992	4.08178	2.66945	4.12713	0.893	0.52
Q27T	Tolerant	0.653992	3.38863	2.21614	3.43399	0.145	0.58
Q27W	Tolerant	0.653992	4.08178	2.66945	4.12713	0.998	0.02
Q27V	Tolerant	0.653992	1.60626	1.05048	0.13815	0.003	0.44
Q27Y	Tolerant	0.653992	4.08178	2.66945	4.12713	0.984	0.06
T28A	Tolerant	0	nan	nan	1.12134	0.018	0.41
T28C	Tolerant	0	nan	nan	4.48864	0.999	0.01
T28E	Tolerant	0	nan	nan	2.40919	0.302	0.31
T28D	Tolerant	0	nan	nan	2.40919	0.936	0.22
T28G	Tolerant	0	nan	nan	1.92369	0.203	0.21
T28I	Tolerant	0	nan	nan	3.39002	0.972	0.07
T28H	Tolerant	0	nan	nan	2.69688	0.907	0.1
T28K	Tolerant	0	nan	nan	2.40919	0.638	0.37
T28M	Tolerant	0	nan	nan	3.10234	0.999	0.05
T28L	Tolerant	0	nan	nan	2.40919	0.907	0.16
T28N	Tolerant	0	nan	nan	1.71605	0.274	0.27
T28Q	Tolerant	0	nan	nan	2.8792	0.97	0.19
T28P	Tolerant	0	nan	nan	3.79549	0.989	0.08
T28S	Tolerant	0	nan	nan	1.05465	0.109	0.49
T28R	Tolerant	0	nan	nan	2.40919	0.618	0.18
T28W	Tolerant	0	nan	nan	3.79549	0.969	0.04
T28V	Tolerant	0	nan	nan	3.10234	0.743	0.09
T28Y	Tolerant	0	nan	nan	4.48864	0.997	0.01
I29A	Tolerant	0.806084	2.98971	2.40996	3.21888	0.014	0.32
I29C	Tolerant	0.806084	3.24964	2.61948	4.31749	0.982	0.09
I29E	Intolerant	0.806084	1.6661	1.34302	1.09861	0.004	0.46
I29D	Intolerant	0.806084	2.0056	1.61669	1.83258	0.003	0.25
I29G	Tolerant	0.806084	2.37655	1.9157	2.52573	0.008	0.27
I29F	Intolerant	0.806084	2.81642	2.27027	3.62434	0.506	0.37
I29H	Tolerant	0.806084	2.76574	2.22942	2.93119	0.181	0.32
I29K	Tolerant	0.806084	3.24964	2.61948	4.31749	0.015	0.18
I29M	Tolerant	0.806084	2.45002	1.97492	2.70805	0.687	0.17
I29L	Tolerant	0.806084	0.551252	0.444356	0.533298	0	0.72
I29N	Tolerant	0.806084	2.81642	2.27027	3.62434	0.721	0.19
I29Q	Tolerant	0.806084	2.26712	1.82749	2.93119	0.517	0.22
I29P	Intolerant	0.806084	3.24964	2.61948	4.31749	0.839	0.11
I29S	Tolerant	0.806084	2.93903	2.3691	3.21888	0.091	0.26
I29R	Tolerant	0.806084	3.163	2.54964	3.62434	0.038	0.21
I29T	Tolerant	0.806084	2.72978	2.20043	2.52573	0.013	0.28
I29W	Intolerant	0.806084	3.24964	2.61948	4.31749	0.997	0.09
I29V	Tolerant	0.806084	0.226044	0.18221	0.425668	0.001	0.82
I29Y	Intolerant	0.806084	2.98971	2.40996	3.62434	0.461	0.53
G30A	Intolerant	0.623574	5.26117	3.28073	5.40268	0.996	0
G30C	Intolerant	0.623574	5.26117	3.28073	5.40268	1	0
G30E	Intolerant	0.623574	5.26117	3.28073	5.40268	1	0
G30D	Intolerant	0.623574	5.26117	3.28073	5.40268	1	0
G30F	Intolerant	0.623574	5.26117	3.28073	5.40268	1	0
G30I	Intolerant	0.623574	5.26117	3.28073	5.40268	1	0
G30H	Intolerant	0.623574	5.26117	3.28073	5.40268	1	0
G30K	Intolerant	0.623574	5.26117	3.28073	5.40268	1	0
G30M	Intolerant	0.623574	5.26117	3.28073	5.40268	1	0
G30L	Intolerant	0.623574	5.26117	3.28073	5.40268	1	0
G30N	Intolerant	0.623574	4.9146	3.06462	4.70953	1	0.02
G30Q	Intolerant	0.623574	5.26117	3.28073	5.40268	1	0
G30P	Intolerant	0.623574	5.26117	3.28073	5.40268	1	0
G30S	Tolerant	0.623574	5.26117	3.28073	5.40268	1	0
G30R	Intolerant	0.623574	4.22145	2.63239	3.45677	1	0.04
G30T	Intolerant	0.623574	5.26117	3.28073	5.40268	1	0
G30W	Intolerant	0.623574	5.26117	3.28073	5.40268	1	0
G30V	Intolerant	0.623574	5.26117	3.28073	5.40268	1	0
G30Y	Intolerant	0.623574	5.26117	3.28073	5.40268	1	0
C31A	Tolerant	0	nan	nan	0.81093	0.008	0.61
C31E	Tolerant	0	nan	nan	-0.93827	0.004	1
C31D	Tolerant	0	nan	nan	0.897942	0.001	0.46
C31G	Tolerant	0	nan	nan	3.29584	0.13	0.28
C31F	Tolerant	0	nan	nan	3.29584	0.065	0.16
C31I	Intolerant	0	nan	nan	3.29584	0.27	0.18
C31H	Tolerant	0	nan	nan	1.50408	0.057	0.21
C31K	Tolerant	0	nan	nan	1.90954	0.139	0.62
C31M	Tolerant	0	nan	nan	0.730888	0.065	0.22
C31L	Tolerant	0	nan	nan	1.6864	0.029	0.34
C31N	Tolerant	0	nan	nan	3.29584	0.165	0.35
C31Q	Tolerant	0	nan	nan	-0.0363676	0.001	0.56
C31P	Intolerant	0	nan	nan	3.29584	0.579	0.2
C31S	Tolerant	0	nan	nan	1.34993	0.008	0.56
C31R	Tolerant	0	nan	nan	-0.554311	0.01	0.62
C31T	Intolerant	0	nan	nan	3.29584	0.165	0.41
C31W	Tolerant	0	nan	nan	3.29584	0.975	0.04
C31V	Intolerant	0	nan	nan	0.993252	0.004	0.29
C31Y	Tolerant	0	nan	nan	2.19722	0.065	0.22
S32A	Intolerant	0.703422	3.57104	2.51195	3.06339	0.939	0.05
S32C	Tolerant	0.703422	5.27163	3.70818	5.36598	1	0
S32E	Intolerant	0.703422	5.27163	3.70818	5.36598	1	0
S32D	Intolerant	0.703422	5.27163	3.70818	5.36598	0.995	0
S32G	Tolerant	0.703422	5.27163	3.70818	5.36598	1	0
S32F	Intolerant	0.703422	5.27163	3.70818	5.36598	1	0
S32I	Intolerant	0.703422	5.27163	3.70818	5.36598	1	0
S32H	Intolerant	0.703422	5.27163	3.70818	5.36598	1	0
S32K	Intolerant	0.703422	5.27163	3.70818	5.36598	1	0
S32M	Intolerant	0.703422	5.27163	3.70818	5.36598	1	0
S32L	Intolerant	0.703422	5.27163	3.70818	4.67283	0.999	0.02
S32N	Intolerant	0.703422	5.09835	3.58629	4.67283	0.997	0.02
S32Q	Intolerant	0.703422	5.27163	3.70818	5.36598	1	0
S32P	Intolerant	0.703422	5.27163	3.70818	5.36598	1	0
S32R	Intolerant	0.703422	5.27163	3.70818	5.36598	1	0
S32T	Intolerant	0.703422	4.23191	2.97682	3.97968	0.961	0.04
S32W	Intolerant	0.703422	5.27163	3.70818	5.36598	1	0
S32V	Tolerant	0.703422	5.27163	3.70818	5.36598	1	0
S32Y	Intolerant	0.703422	4.72233	3.32179	4.26736	1	0.01
D33A	Tolerant	0	nan	nan	0.0425596	0.035	0.17
D33C	Tolerant	0	nan	nan	3.17805	0.993	0
D33E	Tolerant	0	nan	nan	0.693147	0.062	0.15
D33G	Tolerant	0	nan	nan	-1.55814	0.002	1
D33F	Tolerant	0	nan	nan	3.17805	0.998	0
D33I	Intolerant	0	nan	nan	3.17805	0.994	0.01
D33H	Tolerant	0	nan	nan	3.17805	0.995	0.01
D33K	Tolerant	0	nan	nan	3.17805	0.677	0.05
D33M	Tolerant	0	nan	nan	3.17805	0.999	0.01
D33L	Tolerant	0	nan	nan	3.17805	0.959	0.02
D33N	Tolerant	0	nan	nan	1.23214	0.854	0.09
D33Q	Tolerant	0	nan	nan	1.79176	0.642	0.05
D33P	Tolerant	0	nan	nan	1.56862	0.006	0.06
D33S	Tolerant	0	nan	nan	0.613104	0.369	0.14
D33R	Tolerant	0	nan	nan	-0.117783	0.419	0.18
D33T	Tolerant	0	nan	nan	1.09861	0.207	0.09
D33W	Intolerant	0	nan	nan	3.17805	0.999	0
D33V	Tolerant	0	nan	nan	2.07944	0.803	0.05
D33Y	Tolerant	0	nan	nan	3.17805	0.998	0
A34C	Intolerant	0.806084	4.31756	3.48031	3.38439	0.989	0.04
A34E	Tolerant	0.806084	4.31756	3.48031	4.483	0.999	0.01
A34D	Intolerant	0.806084	3.2696	2.63557	2.97893	0.913	0.07
A34G	Intolerant	0.806084	3.79104	3.0559	2.4681	0.711	0.1
A34F	Intolerant	0.806084	4.57749	3.68984	5.17615	1	0
A34I	Intolerant	0.806084	4.57749	3.68984	5.17615	0.999	0
A34H	Intolerant	0.806084	4.57749	3.68984	5.17615	1	0
A34K	Intolerant	0.806084	4.57749	3.68984	5.17615	0.999	0
A34M	Intolerant	0.806084	4.57749	3.68984	5.17615	1	0
A34L	Intolerant	0.806084	4.57749	3.68984	5.17615	0.999	0
A34N	Intolerant	0.806084	4.57749	3.68984	5.17615	0.984	0
A34Q	Tolerant	0.806084	4.57749	3.68984	5.17615	1	0
A34P	Intolerant	0.806084	4.31756	3.48031	4.483	0.962	0.01
A34S	Tolerant	0.806084	2.20612	1.77832	2.28578	0.692	0.15
A34R	Tolerant	0.806084	4.57749	3.68984	5.17615	1	0
A34T	Intolerant	0.806084	3.41713	2.75449	3.23024	0.98	0.06
A34W	Intolerant	0.806084	4.57749	3.68984	5.17615	1	0
A34V	Intolerant	0.806084	4.31756	3.48031	4.483	0.99	0.01
A34Y	Intolerant	0.806084	4.57749	3.68984	5.17615	1	0
A35C	Tolerant	0	nan	nan	2.56495	0.665	0.06
A35E	Tolerant	0	nan	nan	0.830348	0.593	1
A35D	Tolerant	0	nan	nan	0	0.035	0.67
A35G	Tolerant	0	nan	nan	0.331357	0.001	0.42
A35F	Tolerant	0	nan	nan	1.71765	0.366	0.07
A35I	Tolerant	0	nan	nan	3.66356	0.987	0.18
A35H	Tolerant	0	nan	nan	1.58412	0.956	0.14
A35K	Tolerant	0	nan	nan	1.58412	0.627	0.91
A35M	Tolerant	0	nan	nan	2.05412	0.999	0.12
A35L	Tolerant	0	nan	nan	2.56495	0.977	0.3
A35Q	Tolerant	0	nan	nan	1.8718	0.899	0.57
A35P	Intolerant	0	nan	nan	3.66356	0.451	0.26
A35S	Tolerant	0	nan	nan	0.137201	0.014	0.76
A35R	Tolerant	0	nan	nan	1.36098	0.414	0.53
A35T	Tolerant	0	nan	nan	0.667829	0.11	0.59
A35W	Tolerant	0	nan	nan	2.56495	1	0.02
A35V	Tolerant	0	nan	nan	1.58412	0.593	0.3
A35Y	Tolerant	0	nan	nan	3.66356	0.993	0.05
V36A	Intolerant	0.653992	4.96605	3.24776	4.59006	1	0.01
V36C	Intolerant	0.653992	5.1971	3.39887	5.2832	1	0
V36E	Intolerant	0.653992	5.1971	3.39887	5.2832	1	0
V36D	Intolerant	0.653992	5.1971	3.39887	5.2832	1	0
V36G	Tolerant	0.653992	5.1971	3.39887	5.2832	1	0
V36F	Intolerant	0.653992	5.1971	3.39887	5.2832	1	0
V36I	Tolerant	0.653992	2.47598	1.61927	2.39283	0.95	0.1
V36H	Intolerant	0.653992	5.1971	3.39887	5.2832	1	0
V36K	Intolerant	0.653992	5.1971	3.39887	5.2832	1	0
V36M	Intolerant	0.653992	4.96605	3.24776	4.59006	1	0.01
V36L	Intolerant	0.653992	4.23364	2.76877	3.67377	0.993	0.04
V36N	Intolerant	0.653992	5.1971	3.39887	5.2832	1	0
V36Q	Intolerant	0.653992	5.1971	3.39887	5.2832	1	0
V36P	Intolerant	0.653992	5.1971	3.39887	5.2832	1	0
V36S	Intolerant	0.653992	5.1971	3.39887	5.2832	1	0
V36R	Intolerant	0.653992	5.1971	3.39887	5.2832	1	0
V36T	Intolerant	0.653992	3.48911	2.28185	2.88531	0.993	0.09
V36W	Intolerant	0.653992	5.1971	3.39887	5.2832	1	0
V36Y	Intolerant	0.653992	5.1971	3.39887	5.2832	1	0
F37A	Tolerant	0.520913	2.19722	1.14456	2.07944	0.86	0.09
F37C	Tolerant	0.520913	2.19722	1.14456	4.56435	1	0
F37E	Intolerant	0.520913	2.19722	1.14456	4.56435	0.995	0.01
F37D	Intolerant	0.520913	2.19722	1.14456	4.56435	0.99	0
F37G	Intolerant	0.520913	2.19722	1.14456	4.56435	0.999	0.01
F37I	Tolerant	0.520913	2.19722	1.14456	3.8712	0.944	0.02
F37H	Tolerant	0.520913	1.09861	0.572281	1.79176	0.911	0.17
F37K	Intolerant	0.520913	2.19722	1.14456	4.56435	0.997	0.01
F37M	Tolerant	0.520913	2.19722	1.14456	4.56435	0.995	0
F37L	Tolerant	0.520913	2.19722	1.14456	2.77259	0.853	0.08
F37N	Intolerant	0.520913	2.19722	1.14456	4.56435	0.999	0.01
F37Q	Intolerant	0.520913	2.19722	1.14456	4.56435	0.998	0.01
F37P	Intolerant	0.520913	2.19722	1.14456	4.56435	1	0
F37S	Tolerant	0.520913	2.19722	1.14456	3.46574	0.999	0.03
F37R	Intolerant	0.520913	2.19722	1.14456	3.8712	0.944	0.02
F37T	Intolerant	0.520913	2.19722	1.14456	4.56435	0.999	0.01
F37W	Tolerant	0.520913	-0.693147	-0.361069	1.09861	0.646	0.29
F37V	Intolerant	0.520913	2.19722	1.14456	3.8712	0.924	0.02
F37Y	Tolerant	0.520913	-0.105361	-0.0548836	0.374693	0.166	0.85
R38A	Tolerant	0.703422	5.10064	3.5879	5.24702	1	0.01
R38C	Tolerant	0.703422	5.10064	3.5879	5.24702	1	0
R38E	Tolerant	0.703422	4.75407	3.34412	4.55388	0.999	0.02
R38D	Intolerant	0.703422	5.10064	3.5879	5.24702	1	0
R38G	Intolerant	0.703422	4.58078	3.22222	4.55388	1	0.01
R38F	Intolerant	0.703422	4.75407	3.34412	4.14841	1	0.03
R38I	Intolerant	0.703422	5.10064	3.5879	5.24702	1	0
R38H	Tolerant	0.703422	3.45583	2.43091	3.45526	0.997	0.04
R38K	Tolerant	0.703422	3.26014	2.29325	3.0498	0.978	0.07
R38M	Tolerant	0.703422	5.10064	3.5879	4.55388	1	0.01
R38L	Intolerant	0.703422	3.57333	2.51356	2.68207	0.968	0.07
R38N	Intolerant	0.703422	5.10064	3.5879	5.24702	1	0
R38Q	Tolerant	0.703422	4.20476	2.95772	3.86073	1	0.03
R38P	Intolerant	0.703422	5.10064	3.5879	5.24702	1	0
R38S	Tolerant	0.703422	5.10064	3.5879	5.24702	1	0
R38T	Intolerant	0.703422	4.92736	3.46601	4.55388	1	0.02
R38W	Intolerant	0.703422	5.10064	3.5879	5.24702	1	0
R38V	Intolerant	0.703422	4.13284	2.90713	3.86073	0.999	0.03
R38Y	Intolerant	0.703422	4.6527	3.27281	4.14841	1	0.04
L39A	Tolerant	0.844106	3.52933	2.97913	3.56953	0.996	0.04
L39E	Intolerant	0.844106	4.22248	3.56422	4.95583	1	0.01
L39D	Intolerant	0.844106	4.22248	3.56422	4.95583	1	0.01
L39G	Tolerant	0.844106	4.22248	3.56422	4.26268	1	0.02
L39F	Tolerant	0.844106	3.30407	2.78899	3.56953	0.996	0.06
L39I	Tolerant	0.844106	2.03988	1.72187	1.9113	0.948	0.2
L39H	Intolerant	0.844106	4.22248	3.56422	4.95583	1	0.02
L39K	Intolerant	0.844106	4.22248	3.56422	4.95583	1	0.01
L39M	Tolerant	0.844106	3.68337	3.10915	4.26268	1	0.02
L39N	Intolerant	0.844106	4.14546	3.49921	4.26268	1	0.03
L39Q	Intolerant	0.844106	4.22248	3.56422	4.95583	1	0.01
L39P	Intolerant	0.844106	4.22248	3.56422	4.95583	1	0.01
L39S	Intolerant	0.844106	4.14546	3.49921	1.96009	0.999	0.13
L39R	Intolerant	0.844106	3.8374	3.23917	3.56953	1	0.05
L39T	Intolerant	0.844106	4.22248	3.56422	4.95583	1	0.01
L39W	Intolerant	0.844106	3.54821	2.99507	3.85721	1	0.03
L39V	Tolerant	0.844106	2.00365	1.6913	1.45932	0.608	0.35
L39Y	Tolerant	0.844106	4.22248	3.56422	4.95583	1	0.03
S40A	Tolerant	0	nan	nan	0.470004	0.006	0.74
S40C	Tolerant	0	nan	nan	2.07944	0.999	0.05
S40E	Tolerant	0	nan	nan	-1.0116	0.22	1
S40D	Tolerant	0	nan	nan	-0.17185	0.019	0.62
S40G	Tolerant	0	nan	nan	0.470004	0.272	0.38
S40F	Tolerant	0	nan	nan	2.77259	0.99	0.05
S40I	Tolerant	0	nan	nan	1.16315	0.99	0.19
S40H	Tolerant	0	nan	nan	-0.223144	0.8	0.13
S40K	Tolerant	0	nan	nan	0.207639	0.43	0.91
S40M	Tolerant	0	nan	nan	2.77259	0.999	0.1
S40L	Tolerant	0	nan	nan	1.67398	0.921	0.3
S40N	Tolerant	0	nan	nan	2.77259	0.638	0.48
S40P	Intolerant	0	nan	nan	1.38629	0.516	0.27
S40R	Tolerant	0	nan	nan	-0.628609	0.635	0.53
S40T	Tolerant	0	nan	nan	-0.723919	0.028	0.59
S40W	Tolerant	0	nan	nan	2.77259	1	0.02
S40V	Tolerant	0	nan	nan	1.38629	0.813	0.28
S40Y	Tolerant	0	nan	nan	0.470004	0.921	0.05
A41C	Tolerant	0	nan	nan	2.584	1	0.05
A41E	Tolerant	0	nan	nan	1.66771	0.84	0.5
A41D	Tolerant	0	nan	nan	1.66771	0.352	0.41
A41G	Tolerant	0	nan	nan	-0.234401	0.004	1
A41F	Tolerant	0	nan	nan	2.87168	0.962	0.07
A41I	Tolerant	0	nan	nan	3.97029	0.998	0.07
A41H	Tolerant	0	nan	nan	2.17853	0.962	0.11
A41K	Tolerant	0	nan	nan	2.02438	0.933	0.4
A41M	Tolerant	0	nan	nan	2.36085	1	0.09
A41L	Tolerant	0	nan	nan	2.584	0.994	0.15
A41N	Tolerant	0	nan	nan	2.36085	0.919	0.26
A41Q	Tolerant	0	nan	nan	1.77307	0.987	0.29
A41P	Intolerant	0	nan	nan	2.02438	0.749	0.16
A41S	Tolerant	0	nan	nan	1.89085	0.217	0.36
A41R	Tolerant	0	nan	nan	0.386773	0.918	0.56
A41T	Tolerant	0	nan	nan	2.17853	0.851	0.34
A41W	Tolerant	0	nan	nan	3.27714	1	0.02
A41V	Tolerant	0	nan	nan	3.27714	0.807	0.11
A41Y	Tolerant	0	nan	nan	3.97029	0.999	0.02
Q42A	Tolerant	0	nan	nan	-1.94591	0.011	1
Q42C	Tolerant	0	nan	nan	1.38629	0.975	0.04
Q42E	Tolerant	0	nan	nan	-1.38629	0.005	0.98
Q42D	Tolerant	0	nan	nan	-1.94591	0.001	0.97
Q42G	Tolerant	0	nan	nan	-1.09861	0.003	0.46
Q42F	Tolerant	0	nan	nan	1.38629	0.621	0.04
Q42I	Tolerant	0	nan	nan	1.38629	0.326	0.14
Q42H	Tolerant	0	nan	nan	0	0.068	0.12
Q42K	Tolerant	0	nan	nan	-0.405465	0.013	0.85
Q42M	Tolerant	0	nan	nan	1.38629	0.175	0.08
Q42L	Tolerant	0	nan	nan	-0.405465	0.013	0.29
Q42N	Tolerant	0	nan	nan	-0.405465	0.065	0.5
Q42P	Tolerant	0	nan	nan	-2.22462	0.001	0.84
Q42S	Tolerant	0	nan	nan	-1.17865	0.031	0.83
Q42R	Tolerant	0	nan	nan	-0.81093	0.001	0.57
Q42T	Tolerant	0	nan	nan	-0.223144	0.004	0.48
Q42W	Tolerant	0	nan	nan	1.38629	0.999	0.01
Q42V	Tolerant	0	nan	nan	-0.223144	0.027	0.29
Q42Y	Tolerant	0	nan	nan	0.693147	0.228	0.06
G43A	Tolerant	0	nan	nan	2.37491	0.848	0.22
G43C	Tolerant	0	nan	nan	3.7612	1	0.02
G43D	Tolerant	0	nan	nan	0.740775	0.294	0.57
G43F	Tolerant	0	nan	nan	4.45435	1	0.01
G43I	Tolerant	0	nan	nan	4.45435	1	0.03
G43H	Tolerant	0	nan	nan	2.50844	1	0.1
G43K	Tolerant	0	nan	nan	3.06805	0.996	0.19
G43M	Tolerant	0	nan	nan	4.45435	1	0.02
G43L	Tolerant	0	nan	nan	3.7612	0.999	0.07
G43N	Tolerant	0	nan	nan	1.8894	0.969	0.24
G43Q	Tolerant	0	nan	nan	2.66259	0.998	0.16
G43P	Tolerant	0	nan	nan	3.06805	0.803	0.08
G43S	Tolerant	0	nan	nan	2.66259	0.708	0.19
G43R	Tolerant	0	nan	nan	1.96944	0.916	0.22
G43T	Tolerant	0	nan	nan	3.35574	0.969	0.12
G43W	Tolerant	0	nan	nan	4.45435	1	0
G43V	Tolerant	0	nan	nan	3.35574	0.998	0.07
G43Y	Tolerant	0	nan	nan	3.7612	1	0.02
R44A	Tolerant	0	nan	nan	0.0540672	0.277	1
R44C	Tolerant	0	nan	nan	3.63759	0.999	0.05
R44E	Tolerant	0	nan	nan	1.69168	0.215	0.96
R44D	Tolerant	0	nan	nan	1.69168	0.421	0.65
R44G	Tolerant	0	nan	nan	-0.169076	0.068	0.82
R44F	Tolerant	0	nan	nan	3.63759	0.97	0.04
R44I	Intolerant	0	nan	nan	3.63759	0.945	0.16
R44H	Tolerant	0	nan	nan	2.94444	0.626	0.11
R44K	Tolerant	0	nan	nan	1.07264	0.202	0.94
R44M	Tolerant	0	nan	nan	3.63759	0.996	0.09
R44L	Tolerant	0	nan	nan	0.693147	0.232	0.38
R44N	Tolerant	0	nan	nan	1.55814	0.679	0.56
R44Q	Tolerant	0	nan	nan	0.693147	0.781	0.64
R44P	Intolerant	0	nan	nan	1.69168	0.998	0.3
R44S	Tolerant	0	nan	nan	2.02815	0.477	0.69
R44T	Tolerant	0	nan	nan	2.53897	0.959	0.53
R44W	Tolerant	0	nan	nan	3.63759	1	0.01
R44V	Tolerant	0	nan	nan	2.02815	0.925	0.29
R44Y	Tolerant	0	nan	nan	2.94444	0.97	0.04
P45A	Tolerant	0.520913	2.27727	1.18626	1.28913	0.073	0.33
P45C	Tolerant	0.520913	4.35671	2.26946	4.58497	0.998	0.01
P45E	Tolerant	0.520913	2.74727	1.43109	1.94591	0.065	0.3
P45D	Tolerant	0.520913	4.35671	2.26946	2.79321	0.227	0.15
P45G	Tolerant	0.520913	3.2581	1.69718	1.87692	0.044	0.3
P45F	Intolerant	0.520913	4.35671	2.26946	4.58497	0.925	0.01
P45I	Tolerant	0.520913	4.35671	2.26946	4.58497	0.996	0.02
P45H	Tolerant	0.520913	3.66356	1.9084	3.48636	0.848	0.05
P45K	Tolerant	0.520913	3.2581	1.69718	2.79321	0.937	0.21
P45M	Tolerant	0.520913	4.35671	2.26946	3.89182	0.999	0.03
P45L	Tolerant	0.520913	3.66356	1.9084	3.89182	0.691	0.05
P45N	Tolerant	0.520913	3.2581	1.69718	2.63906	0.649	0.16
P45Q	Tolerant	0.520913	3.66356	1.9084	2.79321	0.99	0.14
P45S	Tolerant	0.520913	2.97041	1.54733	2.10006	0.384	0.23
P45R	Tolerant	0.520913	3.66356	1.9084	3.19867	0.996	0.1
P45T	Tolerant	0.520913	3.66356	1.9084	2.02002	0.447	0.19
P45W	Intolerant	0.520913	4.35671	2.26946	4.58497	1	0
P45V	Tolerant	0.520913	4.35671	2.26946	3.89182	0.978	0.07
P45Y	Intolerant	0.520913	4.35671	2.26946	3.89182	0.937	0.02
V46A	Tolerant	0	nan	nan	-1.35455	0.038	0.9
V46C	Tolerant	0	nan	nan	0.693147	0.599	0.07
V46E	Tolerant	0	nan	nan	-0.916291	0.121	1
V46D	Tolerant	0	nan	nan	-1.981	0.139	0.93
V46G	Tolerant	0	nan	nan	0	0.18	0.4
V46F	Tolerant	0	nan	nan	1.38629	0.22	0.05
V46I	Tolerant	0	nan	nan	0.980829	0.228	0.19
V46H	Tolerant	0	nan	nan	0.693147	0.852	0.13
V46K	Tolerant	0	nan	nan	0.980829	0.901	0.81
V46M	Tolerant	0	nan	nan	0.980829	0.998	0.11
V46L	Tolerant	0	nan	nan	1.38629	0.113	0.26
V46N	Tolerant	0	nan	nan	-0.405465	0.731	0.56
V46Q	Tolerant	0	nan	nan	2.07944	0.978	0.5
V46P	Tolerant	0	nan	nan	-0.864997	0.008	0.35
V46S	Tolerant	0	nan	nan	-0.405465	0.655	0.74
V46R	Tolerant	0	nan	nan	-0.405465	0.22	0.55
V46T	Tolerant	0	nan	nan	-0.965081	0.044	0.62
V46W	Intolerant	0	nan	nan	2.07944	1	0.01
V46Y	Tolerant	0	nan	nan	2.07944	0.603	0.03
L47A	Tolerant	0.623574	4.2758	2.66628	2.12525	0.885	0.16
L47C	Tolerant	0.623574	4.62237	2.88239	4.20469	1	0.02
L47E	Intolerant	0.623574	4.62237	2.88239	4.89784	0.995	0.02
L47D	Intolerant	0.623574	4.62237	2.88239	4.89784	1	0.01
L47G	Intolerant	0.623574	4.2758	2.66628	3.79923	1	0.05
L47F	Tolerant	0.623574	2.68677	1.6754	1.8068	0.876	0.27
L47I	Tolerant	0.623574	3.92922	2.45016	4.20469	0.967	0.03
L47H	Tolerant	0.623574	4.2758	2.66628	2.8184	1	0.09
L47K	Tolerant	0.623574	4.62237	2.88239	4.20469	0.894	0.05
L47M	Tolerant	0.623574	4.2758	2.66628	3.10608	0.992	0.08
L47N	Tolerant	0.623574	4.62237	2.88239	4.89784	1	0.02
L47Q	Tolerant	0.623574	4.07306	2.53986	3.10608	0.999	0.08
L47P	Tolerant	0.623574	4.62237	2.88239	4.89784	1	0.01
L47S	Tolerant	0.623574	4.62237	2.88239	4.20469	1	0.04
L47R	Tolerant	0.623574	3.37992	2.10763	2.70062	0.624	0.09
L47T	Tolerant	0.623574	4.62237	2.88239	4.89784	0.999	0.03
L47W	Tolerant	0.623574	4.62237	2.88239	4.20469	1	0.04
L47V	Tolerant	0.623574	2.75354	1.71703	2.06463	0.821	0.2
L47Y	Tolerant	0.623574	3.72649	2.32374	2.25878	0.707	0.18
F48A	Intolerant	0.653992	3.65895	2.39293	4.70048	0.988	0
F48C	Intolerant	0.653992	3.65895	2.39293	4.70048	1	0
F48E	Intolerant	0.653992	3.65895	2.39293	4.70048	0.989	0
F48D	Intolerant	0.653992	3.65895	2.39293	4.70048	0.999	0
F48G	Intolerant	0.653992	3.65895	2.39293	4.70048	0.998	0
F48I	Intolerant	0.653992	1.98874	1.30062	2.62104	0.708	0.11
F48H	Intolerant	0.653992	3.65895	2.39293	4.70048	0.998	0
F48K	Intolerant	0.653992	3.65895	2.39293	4.70048	0.755	0
F48M	Intolerant	0.653992	3.65895	2.39293	4.00733	0.614	0.01
F48L	Tolerant	0.653992	3.65895	2.39293	4.70048	0.57	0.01
F48N	Intolerant	0.653992	3.65895	2.39293	4.70048	0.999	0
F48Q	Intolerant	0.653992	3.65895	2.39293	4.70048	0.994	0
F48P	Intolerant	0.653992	3.65895	2.39293	4.70048	0.768	0
F48S	Tolerant	0.653992	3.65895	2.39293	4.70048	0.998	0
F48R	Intolerant	0.653992	3.65895	2.39293	4.70048	0.992	0
F48T	Intolerant	0.653992	3.65895	2.39293	4.70048	0.998	0
F48W	Tolerant	0.653992	3.4279	2.24182	4.00733	1	0.03
F48V	Intolerant	0.653992	2.09824	1.37223	1.33318	0.69	0.25
F48Y	Tolerant	0.653992	0.0222886	0.0145766	0.257829	0.028	0.99
V49A	Tolerant	0.756654	1.23123	0.931619	1.56219	0.562	0.11
V49C	Tolerant	0.756654	2.39161	1.80962	4.12713	0.931	0
V49E	Intolerant	0.756654	2.39161	1.80962	4.12713	1	0
V49D	Intolerant	0.756654	2.39161	1.80962	4.12713	1	0
V49G	Intolerant	0.756654	2.39161	1.80962	4.12713	0.949	0
V49F	Intolerant	0.756654	2.39161	1.80962	4.12713	0.998	0
V49I	Tolerant	0.756654	1.32545	1.00291	2.33537	0.549	0.05
V49H	Intolerant	0.756654	2.39161	1.80962	4.12713	1	0
V49K	Intolerant	0.756654	2.39161	1.80962	4.12713	0.999	0
V49M	Tolerant	0.756654	2.04504	1.54738	3.43399	0.999	0.01
V49L	Tolerant	0.756654	-1.09775	-0.830617	-0.870078	0.005	1
V49N	Intolerant	0.756654	2.39161	1.80962	4.12713	1	0
V49Q	Intolerant	0.756654	2.39161	1.80962	4.12713	1	0
V49P	Intolerant	0.756654	2.39161	1.80962	4.12713	1	0
V49S	Intolerant	0.756654	2.39161	1.80962	4.12713	1	0
V49R	Intolerant	0.756654	2.00784	1.51924	2.5177	1	0.04
V49T	Tolerant	0.756654	2.39161	1.80962	4.12713	0.995	0
V49W	Intolerant	0.756654	2.39161	1.80962	4.12713	1	0
V49Y	Intolerant	0.756654	2.39161	1.80962	4.12713	1	0
K50A	Intolerant	0	nan	nan	5.44242	1	0
K50C	Intolerant	0	nan	nan	5.44242	1	0
K50E	Intolerant	0	nan	nan	5.44242	0.999	0
K50D	Intolerant	0	nan	nan	5.44242	1	0
K50G	Intolerant	0	nan	nan	5.44242	0.999	0
K50F	Intolerant	0	nan	nan	5.44242	1	0
K50I	Intolerant	0	nan	nan	5.44242	0.999	0
K50H	Intolerant	0	nan	nan	5.44242	1	0
K50M	Intolerant	0	nan	nan	5.44242	0.999	0
K50L	Intolerant	0	nan	nan	5.44242	0.998	0
K50N	Intolerant	0	nan	nan	5.44242	1	0
K50Q	Intolerant	0	nan	nan	5.44242	0.998	0
K50P	Intolerant	0	nan	nan	5.44242	1	0
K50S	Intolerant	0	nan	nan	5.44242	1	0
K50R	Tolerant	0	nan	nan	5.44242	1	0
K50T	Intolerant	0	nan	nan	5.44242	1	0
K50W	Intolerant	0	nan	nan	5.44242	1	0
K50V	Intolerant	0	nan	nan	5.44242	0.998	0
K50Y	Intolerant	0	nan	nan	5.44242	1	0
T51A	Tolerant	0	nan	nan	0.782759	0.218	0.57
T51C	Tolerant	0	nan	nan	1.47591	0.357	0.22
T51E	Intolerant	0	nan	nan	3.55535	0.995	0.27
T51D	Tolerant	0	nan	nan	3.55535	0.968	0.2
T51G	Tolerant	0	nan	nan	2.16905	0.986	0.34
T51F	Tolerant	0	nan	nan	1.94591	1	0.71
T51I	Tolerant	0	nan	nan	0.419854	0.627	0.52
T51H	Tolerant	0	nan	nan	0.121361	0.168	0.67
T51K	Tolerant	0	nan	nan	2.16905	0.975	0.32
T51M	Tolerant	0	nan	nan	1.94591	0.995	0.24
T51L	Tolerant	0	nan	nan	2.16905	0.989	0.66
T51N	Tolerant	0	nan	nan	3.55535	0.968	0.3
T51Q	Tolerant	0	nan	nan	1.60944	0.795	0.32
T51P	Intolerant	0	nan	nan	2.8622	0.379	0.21
T51S	Tolerant	0	nan	nan	-0.182322	0.098	0.55
T51R	Tolerant	0	nan	nan	1.35812	0.997	0.39
T51W	Tolerant	0	nan	nan	2.8622	0.895	0.2
T51V	Tolerant	0	nan	nan	-0.2948	0.546	0.72
T51Y	Tolerant	0	nan	nan	2.8622	0.983	1
D52A	Tolerant	1	-0.59898	-0.59898	-1.18958	0.015	0.45
D52C	Tolerant	1	0.784005	0.784005	1.94591	0.985	0.02
D52E	Tolerant	1	-3.02414	-3.02414	-2.79029	0.002	1
D52G	Tolerant	1	-0.675407	-0.675407	-1.69168	0.011	0.42
D52F	Tolerant	1	0.784005	0.784005	1.94591	0.995	0.02
D52I	Tolerant	1	0.784005	0.784005	1.94591	0.947	0.06
D52H	Tolerant	1	0.577934	0.577934	1.25276	0.44	0.04
D52K	Intolerant	1	0.5592	0.5592	1.25276	0.479	0.31
D52M	Tolerant	1	0.596668	0.596668	1.25276	0.997	0.05
D52L	Tolerant	1	0.784005	0.784005	1.94591	0.836	0.09
D52N	Tolerant	1	0.45139	0.45139	0.847298	0.72	0.19
D52Q	Tolerant	1	-0.889186	-0.889186	-1.27297	0.256	0.39
D52P	Tolerant	1	0.44184	0.44184	0.847298	0.589	0.1
D52S	Tolerant	1	0.212444	0.212444	0.154151	0.204	0.29
D52R	Intolerant	1	0.053665	0.053665	0.154151	0.12	0.2
D52T	Tolerant	1	0.431217	0.431217	0.154151	0.047	0.23
D52W	Tolerant	1	0.784005	0.784005	1.94591	0.999	0.01
D52V	Tolerant	1	0.0363703	0.0363703	0.154151	0.065	0.13
D52Y	Tolerant	1	0.784005	0.784005	1.94591	0.986	0.01
L53C	Tolerant	0	nan	nan	2.07944	0.926	0.01
L53E	Tolerant	0	nan	nan	-1.05605	0.006	0.39
L53D	Tolerant	0	nan	nan	0.133531	0.008	0.2
L53G	Tolerant	0	nan	nan	1.38629	0.003	0.09
L53F	Tolerant	0	nan	nan	1.38629	0.187	0.03
L53I	Tolerant	0	nan	nan	-0.117783	0	0.14
L53H	Tolerant	0	nan	nan	0.470004	0.838	0.08
L53K	Tolerant	0	nan	nan	-0.405465	0	0.35
L53M	Tolerant	0	nan	nan	1.38629	0.329	0.03
L53N	Tolerant	0	nan	nan	0.693147	0.325	0.15
L53Q	Tolerant	0	nan	nan	-0.318454	0.004	0.22
L53P	Tolerant	0	nan	nan	-2.35138	0	1
L53S	Tolerant	0	nan	nan	-0.628609	0.003	0.35
L53R	Tolerant	0	nan	nan	-0.628609	0	0.25
L53T	Tolerant	0	nan	nan	0	0.007	0.19
L53W	Tolerant	0	nan	nan	1.38629	0.986	0.01
L53V	Tolerant	0	nan	nan	-0.628609	0	0.21
L53Y	Tolerant	0	nan	nan	2.07944	0	0.01
S54A	Tolerant	0	nan	nan	-1.63974	0	1
S54C	Tolerant	0	nan	nan	2.56495	0.897	0.05
S54E	Tolerant	0	nan	nan	1.46634	0.021	0.92
S54D	Tolerant	0	nan	nan	0	0.005	0.63
S54G	Tolerant	0	nan	nan	-0.802346	0.001	0.5
S54F	Tolerant	0	nan	nan	2.56495	0.429	0.06
S54I	Tolerant	0	nan	nan	-0.570545	0.02	0.28
S54H	Tolerant	0	nan	nan	0.485508	0.055	0.18
S54K	Tolerant	0	nan	nan	0.955511	0.024	0.87
S54M	Tolerant	0	nan	nan	2.56495	0.914	0.1
S54L	Tolerant	0	nan	nan	-0.074108	0.001	0.34
S54N	Tolerant	0	nan	nan	0.619039	0.001	0.49
S54Q	Tolerant	0	nan	nan	0.955511	0.753	0.55
S54P	Tolerant	0	nan	nan	0.77319	0.002	0.29
S54R	Tolerant	0	nan	nan	-0.570545	0.008	0.57
S54T	Tolerant	0	nan	nan	0.955511	0.001	0.54
S54W	Tolerant	0	nan	nan	2.56495	0.992	0.02
S54V	Tolerant	0	nan	nan	-0.430783	0.009	0.34
S54Y	Tolerant	0	nan	nan	1.17865	0.119	0.08
G55A	Tolerant	0	nan	nan	1.29928	0.146	0.5
G55C	Tolerant	0	nan	nan	3.24519	0.999	0.04
G55E	Tolerant	0	nan	nan	1.77886	0.811	0.44
G55D	Tolerant	0	nan	nan	0.87807	0.063	0.56
G55F	Tolerant	0	nan	nan	4.34381	0.978	0.02
G55I	Tolerant	0	nan	nan	2.95751	0.978	0.09
G55H	Tolerant	0	nan	nan	1.63576	0.926	0.23
G55K	Tolerant	0	nan	nan	3.24519	0.838	0.32
G55M	Tolerant	0	nan	nan	3.24519	0.999	0.05
G55L	Tolerant	0	nan	nan	2.95751	0.838	0.13
G55N	Tolerant	0	nan	nan	2.3979	0.838	0.25
G55Q	Tolerant	0	nan	nan	3.65066	0.989	0.18
G55P	Intolerant	0	nan	nan	2.95751	0.399	0.12
G55S	Tolerant	0	nan	nan	0.909818	0.146	0.67
G55R	Tolerant	0	nan	nan	1.94591	0.838	0.31
G55T	Tolerant	0	nan	nan	1.94591	0.838	0.31
G55W	Tolerant	0	nan	nan	4.34381	1	0.01
G55V	Tolerant	0	nan	nan	2.95751	0.926	0.15
G55Y	Tolerant	0	nan	nan	3.65066	0.926	0.02
A56C	Tolerant	0	nan	nan	3.46574	0.993	0.02
A56E	Tolerant	0	nan	nan	0.826679	0.071	0.37
A56D	Tolerant	0	nan	nan	1.38629	0.023	0.26
A56G	Tolerant	0	nan	nan	1.26851	0.005	0.21
A56F	Tolerant	0	nan	nan	2.77259	0.53	0.06
A56I	Tolerant	0	nan	nan	2.77259	0.92	0.08
A56H	Tolerant	0	nan	nan	1.8563	0.318	0.15
A56K	Tolerant	0	nan	nan	2.77259	0.575	0.26
A56M	Tolerant	0	nan	nan	2.77259	0.993	0.05
A56L	Tolerant	0	nan	nan	1.8563	0.371	0.14
A56N	Tolerant	0	nan	nan	3.46574	0.041	0.14
A56Q	Tolerant	0	nan	nan	2.07944	0.575	0.21
A56P	Tolerant	0	nan	nan	-1.04512	0.002	1
A56S	Tolerant	0	nan	nan	0.632523	0.002	0.41
A56R	Tolerant	0	nan	nan	2.07944	0.575	0.19
A56T	Tolerant	0	nan	nan	1.67398	0.018	0.2
A56W	Tolerant	0	nan	nan	2.36712	0.53	0.05
A56V	Tolerant	0	nan	nan	0.169899	0.087	0.37
A56Y	Tolerant	0	nan	nan	3.46574	0.958	0.05
L57A	Tolerant	0.935361	1.39092	1.30101	-0.182322	0.047	0.53
L57C	Tolerant	0.935361	2.89687	2.70962	3.68888	0.995	0.18
L57E	Tolerant	0.935361	2.66582	2.49351	2.59027	0.208	0.28
L57D	Tolerant	0.935361	2.78135	2.60156	2.99573	0.109	0.21
L57G	Intolerant	0.935361	2.33882	2.18764	1.29098	0.012	0.34
L57F	Tolerant	0.935361	-0.0806533	-0.07544	-0.421994	0.005	0.72
L57I	Tolerant	0.935361	2.11721	1.98035	1.89712	0.01	0.4
L57H	Tolerant	0.935361	0.991811	0.927702	1.20397	0.105	0.54
L57K	Intolerant	0.935361	2.62077	2.45137	2.59027	0.053	0.3
L57M	Tolerant	0.935361	2.35776	2.20535	2.99573	0.959	0.22
L57N	Tolerant	0.935361	2.81985	2.63758	2.99573	0.901	0.31
L57Q	Tolerant	0.935361	2.43477	2.27739	2.99573	0.439	0.3
L57P	Tolerant	0.935361	2.0882	1.95322	2.07944	0.109	0.21
L57S	Tolerant	0.935361	2.54375	2.37933	2.59027	0.263	0.41
L57R	Tolerant	0.935361	2.44194	2.2841	1.49165	0.124	0.36
L57T	Tolerant	0.935361	2.50525	2.34331	2.30259	0.043	0.4
L57W	Tolerant	0.935361	2.11425	1.97759	2.07944	0.491	0.19
L57V	Intolerant	0.935361	1.0543	0.986149	0.693147	0.002	0.51
L57Y	Tolerant	0.935361	2.5503	2.38545	2.99573	0.037	1
N58C	Tolerant	0.623574	0	-3.3	0.693147	0.984	0.08
N58E	Tolerant	0.623574	0	-3.3	-0.287682	0.094	1
N58D	Tolerant	0.623574	-0.549306	-0.342533	-0.559616	0.001	0.66
N58G	Tolerant	0.623574	-0.549306	-0.342533	-1.34373	0.003	0.6
N58F	Intolerant	0.623574	0	-3.3	-0.287682	0.118	0.19
N58I	Tolerant	0.623574	0	-3.3	1.79176	0.058	0.18
N58H	Tolerant	0.623574	0	-3.3	1.79176	0.127	0.12
N58K	Tolerant	0.623574	0	-3.3	2.48491	0.804	0.74
N58M	Tolerant	0.623574	0	-3.3	2.48491	0.964	0.09
N58L	Intolerant	0.623574	0	-3.3	0.538997	0.007	0.33
N58Q	Tolerant	0.623574	0	-3.3	0.875469	0.127	0.52
N58P	Intolerant	0.623574	0	-3.3	1.09861	0.001	0.25
N58S	Tolerant	0.623574	-0.549306	-0.342533	-1.34373	0.004	0.88
N58R	Tolerant	0.623574	0	-3.3	0.693147	0.28	0.47
N58T	Tolerant	0.623574	0	-3.3	0.182322	0.007	0.53
N58W	Intolerant	0.623574	0	-3.3	2.48491	0.995	0.02
N58V	Tolerant	0.623574	0	-3.3	1.38629	0.005	0.27
N58Y	Tolerant	0.623574	0	-3.3	2.48491	0.14	0.05
E59A	Intolerant	0.958175	3.36945	3.22853	2.97893	0.595	0.1
E59C	Intolerant	0.958175	3.72315	3.56743	4.07754	0.998	0.01
E59D	Tolerant	0.958175	2.11555	2.02706	0.899484	0.002	0.52
E59G	Intolerant	0.958175	3.54496	3.39669	3.38439	0.147	0.06
E59F	Intolerant	0.958175	3.89644	3.73347	4.77068	0.989	0
E59I	Intolerant	0.958175	3.89644	3.73347	4.77068	0.956	0.01
E59H	Intolerant	0.958175	3.57214	3.42273	3.16125	0.619	0.07
E59K	Intolerant	0.958175	3.6485	3.4959	3.67207	0.731	0.1
E59M	Intolerant	0.958175	3.89644	3.73347	4.77068	0.967	0.01
E59L	Tolerant	0.958175	3.69427	3.53976	4.07754	0.561	0.03
E59N	Intolerant	0.958175	3.28602	3.14858	2.57346	0.372	0.16
E59Q	Tolerant	0.958175	3.40546	3.26303	4.07754	0.661	0.04
E59P	Intolerant	0.958175	3.72315	3.56743	4.07754	0.061	0.03
E59S	Intolerant	0.958175	2.87456	2.75433	2.28578	0.217	0.22
E59R	Intolerant	0.958175	3.55695	3.40818	3.38439	0.979	0.07
E59T	Intolerant	0.958175	2.30981	2.2132	1.72616	0.47	0.21
E59W	Intolerant	0.958175	3.89644	3.73347	4.77068	1	0
E59V	Intolerant	0.958175	3.89644	3.73347	4.77068	0.939	0.02
E59Y	Intolerant	0.958175	3.89644	3.73347	4.77068	0.996	0
L60A	Tolerant	0.787072	4.12693	3.24819	5.19296	1	0
L60C	Tolerant	0.787072	4.12693	3.24819	5.19296	1	0
L60E	Intolerant	0.787072	4.12693	3.24819	5.19296	1	0
L60D	Tolerant	0.787072	4.12693	3.24819	5.19296	1	0
L60G	Intolerant	0.787072	4.12693	3.24819	5.19296	1	0
L60I	Tolerant	0.787072	2.96295	2.33206	2.30259	0.714	0.09
L60H	Intolerant	0.787072	4.12693	3.24819	5.19296	0.997	0
L60K	Intolerant	0.787072	4.12693	3.24819	5.19296	0.999	0
L60M	Tolerant	0.787072	3.73085	2.93645	4.49981	0.989	0.01
L60N	Intolerant	0.787072	4.12693	3.24819	5.19296	1	0
L60Q	Tolerant	0.787072	4.12693	3.24819	5.19296	1	0
L60P	Tolerant	0.787072	3.67293	2.89086	3.4012	0.996	0.04
L60S	Tolerant	0.787072	3.82987	3.01438	4.49981	1	0.02
L60R	Tolerant	0.787072	4.12693	3.24819	5.19296	1	0
L60T	Tolerant	0.787072	4.12693	3.24819	5.19296	0.999	0
L60W	Intolerant	0.787072	4.12693	3.24819	5.19296	1	0
L60V	Tolerant	0.787072	2.506	1.9724	2.14843	0.59	0.11
L60Y	Intolerant	0.787072	4.12693	3.24819	5.19296	0.998	0
Q61A	Tolerant	0.520913	0	-3.3	-1.64516	0.002	0.97
Q61C	Tolerant	0.520913	0.693147	0.361069	2.3979	0.863	0.05
Q61E	Tolerant	0.520913	0.693147	0.361069	0.200671	0.002	1
Q61D	Tolerant	0.520913	0.693147	0.361069	0.788457	0.001	0.61
Q61G	Tolerant	0.520913	0.693147	0.361069	-0.241162	0	0.4
Q61I	Tolerant	0.520913	0.693147	0.361069	1.29928	0.034	0.18
Q61H	Tolerant	0.520913	0.693147	0.361069	1.29928	0.005	0.13
Q61K	Tolerant	0.520913	0.693147	0.361069	0.606136	0.002	0.89
Q61M	Tolerant	0.520913	0.693147	0.361069	2.3979	0.029	0.1
Q61L	Tolerant	0.520913	0.693147	0.361069	-0.167054	0.001	0.34
Q61N	Tolerant	0.520913	0.693147	0.361069	0.788457	0.05	0.48
Q61P	Tolerant	0.520913	0.693147	0.361069	-1.53393	0	0.5
Q61S	Tolerant	0.520913	0	-3.3	0.0953102	0.002	0.73
Q61R	Tolerant	0.520913	0	-3.3	-0.310155	0.001	0.59
Q61T	Tolerant	0.520913	0.693147	0.361069	-0.597837	0	0.64
Q61W	Tolerant	0.520913	0.693147	0.361069	2.3979	0.969	0.02
Q61V	Tolerant	0.520913	-0.405465	-0.211212	-0.597837	0.001	0.37
Q61Y	Tolerant	0.520913	0.693147	0.361069	2.3979	0.311	0.03
D62A	Tolerant	0.623574	1.58379	0.987611	1.09861	0.018	0.78
D62C	Tolerant	0.623574	4.52684	2.82282	4.56435	0.996	0.03
D62E	Tolerant	0.623574	2.93782	1.83195	2.77259	0.04	0.68
D62G	Tolerant	0.623574	1.04857	0.653861	0.826679	0.009	0.55
D62F	Intolerant	0.623574	4.52684	2.82282	4.56435	0.999	0.03
D62I	Intolerant	0.623574	4.52684	2.82282	4.56435	0.984	0.12
D62H	Intolerant	0.623574	3.63096	2.26417	2.77259	0.999	0.12
D62K	Intolerant	0.623574	3.8337	2.39059	3.17805	0.757	0.62
D62M	Intolerant	0.623574	4.52684	2.82282	4.56435	0.999	0.07
D62L	Intolerant	0.623574	3.42823	2.13776	3.46574	0.945	0.21
D62N	Intolerant	0.623574	2.82624	1.76237	2.61844	0.47	0.37
D62Q	Intolerant	0.623574	1.90597	1.18851	1.42885	0.538	0.53
D62P	Intolerant	0.623574	4.52684	2.82282	3.17805	0.011	0.21
D62S	Intolerant	0.623574	4.18027	2.60671	3.17805	0.465	0.5
D62R	Intolerant	0.623574	4.18027	2.60671	2.95491	0.573	0.39
D62T	Intolerant	0.623574	3.97754	2.48029	3.17805	0.47	0.4
D62W	Intolerant	0.623574	4.52684	2.82282	4.56435	1	0.01
D62V	Intolerant	0.623574	4.18027	2.60671	3.46574	0.353	0.21
D62Y	Intolerant	0.623574	4.52684	2.82282	2.77259	0.999	0.1
E63A	Tolerant	0.806084	5.16741	4.16537	5.42495	1	0
E63C	Intolerant	0.806084	5.16741	4.16537	5.42495	1	0
E63D	Tolerant	0.806084	4.6181	3.72258	4.32634	0.999	0.03
E63G	Tolerant	0.806084	5.16741	4.16537	5.42495	1	0
E63F	Intolerant	0.806084	5.16741	4.16537	5.42495	1	0
E63I	Intolerant	0.806084	5.16741	4.16537	5.42495	1	0
E63H	Intolerant	0.806084	5.16741	4.16537	5.42495	1	0
E63K	Intolerant	0.806084	5.16741	4.16537	5.42495	1	0
E63M	Intolerant	0.806084	5.16741	4.16537	5.42495	1	0
E63L	Tolerant	0.806084	5.16741	4.16537	5.42495	1	0
E63N	Intolerant	0.806084	5.16741	4.16537	5.42495	1	0
E63Q	Tolerant	0.806084	4.56091	3.67647	4.7318	1	0.02
E63P	Intolerant	0.806084	5.16741	4.16537	5.42495	1	0
E63S	Intolerant	0.806084	5.16741	4.16537	5.42495	1	0
E63R	Tolerant	0.806084	5.16741	4.16537	5.42495	1	0
E63T	Intolerant	0.806084	5.16741	4.16537	5.42495	1	0
E63W	Intolerant	0.806084	5.16741	4.16537	5.42495	1	0
E63V	Intolerant	0.806084	4.99412	4.02568	4.7318	1	0.01
E63Y	Intolerant	0.806084	5.16741	4.16537	5.42495	1	0
A64C	Tolerant	0.520913	4.18965	2.18244	4.43082	0.997	0.17
A64E	Tolerant	0.520913	3.49651	1.82137	3.73767	1	0.27
A64D	Intolerant	0.520913	4.18965	2.18244	4.43082	0.999	0.2
A64G	Tolerant	0.520913	2.80336	1.46031	2.63906	0.464	0.35
A64F	Tolerant	0.520913	3.09104	1.61016	3.04452	1	0.72
A64I	Tolerant	0.520913	1.19392	0.621929	0.741937	0.993	0.57
A64H	Tolerant	0.520913	4.18965	2.18244	2.63906	0.998	0.59
A64K	Tolerant	0.520913	2.58022	1.34407	2.03292	1	0.38
A64M	Tolerant	0.520913	0.85745	0.446657	0.99683	0.999	0.39
A64L	Tolerant	0.520913	2.80336	1.46031	2.63906	0.999	0.66
A64N	Tolerant	0.520913	4.18965	2.18244	4.43082	0.995	0.3
A64Q	Tolerant	0.520913	4.18965	2.18244	4.43082	1	0.29
A64P	Intolerant	0.520913	4.18965	2.18244	4.43082	1	0.2
A64S	Tolerant	0.520913	4.18965	2.18244	4.43082	0.991	0.39
A64R	Tolerant	0.520913	4.18965	2.18244	1.33977	0.997	0.46
A64T	Tolerant	0.520913	4.18965	2.18244	3.73767	0.999	0.4
A64W	Tolerant	0.520913	4.18965	2.18244	4.43082	1	0.18
A64V	Tolerant	0.520913	1.29928	0.676813	1.13498	0.994	0.62
A64Y	Tolerant	0.520913	4.18965	2.18244	3.73767	0.999	1
A65C	Tolerant	0.520913	3.68888	1.92158	4.18965	0.995	0.03
A65E	Tolerant	0.520913	0.0512933	0.0267193	-0.141079	0.007	1
A65D	Tolerant	0.520913	1.20397	0.627165	1.05416	0.005	0.5
A65G	Tolerant	0.520913	3.68888	1.92158	4.18965	0.34	0.2
A65F	Tolerant	0.520913	3.68888	1.92158	4.18965	0.986	0.03
A65I	Tolerant	0.520913	3.68888	1.92158	3.09104	0.669	0.11
A65H	Tolerant	0.520913	3.68888	1.92158	3.49651	0.995	0.07
A65K	Tolerant	0.520913	3.68888	1.92158	3.49651	0.276	0.49
A65M	Tolerant	0.520913	3.68888	1.92158	4.18965	0.986	0.06
A65L	Tolerant	0.520913	2.07944	1.08321	1.79176	0.116	0.23
A65N	Tolerant	0.520913	2.59027	1.3493	3.09104	0.234	0.27
A65Q	Tolerant	0.520913	1.49165	0.777022	1.99243	0.138	0.37
A65P	Tolerant	0.520913	3.68888	1.92158	4.18965	0.983	0.14
A65S	Tolerant	0.520913	2.59027	1.3493	2.24374	0.017	0.42
A65R	Tolerant	0.520913	2.07944	1.08321	2.58022	0.116	0.31
A65T	Tolerant	0.520913	2.30259	1.19945	2.3979	0.062	0.34
A65W	Tolerant	0.520913	3.68888	1.92158	4.18965	0.999	0.01
A65V	Tolerant	0.520913	2.99573	1.56051	0.822359	0.02	0.33
A65Y	Tolerant	0.520913	3.68888	1.92158	4.18965	0.995	0.02
R66A	Intolerant	0.882129	4.01547	3.54216	3.71357	0.999	0.04
R66C	Intolerant	0.882129	3.82802	3.37681	3.71357	0.999	0.02
R66E	Intolerant	0.882129	4.94854	4.36525	5.32301	0.999	0
R66D	Intolerant	0.882129	4.94854	4.36525	5.32301	1	0
R66G	Intolerant	0.882129	4.94854	4.36525	5.32301	1	0
R66F	Intolerant	0.882129	4.94854	4.36525	5.32301	1	0
R66I	Intolerant	0.882129	4.59215	4.05087	4.2244	0.997	0.02
R66H	Intolerant	0.882129	4.94854	4.36525	5.32301	1	0
R66K	Tolerant	0.882129	3.60404	3.17923	3.3771	0.99	0.05
R66M	Intolerant	0.882129	4.83301	4.26334	4.62986	0.997	0.02
R66L	Intolerant	0.882129	4.56818	4.02972	3.93672	0.997	0.03
R66N	Intolerant	0.882129	4.6837	4.13163	3.93672	1	0.04
R66Q	Intolerant	0.882129	4.94854	4.36525	5.32301	1	0
R66P	Intolerant	0.882129	4.94854	4.36525	5.32301	1	0
R66S	Tolerant	0.882129	4.94854	4.36525	5.32301	1	0
R66T	Intolerant	0.882129	4.94854	4.36525	5.32301	1	0.01
R66W	Intolerant	0.882129	4.94854	4.36525	5.32301	1	0
R66V	Intolerant	0.882129	4.59215	4.05087	4.2244	0.996	0.03
R66Y	Intolerant	0.882129	4.94854	4.36525	5.32301	1	0
L67A	Tolerant	0.703422	4.65797	3.27652	4.23411	0.998	0.02
L67C	Tolerant	0.703422	5.20727	3.66291	5.33272	1	0
L67E	Intolerant	0.703422	5.20727	3.66291	5.33272	1	0
L67D	Intolerant	0.703422	5.20727	3.66291	5.33272	1	0
L67G	Tolerant	0.703422	4.68741	3.29723	4.63957	1	0.01
L67F	Tolerant	0.703422	5.20727	3.66291	5.33272	1	0
L67I	Tolerant	0.703422	3.71961	2.61646	3.54096	0.943	0.04
L67H	Tolerant	0.703422	5.20727	3.66291	5.33272	1	0
L67K	Intolerant	0.703422	5.20727	3.66291	5.33272	1	0
L67M	Tolerant	0.703422	3.79153	2.66705	3.54096	0.994	0.04
L67N	Tolerant	0.703422	5.20727	3.66291	5.33272	1	0
L67Q	Tolerant	0.703422	5.20727	3.66291	5.33272	1	0
L67P	Tolerant	0.703422	5.20727	3.66291	5.33272	1	0
L67S	Tolerant	0.703422	5.20727	3.66291	5.33272	1	0
L67R	Tolerant	0.703422	5.20727	3.66291	5.33272	1	0
L67T	Tolerant	0.703422	3.86346	2.71764	3.54096	0.987	0.03
L67W	Intolerant	0.703422	5.20727	3.66291	5.33272	1	0
L67V	Intolerant	0.703422	4.48468	3.15462	4.23411	0.956	0.02
L67Y	Tolerant	0.703422	4.8607	3.41912	3.94642	1	0.04
S68A	Tolerant	0	nan	nan	0.154151	0	0.15
S68C	Tolerant	0	nan	nan	1.25276	0.964	0.01
S68E	Tolerant	0	nan	nan	-1.18958	0.003	0.37
S68D	Tolerant	0	nan	nan	-0.538997	0.007	0.18
S68G	Tolerant	0	nan	nan	-0.251314	0.003	0.1
S68F	Tolerant	0	nan	nan	1.94591	0.97	0.01
S68I	Tolerant	0	nan	nan	0.847298	0.292	0.05
S68H	Tolerant	0	nan	nan	0.336472	0.245	0.05
S68K	Tolerant	0	nan	nan	0.154151	0.07	0.19
S68M	Tolerant	0	nan	nan	1.25276	0.485	0.03
S68L	Tolerant	0	nan	nan	-0.251314	0.07	0.13
S68N	Tolerant	0	nan	nan	-0.619039	0.006	0.21
S68Q	Tolerant	0	nan	nan	0	0.07	0.13
S68P	Intolerant	0	nan	nan	1.94591	0.883	0.04
S68R	Tolerant	0	nan	nan	-2.9139	0.002	1
S68T	Tolerant	0	nan	nan	0.559616	0.002	0.1
S68W	Intolerant	0	nan	nan	1.94591	0.997	0
S68V	Tolerant	0	nan	nan	-0.133531	0.027	0.12
S68Y	Tolerant	0	nan	nan	1.94591	0.941	0.01
W69A	Intolerant	0	nan	nan	5.39816	1	0
W69C	Intolerant	0	nan	nan	5.39816	1	0
W69E	Intolerant	0	nan	nan	5.39816	1	0
W69D	Intolerant	0	nan	nan	5.39816	1	0
W69G	Tolerant	0	nan	nan	5.39816	1	0
W69F	Tolerant	0	nan	nan	4.70502	0.999	0.01
W69I	Intolerant	0	nan	nan	5.39816	1	0
W69H	Intolerant	0	nan	nan	5.39816	1	0
W69K	Intolerant	0	nan	nan	5.39816	1	0
W69M	Intolerant	0	nan	nan	5.39816	1	0
W69L	Tolerant	0	nan	nan	5.39816	1	0
W69N	Intolerant	0	nan	nan	5.39816	1	0
W69Q	Intolerant	0	nan	nan	5.39816	1	0
W69P	Intolerant	0	nan	nan	5.39816	1	0
W69S	Tolerant	0	nan	nan	5.39816	1	0
W69R	Tolerant	0	nan	nan	5.39816	1	0
W69T	Intolerant	0	nan	nan	5.39816	1	0
W69V	Intolerant	0	nan	nan	5.39816	1	0
W69Y	Tolerant	0	nan	nan	3.31872	0.999	0.03
L70A	Intolerant	0	nan	nan	3.94158	1	0.03
L70C	Tolerant	0	nan	nan	5.32788	1	0
L70E	Intolerant	0	nan	nan	5.32788	1	0
L70D	Intolerant	0	nan	nan	5.32788	1	0
L70G	Intolerant	0	nan	nan	5.32788	1	0
L70F	Intolerant	0	nan	nan	3.24843	0.997	0.04
L70I	Intolerant	0	nan	nan	4.63473	0.999	0.01
L70H	Intolerant	0	nan	nan	5.32788	1	0
L70K	Intolerant	0	nan	nan	5.32788	1	0
L70M	Tolerant	0	nan	nan	2.84297	1	0.05
L70N	Intolerant	0	nan	nan	5.32788	1	0
L70Q	Intolerant	0	nan	nan	5.32788	1	0
L70P	Intolerant	0	nan	nan	5.32788	1	0
L70S	Intolerant	0	nan	nan	5.32788	1	0
L70R	Intolerant	0	nan	nan	5.32788	1	0
L70T	Intolerant	0	nan	nan	5.32788	1	0
L70W	Intolerant	0	nan	nan	5.32788	1	0
L70V	Tolerant	0	nan	nan	4.22926	0.996	0.01
L70Y	Intolerant	0	nan	nan	5.32788	1	0
A71C	Tolerant	0	nan	nan	4.44265	0.999	0.03
A71E	Tolerant	0	nan	nan	2.65089	0.871	0.68
A71D	Tolerant	0	nan	nan	2.83321	0.625	0.43
A71G	Tolerant	0	nan	nan	2.36321	0.036	0.29
A71F	Tolerant	0	nan	nan	4.44265	0.999	0.04
A71I	Tolerant	0	nan	nan	3.34404	0.997	0.14
A71H	Tolerant	0	nan	nan	2.24543	0.862	0.12
A71K	Tolerant	0	nan	nan	1.39813	0.731	0.7
A71M	Tolerant	0	nan	nan	3.7495	1	0.07
A71L	Tolerant	0	nan	nan	4.44265	0.997	0.19
A71N	Tolerant	0	nan	nan	2.36321	0.163	0.37
A71Q	Tolerant	0	nan	nan	1.14681	0.948	0.54
A71P	Intolerant	0	nan	nan	4.44265	0.998	0.17
A71S	Tolerant	0	nan	nan	2.04476	0.263	0.54
A71R	Tolerant	0	nan	nan	0.887303	0.888	0.57
A71T	Tolerant	0	nan	nan	1.7346	0.76	0.45
A71W	Tolerant	0	nan	nan	3.34404	1	0.02
A71V	Tolerant	0	nan	nan	4.44265	0.991	0.18
A71Y	Tolerant	0	nan	nan	3.7495	0.978	0.05
T72A	Tolerant	0	nan	nan	-1.21302	0	0.36
T72C	Tolerant	0	nan	nan	2.3979	0.946	0
T72E	Tolerant	0	nan	nan	-0.241162	0.001	0.22
T72D	Tolerant	0	nan	nan	1.0116	0.003	0.08
T72G	Tolerant	0	nan	nan	-1.95881	0.001	1
T72F	Tolerant	0	nan	nan	2.3979	0.911	0
T72I	Tolerant	0	nan	nan	2.3979	0.353	0.01
T72H	Tolerant	0	nan	nan	1.29928	0.089	0.02
T72K	Tolerant	0	nan	nan	0.788457	0.041	0.12
T72M	Tolerant	0	nan	nan	1.70475	0.959	0.02
T72L	Tolerant	0	nan	nan	2.3979	0.31	0.02
T72N	Tolerant	0	nan	nan	1.70475	0.088	0.05
T72Q	Tolerant	0	nan	nan	-0.435318	0.019	0.17
T72P	Tolerant	0	nan	nan	1.70475	0.001	0.05
T72S	Tolerant	0	nan	nan	-0.546544	0.001	0.22
T72R	Tolerant	0	nan	nan	-0.435318	0.016	0.21
T72W	Tolerant	0	nan	nan	2.3979	0.996	0
T72V	Tolerant	0	nan	nan	2.3979	0.029	0.02
T72Y	Tolerant	0	nan	nan	2.3979	0.208	0
T73A	Tolerant	0	nan	nan	0	0.001	0.57
T73C	Tolerant	0	nan	nan	2.83321	0.996	0.03
T73E	Tolerant	0	nan	nan	0.635989	0.102	0.63
T73D	Intolerant	0	nan	nan	1.04145	0.467	0.39
T73G	Tolerant	0	nan	nan	1.7346	0.752	0.22
T73F	Tolerant	0	nan	nan	2.14007	0.496	0.06
T73I	Tolerant	0	nan	nan	2.14007	0.269	0.1
T73H	Tolerant	0	nan	nan	0.268264	0.052	0.24
T73K	Tolerant	0	nan	nan	-0.302281	0.022	0.97
T73M	Tolerant	0	nan	nan	0.635989	0.989	0.14
T73L	Tolerant	0	nan	nan	0.753772	0.137	0.24
T73N	Tolerant	0	nan	nan	0.887303	0.073	0.37
T73Q	Tolerant	0	nan	nan	-1.30992	0.01	1
T73P	Intolerant	0	nan	nan	1.44692	0.073	0.17
T73S	Tolerant	0	nan	nan	0	0.011	0.53
T73R	Tolerant	0	nan	nan	-0.777705	0.056	0.77
T73W	Tolerant	0	nan	nan	2.83321	0.845	0.01
T73V	Tolerant	0	nan	nan	0.635989	0.102	0.25
T73Y	Tolerant	0	nan	nan	2.83321	0.298	0.02
G74A	Tolerant	0	nan	nan	3.70541	0.873	0.06
G74C	Tolerant	0	nan	nan	4.80402	1	0.01
G74E	Tolerant	0	nan	nan	3.70541	0.997	0.04
G74D	Tolerant	0	nan	nan	1.97081	0.741	0.11
G74F	Tolerant	0	nan	nan	3.01226	0.975	0.1
G74I	Tolerant	0	nan	nan	4.80402	0.997	0.03
G74H	Tolerant	0	nan	nan	2.72458	0.997	0.1
G74K	Tolerant	0	nan	nan	4.11087	0.999	0.05
G74M	Tolerant	0	nan	nan	4.80402	1	0.02
G74L	Tolerant	0	nan	nan	4.80402	0.997	0.05
G74N	Tolerant	0	nan	nan	3.01226	0.99	0.06
G74Q	Tolerant	0	nan	nan	4.11087	1	0.04
G74P	Tolerant	0	nan	nan	4.11087	0.924	0.03
G74S	Tolerant	0	nan	nan	3.70541	0.943	0.05
G74R	Tolerant	0	nan	nan	2.72458	0.99	0.09
G74T	Tolerant	0	nan	nan	4.80402	0.99	0.03
G74W	Tolerant	0	nan	nan	3.19458	0.884	0.08
G74V	Tolerant	0	nan	nan	4.80402	0.99	0.04
G74Y	Tolerant	0	nan	nan	2.40613	0.997	0.17
V75A	Tolerant	0.520913	1.50408	0.783493	2.94444	0.832	0.05
V75C	Tolerant	0.520913	2.19722	1.14456	2.94444	0.999	0.01
V75E	Tolerant	0.520913	2.19722	1.14456	3.63759	0.998	0
V75D	Intolerant	0.520913	2.19722	1.14456	3.63759	1	0
V75G	Intolerant	0.520913	2.19722	1.14456	3.63759	0.998	0
V75F	Tolerant	0.520913	1.50408	0.783493	1.335	0.952	0.11
V75I	Tolerant	0.520913	-0.93827	-0.488756	-0.422857	0.008	0.63
V75H	Tolerant	0.520913	2.19722	1.14456	3.63759	1	0
V75K	Intolerant	0.520913	2.19722	1.14456	3.63759	0.999	0
V75M	Tolerant	0.520913	0.251314	0.130913	0.864997	0.976	0.15
V75L	Tolerant	0.520913	-1.79176	-0.93335	-0.916291	0.012	1
V75N	Tolerant	0.520913	2.19722	1.14456	3.63759	0.999	0
V75Q	Tolerant	0.520913	1.09861	0.572281	1.07264	0.996	0.08
V75P	Intolerant	0.520913	1.50408	0.783493	2.94444	0.794	0.02
V75S	Tolerant	0.520913	2.19722	1.14456	3.63759	0.923	0
V75R	Tolerant	0.520913	2.19722	1.14456	3.63759	1	0
V75T	Tolerant	0.520913	1.50408	0.783493	2.53897	0.667	0.03
V75W	Tolerant	0.520913	2.19722	1.14456	3.63759	1	0
V75Y	Tolerant	0.520913	2.19722	1.14456	3.63759	0.994	0
P76A	Tolerant	0	nan	nan	1.66416	0.881	0.17
P76C	Tolerant	0	nan	nan	5.1299	1	0
P76E	Tolerant	0	nan	nan	4.43675	0.953	0.01
P76D	Tolerant	0	nan	nan	3.33814	0.782	0.02
P76G	Tolerant	0	nan	nan	4.43675	0.949	0.02
P76F	Tolerant	0	nan	nan	5.1299	1	0
P76I	Tolerant	0	nan	nan	5.1299	1	0
P76H	Tolerant	0	nan	nan	4.43675	1	0.01
P76K	Tolerant	0	nan	nan	4.43675	1	0.01
P76M	Tolerant	0	nan	nan	5.1299	1	0
P76L	Tolerant	0	nan	nan	4.03129	0.998	0.02
P76N	Tolerant	0	nan	nan	5.1299	0.998	0
P76Q	Tolerant	0	nan	nan	4.03129	1	0.02
P76S	Tolerant	0	nan	nan	2.82731	0.987	0.07
P76R	Tolerant	0	nan	nan	4.03129	0.998	0.02
P76T	Tolerant	0	nan	nan	3.7436	0.988	0.04
P76W	Intolerant	0	nan	nan	5.1299	1	0
P76V	Tolerant	0	nan	nan	4.43675	0.991	0.01
P76Y	Tolerant	0	nan	nan	5.1299	1	0
C77A	Tolerant	0.703422	0.891819	0.627325	0.427444	0.015	0.55
C77E	Intolerant	0.703422	3.16806	2.22849	4.23411	0.916	0.02
C77D	Intolerant	0.703422	3.16806	2.22849	4.23411	0.88	0.02
C77G	Tolerant	0.703422	1.16647	0.820522	1.66916	0.003	0.23
C77F	Intolerant	0.703422	3.16806	2.22849	4.23411	0.724	0.01
C77I	Intolerant	0.703422	3.16806	2.22849	4.23411	0.532	0.01
C77H	Tolerant	0.703422	3.16806	2.22849	4.23411	0.996	0
C77K	Intolerant	0.703422	3.16806	2.22849	4.23411	0.967	0.02
C77M	Intolerant	0.703422	3.16806	2.22849	4.23411	0.995	0.01
C77L	Intolerant	0.703422	2.99478	2.10659	2.15466	0.323	0.09
C77N	Intolerant	0.703422	3.16806	2.22849	4.23411	0.941	0.01
C77Q	Intolerant	0.703422	3.16806	2.22849	4.23411	0.692	0.02
C77P	Intolerant	0.703422	3.16806	2.22849	4.23411	0.026	0.06
C77S	Tolerant	0.703422	2.30163	1.61902	2.62467	0.24	0.17
C77R	Intolerant	0.703422	2.82149	1.9847	3.54096	0.99	0.02
C77T	Tolerant	0.703422	3.16806	2.22849	3.13549	0.763	0.06
C77W	Intolerant	0.703422	3.16806	2.22849	4.23411	1	0
C77V	Tolerant	0.703422	1.37115	0.964497	-0.287682	0.056	1
C77Y	Intolerant	0.703422	3.16806	2.22849	4.23411	0.99	0.01
A78C	Tolerant	0	nan	nan	3.3322	1	0
A78E	Intolerant	0	nan	nan	3.3322	0.985	0
A78D	Intolerant	0	nan	nan	3.3322	0.989	0
A78G	Tolerant	0	nan	nan	3.3322	0.901	0
A78F	Intolerant	0	nan	nan	3.3322	1	0
A78I	Intolerant	0	nan	nan	3.3322	0.973	0
A78H	Intolerant	0	nan	nan	3.3322	1	0
A78K	Intolerant	0	nan	nan	3.3322	0.994	0
A78M	Intolerant	0	nan	nan	3.3322	1	0
A78L	Intolerant	0	nan	nan	3.3322	0.989	0
A78N	Intolerant	0	nan	nan	3.3322	0.975	0
A78Q	Intolerant	0	nan	nan	3.3322	0.973	0
A78P	Tolerant	0	nan	nan	-1.96611	0.02	1
A78S	Tolerant	0	nan	nan	1.94591	0.117	0.02
A78R	Tolerant	0	nan	nan	3.3322	0.999	0
A78T	Tolerant	0	nan	nan	3.3322	0.731	0
A78W	Intolerant	0	nan	nan	3.3322	1	0
A78V	Intolerant	0	nan	nan	3.3322	0.715	0
A78Y	Intolerant	0	nan	nan	3.3322	1	0
A79C	Tolerant	0	nan	nan	2.91777	0.23	0.03
A79E	Tolerant	0	nan	nan	-0.23923	0.011	1
A79D	Tolerant	0	nan	nan	0.666479	0.013	0.39
A79G	Tolerant	0	nan	nan	1.66501	0.013	0.18
A79F	Tolerant	0	nan	nan	3.61092	0.991	0.02
A79I	Tolerant	0	nan	nan	2.00148	0.887	0.1
A79H	Tolerant	0	nan	nan	2.00148	0.587	0.08
A79K	Tolerant	0	nan	nan	1.21302	0.205	0.5
A79M	Tolerant	0	nan	nan	2.51231	0.887	0.05
A79L	Tolerant	0	nan	nan	3.61092	0.765	0.1
A79N	Tolerant	0	nan	nan	2.00148	0.33	0.22
A79Q	Tolerant	0	nan	nan	0.615186	0.081	0.42
A79P	Tolerant	0	nan	nan	2.22462	0.141	0.12
A79S	Tolerant	0	nan	nan	1.66501	0.005	0.33
A79R	Tolerant	0	nan	nan	-0.217723	0.007	0.7
A79T	Tolerant	0	nan	nan	0.475424	0.097	0.4
A79W	Tolerant	0	nan	nan	3.61092	0.999	0.01
A79V	Tolerant	0	nan	nan	2.00148	0.187	0.12
A79Y	Tolerant	0	nan	nan	3.61092	0.991	0.01
V80A	Tolerant	0	nan	nan	3.82864	0.998	0.02
V80C	Tolerant	0	nan	nan	5.21494	1	0
V80E	Intolerant	0	nan	nan	5.21494	0.998	0
V80D	Intolerant	0	nan	nan	5.21494	1	0
V80G	Intolerant	0	nan	nan	5.21494	1	0
V80F	Tolerant	0	nan	nan	5.21494	1	0
V80I	Tolerant	0	nan	nan	1.9191	0.918	0.17
V80H	Tolerant	0	nan	nan	5.21494	1	0
V80K	Tolerant	0	nan	nan	5.21494	1	0
V80M	Tolerant	0	nan	nan	5.21494	1	0
V80L	Tolerant	0	nan	nan	2.44235	0.984	0.09
V80N	Tolerant	0	nan	nan	5.21494	1	0
V80Q	Tolerant	0	nan	nan	5.21494	1	0
V80P	Tolerant	0	nan	nan	3.6055	1	0.03
V80S	Tolerant	0	nan	nan	5.21494	1	0
V80R	Tolerant	0	nan	nan	5.21494	1	0
V80T	Tolerant	0	nan	nan	5.21494	1	0
V80W	Intolerant	0	nan	nan	5.21494	1	0
V80Y	Tolerant	0	nan	nan	5.21494	1	0
L81A	Tolerant	0	nan	nan	2.76001	0.913	0.11
L81C	Tolerant	0	nan	nan	4.36945	0.969	0.01
L81E	Tolerant	0	nan	nan	3.6763	0.996	0.03
L81D	Intolerant	0	nan	nan	4.36945	0.999	0.01
L81G	Tolerant	0	nan	nan	4.36945	0.672	0.01
L81F	Tolerant	0	nan	nan	4.36945	0.986	0.02
L81I	Tolerant	0	nan	nan	0.326397	0.02	0.7
L81H	Tolerant	0	nan	nan	2.76001	0.974	0.08
L81K	Tolerant	0	nan	nan	2.42354	0.429	0.11
L81M	Tolerant	0	nan	nan	3.27084	0.914	0.03
L81Q	Tolerant	0	nan	nan	2.98315	0.998	0.06
L81P	Tolerant	0	nan	nan	4.36945	0.898	0.01
L81S	Tolerant	0	nan	nan	4.36945	0.994	0.02
L81R	Tolerant	0	nan	nan	2.98315	0.973	0.06
L81T	Tolerant	0	nan	nan	3.27084	0.991	0.05
L81W	Tolerant	0	nan	nan	4.36945	0.979	0.01
L81V	Tolerant	0	nan	nan	0.0927817	0.031	1
L81Y	Tolerant	0	nan	nan	4.36945	0.807	0.03
D82A	Tolerant	0.520913	-0.169899	-0.0885025	-0.14197	0.028	0.7
D82C	Intolerant	0.520913	3.29584	1.71684	2.69124	0.992	0.19
D82E	Tolerant	0.520913	0.944462	0.491982	0.986495	0.022	0.38
D82G	Tolerant	0.520913	0.897942	0.467749	0.942043	0.012	0.38
D82F	Intolerant	0.520913	3.98898	2.07791	2.97893	0.97	0.68
D82I	Intolerant	0.520913	3.98898	2.07791	4.07754	0.903	0.37
D82H	Tolerant	0.520913	1.28093	0.667255	1.24432	0.214	0.57
D82K	Tolerant	0.520913	3.29584	1.71684	3.38439	0.903	0.32
D82M	Intolerant	0.520913	3.98898	2.07791	4.07754	0.961	0.21
D82L	Intolerant	0.520913	3.98898	2.07791	3.38439	0.903	0.62
D82N	Tolerant	0.520913	2.37955	1.23954	2.28578	0.03	0.32
D82Q	Tolerant	0.520913	2.37955	1.23954	2.4681	0.777	0.31
D82P	Intolerant	0.520913	3.98898	2.07791	4.07754	0.889	0.2
D82S	Tolerant	0.520913	2.37955	1.23954	2.28578	0.319	0.43
D82R	Intolerant	0.520913	2.04307	1.06426	2.13163	0.903	0.36
D82T	Intolerant	0.520913	3.29584	1.71684	2.97893	0.324	0.4
D82W	Intolerant	0.520913	3.29584	1.71684	2.97893	0.999	0.18
D82V	Intolerant	0.520913	2.89037	1.50563	2.69124	0.403	0.49
D82Y	Intolerant	0.520913	2.60269	1.35577	1.51259	0.627	1
V83A	Tolerant	0.520913	-0.875469	-0.456043	-0.575364	0.012	0.45
V83C	Tolerant	0.520913	1.60944	0.838376	0.251314	0.135	0.16
V83E	Tolerant	0.520913	-1.335	-0.695419	-1.09861	0.005	0.31
V83D	Tolerant	0.520913	0.916291	0.477307	1.50408	0.73	0.15
V83G	Tolerant	0.520913	1.60944	0.838376	2.19722	0.05	0.23
V83F	Tolerant	0.520913	0.510826	0.266095	-1.7148	0.008	0.83
V83I	Tolerant	0.520913	1.60944	0.838376	2.19722	0.066	0.28
V83H	Tolerant	0.520913	1.60944	0.838376	-0.575364	0.038	0.5
V83K	Tolerant	0.520913	1.60944	0.838376	2.19722	0.147	0.21
V83M	Tolerant	0.520913	1.60944	0.838376	1.09861	0.954	0.17
V83L	Tolerant	0.520913	0.223144	0.116238	-0.200671	0	0.53
V83N	Tolerant	0.520913	1.60944	0.838376	2.19722	0.221	0.22
V83Q	Tolerant	0.520913	0.223144	0.116238	0.251314	0.219	0.25
V83P	Intolerant	0.520913	0.916291	0.477307	1.50408	0.637	0.15
V83R	Tolerant	0.520913	1.60944	0.838376	-0.798508	0.022	0.35
V83T	Tolerant	0.520913	-1.4816	-0.771786	-1.02165	0.014	0.41
V83W	Tolerant	0.520913	1.60944	0.838376	0.587787	0.014	0.18
V83Y	Tolerant	0.520913	1.60944	0.838376	-1.41369	0.008	1
V84A	Tolerant	0	nan	nan	-0.11441	0.002	0.76
V84C	Tolerant	0	nan	nan	2.80336	0.376	0.06
V84E	Tolerant	0	nan	nan	-0.646627	0.003	1
V84D	Tolerant	0	nan	nan	0.663294	0.009	0.61
V84G	Tolerant	0	nan	nan	0.129212	0.002	0.41
V84F	Tolerant	0	nan	nan	1.88707	0.137	0.1
V84I	Tolerant	0	nan	nan	1.09861	0.003	0.21
V84H	Tolerant	0	nan	nan	1.5506	0.102	0.16
V84K	Tolerant	0	nan	nan	2.80336	0.343	0.87
V84M	Tolerant	0	nan	nan	3.49651	0.972	0.11
V84L	Tolerant	0	nan	nan	1.88707	0.007	0.33
V84N	Tolerant	0	nan	nan	3.49651	0.014	0.48
V84Q	Tolerant	0	nan	nan	2.80336	0.063	0.56
V84P	Intolerant	0	nan	nan	3.49651	0.239	0.27
V84S	Tolerant	0	nan	nan	1.88707	0.045	0.71
V84R	Tolerant	0	nan	nan	2.3979	0.065	0.51
V84T	Tolerant	0	nan	nan	0.318454	0.019	0.58
V84W	Tolerant	0	nan	nan	3.49651	0.998	0.03
V84Y	Tolerant	0	nan	nan	3.49651	0.167	0.11
T85A	Tolerant	0	nan	nan	0.251314	0	0.8
T85C	Tolerant	0	nan	nan	2.89037	0.987	0.05
T85E	Tolerant	0	nan	nan	0.405465	0.002	1
T85D	Tolerant	0	nan	nan	1.38629	0	0.58
T85G	Tolerant	0	nan	nan	1.28093	0.007	0.39
T85F	Tolerant	0	nan	nan	2.48491	0.986	0.06
T85I	Tolerant	0	nan	nan	1.50408	0.376	0.2
T85H	Tolerant	0	nan	nan	1.79176	0.172	0.14
T85M	Tolerant	0	nan	nan	3.58352	0.963	0.09
T85L	Tolerant	0	nan	nan	1.63761	0.098	0.29
T85N	Tolerant	0	nan	nan	3.58352	0.205	0.43
T85Q	Tolerant	0	nan	nan	0.63908	0.048	0.61
T85P	Tolerant	0	nan	nan	3.58352	0.018	0.24
T85S	Tolerant	0	nan	nan	-0.0800427	0	0.8
T85R	Tolerant	0	nan	nan	0.448025	0.05	0.58
T85W	Tolerant	0	nan	nan	3.58352	0.996	0.02
T85V	Tolerant	0	nan	nan	0.693147	0.014	0.34
T85Y	Tolerant	0	nan	nan	3.58352	0.919	0.04
E86A	Tolerant	0	nan	nan	1.19214	0.015	0.5
E86C	Tolerant	0	nan	nan	2.92674	0.16	0.14
E86D	Tolerant	0	nan	nan	0	0	0.99
E86G	Tolerant	0	nan	nan	1.38629	0.011	0.38
E86F	Tolerant	0	nan	nan	3.3322	0.936	0.45
E86I	Tolerant	0	nan	nan	3.3322	0.166	0.28
E86H	Tolerant	0	nan	nan	0.934309	0.019	0.62
E86K	Tolerant	0	nan	nan	4.02535	0.507	0.18
E86M	Tolerant	0	nan	nan	2.92674	0.147	0.16
E86L	Tolerant	0	nan	nan	2.92674	0.166	0.44
E86N	Tolerant	0	nan	nan	2.23359	0.017	0.29
E86Q	Tolerant	0	nan	nan	2.23359	0.117	0.24
E86P	Intolerant	0	nan	nan	4.02535	0.002	0.12
E86S	Tolerant	0	nan	nan	1.82813	0.041	0.39
E86R	Tolerant	0	nan	nan	2.63906	0.298	0.28
E86T	Tolerant	0	nan	nan	0.559616	0.024	0.74
E86W	Tolerant	0	nan	nan	3.3322	0.486	0.13
E86V	Tolerant	0	nan	nan	3.3322	0.255	0.31
E86Y	Tolerant	0	nan	nan	2.41591	0.951	0.66
A87C	Tolerant	0	nan	nan	3.98898	0.997	0.01
A87E	Tolerant	0	nan	nan	1.2164	0.325	0.5
A87D	Tolerant	0	nan	nan	0.182322	0.005	1
A87G	Tolerant	0	nan	nan	0.0186921	0	0.94
A87F	Tolerant	0	nan	nan	3.98898	0.997	0.01
A87I	Tolerant	0	nan	nan	3.98898	0.98	0.04
A87H	Tolerant	0	nan	nan	2.37955	0.999	0.08
A87K	Tolerant	0	nan	nan	2.89037	0.98	0.26
A87M	Tolerant	0	nan	nan	3.98898	0.997	0.02
A87L	Tolerant	0	nan	nan	2.89037	0.711	0.11
A87N	Tolerant	0	nan	nan	1.50408	0.085	0.31
A87Q	Tolerant	0	nan	nan	2.04307	0.877	0.24
A87P	Tolerant	0	nan	nan	1.09861	0.213	0.33
A87S	Tolerant	0	nan	nan	1.6864	0.025	0.45
A87R	Tolerant	0	nan	nan	2.37955	0.877	0.22
A87T	Tolerant	0	nan	nan	2.37955	0.556	0.21
A87W	Tolerant	0	nan	nan	3.98898	0.999	0
A87V	Tolerant	0	nan	nan	3.29584	0.949	0.09
A87Y	Tolerant	0	nan	nan	3.98898	0.999	0.01
G88A	Tolerant	0	nan	nan	1.93284	0.07	0.32
G88C	Intolerant	0	nan	nan	4.33073	0.715	0.01
G88E	Tolerant	0	nan	nan	0.998529	0.13	0.57
G88D	Tolerant	0	nan	nan	0.41871	0.008	0.84
G88F	Tolerant	0	nan	nan	4.33073	0.988	0.01
G88I	Intolerant	0	nan	nan	3.63759	0.951	0.06
G88H	Tolerant	0	nan	nan	2.25129	0.951	0.08
G88K	Tolerant	0	nan	nan	3.63759	0.697	0.2
G88M	Tolerant	0	nan	nan	4.33073	0.999	0.02
G88L	Intolerant	0	nan	nan	4.33073	0.951	0.06
G88N	Tolerant	0	nan	nan	1.93284	0.697	0.31
G88Q	Tolerant	0	nan	nan	2.13351	0.975	0.2
G88P	Tolerant	0	nan	nan	3.63759	0.417	0.08
G88S	Tolerant	0	nan	nan	2.38482	0.149	0.27
G88R	Tolerant	0	nan	nan	2.7213	0.441	0.16
G88T	Tolerant	0	nan	nan	1.335	0.302	0.37
G88W	Intolerant	0	nan	nan	4.33073	0.999	0
G88V	Intolerant	0	nan	nan	2.38482	0.697	0.11
G88Y	Tolerant	0	nan	nan	4.33073	0.988	0.01
R89A	Tolerant	0.882129	2.96434	2.61493	1.77978	0.058	0.83
R89C	Tolerant	0.882129	3.14744	2.77645	3.32023	0.059	0.14
R89E	Intolerant	0.882129	3.29675	2.90816	1.58563	0.006	0.86
R89D	Intolerant	0.882129	3.79264	3.3456	2.62708	0.021	0.52
R89G	Intolerant	0.882129	3.01332	2.65814	2.22162	0.002	0.5
R89F	Tolerant	0.882129	2.47344	2.18189	2.3394	0.43	0.5
R89I	Tolerant	0.882129	3.64333	3.21389	3.32023	0.44	0.35
R89H	Tolerant	0.882129	1.34757	1.18873	1.24079	0.009	0.49
R89K	Tolerant	0.882129	3.01332	2.65814	2.47293	0.007	0.78
R89M	Tolerant	0.882129	3.67712	3.24369	3.32023	0.245	0.21
R89L	Tolerant	0.882129	3.47004	3.06102	2.22162	0.003	0.61
R89N	Tolerant	0.882129	3.45144	3.04462	2.8094	0.254	0.51
R89Q	Tolerant	0.882129	2.19208	1.9337	1.93393	0.098	0.59
R89P	Intolerant	0.882129	3.75885	3.31579	2.8094	0.959	0.32
R89S	Tolerant	0.882129	3.33054	2.93797	2.3394	0.128	0.71
R89T	Tolerant	0.882129	2.50959	2.21379	1.58563	0.058	0.7
R89W	Tolerant	0.882129	3.8504	3.39655	4.41884	0.149	0.11
R89V	Tolerant	0.882129	3.37849	2.98026	2.8094	0.018	0.49
R89Y	Tolerant	0.882129	2.78661	2.45815	2.22162	0.008	0.69
D90A	Intolerant	0	nan	nan	-0.927987	0.015	0.8
D90C	Intolerant	0	nan	nan	2.14007	0.985	0.05
D90E	Tolerant	0	nan	nan	-1.05861	0.001	1
D90G	Intolerant	0	nan	nan	0.530628	0.027	0.32
D90F	Intolerant	0	nan	nan	2.83321	0.986	0.09
D90I	Intolerant	0	nan	nan	2.14007	0.836	0.14
D90H	Tolerant	0	nan	nan	-0.855666	0.049	0.37
D90K	Intolerant	0	nan	nan	2.83321	0.479	0.5
D90M	Intolerant	0	nan	nan	1.7346	0.441	0.1
D90L	Intolerant	0	nan	nan	2.83321	0.678	0.21
D90N	Tolerant	0	nan	nan	-0.663294	0.017	0.47
D90Q	Tolerant	0	nan	nan	0.887303	0.129	0.37
D90P	Intolerant	0	nan	nan	2.83321	0.014	0.16
D90S	Tolerant	0	nan	nan	0.530628	0.045	0.5
D90R	Intolerant	0	nan	nan	0.530628	0.12	0.35
D90T	Tolerant	0	nan	nan	0.635989	0.02	0.4
D90W	Intolerant	0	nan	nan	2.14007	0.999	0.04
D90V	Intolerant	0	nan	nan	1.22378	0.065	0.23
D90Y	Intolerant	0	nan	nan	2.14007	0.973	0.12
W91A	Intolerant	0.520913	2.07944	1.08321	3.98279	0.998	0.03
W91C	Tolerant	0.520913	2.07944	1.08321	3.98279	0.393	0.03
W91E	Intolerant	0.520913	2.07944	1.08321	5.0814	0.998	0
W91D	Intolerant	0.520913	2.07944	1.08321	5.0814	0.998	0
W91G	Tolerant	0.520913	2.07944	1.08321	5.0814	0.998	0
W91F	Tolerant	0.520913	0.693147	0.361069	2.44235	0.656	0.1
W91I	Intolerant	0.520913	1.38629	0.722138	3.98279	0.978	0.03
W91H	Tolerant	0.520913	2.07944	1.08321	5.0814	1	0
W91K	Intolerant	0.520913	2.07944	1.08321	5.0814	0.994	0
W91M	Intolerant	0.520913	2.07944	1.08321	5.0814	1	0
W91L	Intolerant	0.520913	0.693147	0.361069	3.13549	0.89	0.07
W91N	Intolerant	0.520913	2.07944	1.08321	5.0814	0.978	0
W91Q	Intolerant	0.520913	2.07944	1.08321	5.0814	1	0
W91P	Intolerant	0.520913	2.07944	1.08321	5.0814	1	0
W91S	Intolerant	0.520913	2.07944	1.08321	5.0814	0.997	0
W91R	Intolerant	0.520913	2.07944	1.08321	2.77882	0.939	0.04
W91T	Intolerant	0.520913	2.07944	1.08321	5.0814	0.978	0
W91V	Intolerant	0.520913	2.07944	1.08321	4.38826	0.978	0.01
W91Y	Tolerant	0.520913	-0.485508	-0.252907	1.52606	0.305	0.3
L92A	Tolerant	0	nan	nan	4.66344	1	0
L92C	Tolerant	0	nan	nan	5.35659	1	0
L92E	Intolerant	0	nan	nan	5.35659	1	0
L92D	Intolerant	0	nan	nan	5.35659	1	0
L92G	Intolerant	0	nan	nan	5.35659	1	0
L92F	Intolerant	0	nan	nan	3.56483	0.999	0.04
L92I	Tolerant	0	nan	nan	4.66344	0.994	0.01
L92H	Intolerant	0	nan	nan	5.35659	1	0
L92K	Intolerant	0	nan	nan	5.35659	1	0
L92M	Tolerant	0	nan	nan	3.56483	0.996	0.02
L92N	Intolerant	0	nan	nan	5.35659	1	0
L92Q	Tolerant	0	nan	nan	5.35659	1	0
L92P	Intolerant	0	nan	nan	5.35659	1	0
L92S	Intolerant	0	nan	nan	5.35659	1	0
L92R	Intolerant	0	nan	nan	5.35659	1	0
L92T	Intolerant	0	nan	nan	5.35659	1	0
L92W	Intolerant	0	nan	nan	5.35659	1	0
L92V	Tolerant	0	nan	nan	3.27714	0.995	0.04
L92Y	Intolerant	0	nan	nan	5.35659	1	0
L93A	Intolerant	0.91635	3.50323	3.21018	2.18042	0.969	0.11
L93C	Tolerant	0.91635	3.95294	3.62228	4.07754	1	0.03
L93E	Intolerant	0.91635	3.90962	3.58258	4.07754	1	0.02
L93D	Intolerant	0.91635	4.13359	3.78781	5.17615	1	0
L93G	Intolerant	0.91635	4.13359	3.78781	5.17615	0.999	0
L93F	Tolerant	0.91635	3.9603	3.62902	4.483	0.999	0.01
L93I	Tolerant	0.91635	3.69301	3.38409	3.78986	0.843	0.04
L93H	Intolerant	0.91635	4.13359	3.78781	5.17615	1	0
L93K	Intolerant	0.91635	4.13359	3.78781	5.17615	0.999	0
L93M	Tolerant	0.91635	4.13359	3.78781	5.17615	0.986	0
L93N	Intolerant	0.91635	4.13359	3.78781	5.17615	1	0
L93Q	Intolerant	0.91635	4.13359	3.78781	5.17615	1	0
L93P	Intolerant	0.91635	4.13359	3.78781	5.17615	1	0
L93S	Intolerant	0.91635	4.13359	3.78781	5.17615	1	0
L93R	Intolerant	0.91635	4.13359	3.78781	5.17615	1	0
L93T	Intolerant	0.91635	4.13359	3.78781	5.17615	0.999	0
L93W	Intolerant	0.91635	4.13359	3.78781	5.17615	1	0
L93V	Tolerant	0.91635	2.68085	2.45659	1.84395	0.36	0.21
L93Y	Intolerant	0.91635	4.13359	3.78781	5.17615	1	0
L94A	Tolerant	0.844106	2.34669	1.98086	3.3673	0.98	0.02
L94C	Tolerant	0.844106	2.34669	1.98086	3.3673	1	0.01
L94E	Intolerant	0.844106	2.34669	1.98086	3.3673	0.998	0
L94D	Intolerant	0.844106	2.34669	1.98086	3.3673	0.999	0
L94G	Intolerant	0.844106	2.34669	1.98086	3.3673	0.999	0
L94F	Tolerant	0.844106	2.34669	1.98086	3.3673	0.997	0.02
L94I	Tolerant	0.844106	0.150052	0.126659	0.14842	0.117	0.27
L94H	Intolerant	0.844106	2.34669	1.98086	3.3673	1	0
L94K	Intolerant	0.844106	2.34669	1.98086	3.3673	0.96	0
L94M	Tolerant	0.844106	-1.06334	-0.897576	-1.3689	0.185	1
L94N	Intolerant	0.844106	2.34669	1.98086	3.3673	0.999	0
L94Q	Tolerant	0.844106	2.34669	1.98086	3.3673	0.999	0
L94P	Intolerant	0.844106	2.34669	1.98086	3.3673	1	0.01
L94S	Tolerant	0.844106	1.83954	1.55277	1.57554	0.96	0.07
L94R	Tolerant	0.844106	2.34669	1.98086	3.3673	0.997	0
L94T	Tolerant	0.844106	0.534927	0.451536	-0.693147	0.159	0.72
L94W	Intolerant	0.844106	2.34669	1.98086	3.3673	1	0
L94V	Tolerant	0.844106	1.70439	1.43868	1.981	0.288	0.1
L94Y	Intolerant	0.844106	2.34669	1.98086	3.3673	0.992	0
G95A	Tolerant	0	nan	nan	-0.105361	0.045	0.24
G95C	Tolerant	0	nan	nan	2.19722	0.998	0.01
G95E	Tolerant	0	nan	nan	-0.93827	0.086	0.39
G95D	Tolerant	0	nan	nan	1.09861	0.421	0.09
G95F	Intolerant	0	nan	nan	2.19722	0.997	0.01
G95I	Intolerant	0	nan	nan	2.19722	0.818	0.02
G95H	Tolerant	0	nan	nan	1.50408	0.912	0.05
G95K	Tolerant	0	nan	nan	1.09861	0.45	0.14
G95M	Tolerant	0	nan	nan	2.19722	0.999	0.01
G95L	Tolerant	0	nan	nan	1.09861	0.912	0.1
G95N	Tolerant	0	nan	nan	0.587787	0.401	0.1
G95Q	Tolerant	0	nan	nan	0.81093	0.98	0.11
G95P	Intolerant	0	nan	nan	2.19722	0.2	0.03
G95S	Tolerant	0	nan	nan	-2.1848	0.016	0.92
G95R	Tolerant	0	nan	nan	-0.367725	0.22	0.24
G95T	Tolerant	0	nan	nan	-2.24543	0.214	1
G95W	Intolerant	0	nan	nan	2.19722	1	0
G95V	Intolerant	0	nan	nan	1.09861	0.818	0.06
G95Y	Tolerant	0	nan	nan	2.19722	0.999	0
E96A	Tolerant	0.806084	-2.41797	-1.94909	-1.82216	0.006	1
E96D	Intolerant	0.806084	2.24935	1.81316	2.60269	0.016	0.06
E96G	Tolerant	0.806084	1.15894	0.934206	1.50408	0.019	0.07
E96F	Intolerant	0.806084	2.33599	1.883	3.29584	0.992	0
E96I	Intolerant	0.806084	2.33599	1.883	3.29584	0.906	0
E96H	Tolerant	0.806084	2.33599	1.883	3.29584	0.465	0
E96K	Tolerant	0.806084	2.33599	1.883	3.29584	0.187	0.03
E96M	Tolerant	0.806084	2.33599	1.883	3.29584	0.914	0
E96L	Tolerant	0.806084	2.33599	1.883	3.29584	0.734	0.01
E96N	Tolerant	0.806084	2.33599	1.883	3.29584	0.722	0.01
E96Q	Tolerant	0.806084	2.07606	1.67348	2.60269	0.895	0.03
E96P	Tolerant	0.806084	2.33599	1.883	3.29584	0.078	0.01
E96S	Tolerant	0.806084	2.33599	1.883	3.29584	0.11	0.02
E96R	Tolerant	0.806084	0.995693	0.802612	0.076961	0.032	0.14
E96T	Tolerant	0.806084	0.73066	0.588973	1.34993	0.146	0.05
E96W	Intolerant	0.806084	2.33599	1.883	3.29584	0.999	0
E96V	Tolerant	0.806084	2.1627	1.74332	2.60269	0.662	0.02
E96Y	Tolerant	0.806084	2.33599	1.883	3.29584	0.991	0
V97A	Tolerant	0.520913	3.4012	1.77173	2.89037	0.838	0.08
V97C	Tolerant	0.520913	4.49981	2.34401	4.49981	1	0
V97E	Intolerant	0.520913	4.49981	2.34401	4.49981	0.998	0
V97D	Intolerant	0.520913	4.49981	2.34401	3.80666	1	0.02
V97G	Intolerant	0.520913	4.49981	2.34401	4.49981	0.999	0
V97F	Intolerant	0.520913	4.49981	2.34401	4.49981	0.999	0.01
V97I	Tolerant	0.520913	1.16761	0.60822	1.16761	0.502	0.34
V97H	Intolerant	0.520913	4.49981	2.34401	4.49981	1	0
V97K	Intolerant	0.520913	4.49981	2.34401	4.49981	0.999	0
V97M	Tolerant	0.520913	2.5539	1.33036	2.5539	0.991	0.07
V97L	Tolerant	0.520913	-0.125163	-0.0651991	-0.125163	0.011	1
V97N	Intolerant	0.520913	4.49981	2.34401	4.49981	0.999	0
V97Q	Tolerant	0.520913	4.49981	2.34401	4.49981	1	0
V97P	Intolerant	0.520913	4.49981	2.34401	4.49981	0.998	0
V97S	Intolerant	0.520913	4.49981	2.34401	4.49981	0.998	0
V97R	Tolerant	0.520913	3.4012	1.77173	3.4012	1	0.02
V97T	Intolerant	0.520913	4.49981	2.34401	4.49981	0.971	0.01
V97W	Intolerant	0.520913	4.49981	2.34401	4.49981	1	0
V97Y	Intolerant	0.520913	4.49981	2.34401	4.49981	1	0
P98A	Tolerant	0.653992	2.12176	1.38761	2.09899	0.062	0.13
P98C	Tolerant	0.653992	4.99205	3.26476	3.94481	0.997	0.03
P98E	Tolerant	0.653992	2.85097	1.86451	2.40437	0.056	0.14
P98D	Tolerant	0.653992	3.70165	2.42085	3.65713	0.078	0.03
P98G	Tolerant	0.653992	3.85832	2.52331	3.43399	0.275	0.07
P98F	Tolerant	0.653992	4.99205	3.26476	5.04343	1	0
P98I	Tolerant	0.653992	4.2989	2.81145	4.35028	0.968	0.01
P98H	Tolerant	0.653992	4.52995	2.96255	4.35028	0.919	0.01
P98K	Tolerant	0.653992	3.60575	2.35814	3.43399	0.926	0.06
P98M	Tolerant	0.653992	4.99205	3.26476	5.04343	0.999	0
P98L	Tolerant	0.653992	4.99205	3.26476	5.04343	0.991	0.01
P98N	Tolerant	0.653992	4.99205	3.26476	5.04343	0.79	0.01
P98Q	Tolerant	0.653992	3.89344	2.54628	3.65713	0.988	0.04
P98S	Tolerant	0.653992	3.0085	1.96754	2.8462	0.603	0.08
P98R	Tolerant	0.653992	2.73207	1.78676	2.64553	0.501	0.07
P98T	Tolerant	0.653992	3.22594	2.10974	2.96398	0.608	0.06
P98W	Intolerant	0.653992	4.99205	3.26476	5.04343	1	0
P98V	Tolerant	0.653992	4.25964	2.78577	3.94481	0.841	0.03
P98Y	Intolerant	0.653992	4.99205	3.26476	5.04343	0.999	0
G99A	Tolerant	0.520913	5.42495	2.82592	5.43372	0.996	0
G99C	Tolerant	0.520913	5.42495	2.82592	5.43372	1	0
G99E	Tolerant	0.520913	5.42495	2.82592	5.43372	1	0
G99D	Tolerant	0.520913	5.42495	2.82592	5.43372	1	0
G99F	Intolerant	0.520913	5.42495	2.82592	5.43372	1	0
G99I	Intolerant	0.520913	5.42495	2.82592	5.43372	1	0
G99H	Tolerant	0.520913	5.42495	2.82592	5.43372	1	0
G99K	Tolerant	0.520913	5.42495	2.82592	5.43372	1	0
G99M	Intolerant	0.520913	5.42495	2.82592	5.43372	1	0
G99L	Intolerant	0.520913	5.42495	2.82592	5.43372	1	0
G99N	Tolerant	0.520913	5.42495	2.82592	5.43372	1	0
G99Q	Tolerant	0.520913	5.42495	2.82592	5.43372	1	0
G99P	Intolerant	0.520913	4.7318	2.46486	4.74057	1	0.01
G99S	Tolerant	0.520913	5.42495	2.82592	5.43372	1	0
G99R	Tolerant	0.520913	5.42495	2.82592	5.43372	1	0
G99T	Tolerant	0.520913	5.42495	2.82592	5.43372	1	0
G99W	Intolerant	0.520913	5.42495	2.82592	4.74057	1	0.01
G99V	Intolerant	0.520913	5.42495	2.82592	5.43372	1	0
G99Y	Intolerant	0.520913	5.42495	2.82592	5.43372	1	0
Q100A	Tolerant	0	nan	nan	0.374693	0.005	0.59
Q100C	Tolerant	0	nan	nan	2.77259	0.948	0.04
Q100E	Tolerant	0	nan	nan	0	0.002	0.79
Q100D	Tolerant	0	nan	nan	0.693147	0	0.49
Q100G	Tolerant	0	nan	nan	2.07944	0.18	0.26
Q100F	Tolerant	0	nan	nan	2.77259	0.761	0.04
Q100I	Tolerant	0	nan	nan	-0.405465	0.006	0.32
Q100H	Tolerant	0	nan	nan	0.133531	0.006	0.19
Q100K	Tolerant	0	nan	nan	-0.362905	0.006	0.86
Q100M	Tolerant	0	nan	nan	1.67398	0.042	0.09
Q100L	Tolerant	0	nan	nan	0.575364	0.006	0.26
Q100N	Tolerant	0	nan	nan	1.38629	0.132	0.37
Q100P	Intolerant	0	nan	nan	2.77259	0.011	0.18
Q100S	Tolerant	0	nan	nan	0.374693	0.015	0.57
Q100R	Tolerant	0	nan	nan	-1.51787	0.001	1
Q100T	Tolerant	0	nan	nan	0.133531	0.001	0.49
Q100W	Tolerant	0	nan	nan	2.77259	0.989	0.01
Q100V	Tolerant	0	nan	nan	0	0.002	0.36
Q100Y	Tolerant	0	nan	nan	2.07944	0.611	0.04
D101A	Tolerant	0.988593	3.20584	3.16927	2.84158	0.866	0.13
D101C	Tolerant	0.988593	3.78985	3.74662	4.78749	0.999	0.01
D101E	Intolerant	0.988593	3.49123	3.4514	3.68888	0.24	0.12
D101G	Intolerant	0.988593	3.78985	3.74662	4.78749	0.958	0.03
D101F	Intolerant	0.988593	3.78985	3.74662	4.78749	0.999	0.01
D101I	Intolerant	0.988593	3.78985	3.74662	4.78749	0.982	0.02
D101H	Intolerant	0.988593	3.5126	3.47253	4.09434	0.999	0.02
D101K	Intolerant	0.988593	3.78985	3.74662	4.78749	0.997	0.07
D101M	Tolerant	0.988593	3.37963	3.34108	3.4012	0.954	0.07
D101L	Intolerant	0.988593	3.78985	3.74662	4.78749	0.995	0.02
D101N	Tolerant	0.988593	1.78556	1.7652	2.07944	0.092	0.21
D101Q	Tolerant	0.988593	3.78985	3.74662	4.78749	0.896	0.05
D101P	Intolerant	0.988593	2.41092	2.38342	1.5294	0.007	0.28
D101S	Tolerant	0.988593	2.76819	2.73662	1.84305	0.338	0.31
D101R	Intolerant	0.988593	3.78985	3.74662	4.78749	0.997	0.04
D101T	Intolerant	0.988593	2.09502	2.07113	1.04982	0.557	0.5
D101W	Tolerant	0.988593	3.78985	3.74662	4.78749	1	0
D101V	Tolerant	0.988593	3.39707	3.35832	4.09434	0.582	0.03
D101Y	Intolerant	0.988593	3.78985	3.74662	4.78749	1	0.01
L102A	Tolerant	0.939163	1.97464	1.85451	0.465057	0.587	1
L102C	Tolerant	0.939163	3.67943	3.45559	3.69718	0.998	0.07
L102E	Intolerant	0.939163	3.91354	3.67545	4.79579	1	0.04
L102D	Intolerant	0.939163	3.91354	3.67545	4.79579	1	0.03
L102G	Intolerant	0.939163	3.49499	3.28236	3.00403	0.654	0.27
L102F	Intolerant	0.939163	3.16478	2.97225	3.69718	0.999	0.06
L102I	Tolerant	0.939163	3.91354	3.67545	4.79579	0.64	0.05
L102H	Intolerant	0.939163	3.91354	3.67545	4.79579	1	0.02
L102K	Intolerant	0.939163	3.91354	3.67545	4.79579	0.999	0.05
L102M	Tolerant	0.939163	2.39328	2.24769	1.96258	0.865	0.12
L102N	Intolerant	0.939163	3.91354	3.67545	4.79579	1	0.03
L102Q	Intolerant	0.939163	3.91354	3.67545	4.79579	0.999	0.04
L102P	Intolerant	0.939163	3.80956	3.5778	3.69718	1	0.13
L102S	Intolerant	0.939163	3.4806	3.26885	3.18635	0.999	0.27
L102R	Tolerant	0.939163	3.91354	3.67545	4.79579	0.999	0.04
L102T	Intolerant	0.939163	3.91354	3.67545	4.79579	0.998	0.08
L102W	Intolerant	0.939163	3.91354	3.67545	4.79579	1	0.01
L102V	Tolerant	0.939163	3.36751	3.16265	3.18635	0.298	0.13
L102Y	Intolerant	0.939163	3.91354	3.67545	4.79579	1	0.04
L103A	Tolerant	0	nan	nan	1.60944	0.019	0.22
L103C	Tolerant	0	nan	nan	1.60944	0.488	0.05
L103E	Tolerant	0	nan	nan	1.60944	0.095	0.06
L103D	Intolerant	0	nan	nan	1.60944	0.247	0.04
L103G	Tolerant	0	nan	nan	1.60944	0.686	0.06
L103F	Tolerant	0	nan	nan	1.60944	0.465	0.25
L103I	Tolerant	0	nan	nan	1.60944	0.012	0.47
L103H	Tolerant	0	nan	nan	1.60944	0.969	0.08
L103K	Tolerant	0	nan	nan	1.60944	0.027	0.08
L103M	Tolerant	0	nan	nan	1.60944	0.343	0.23
L103N	Tolerant	0	nan	nan	1.60944	0.914	0.06
L103Q	Tolerant	0	nan	nan	1.60944	0.476	0.08
L103P	Intolerant	0	nan	nan	0.916291	0.056	0.08
L103S	Tolerant	0	nan	nan	1.60944	0.148	0.09
L103R	Tolerant	0	nan	nan	1.60944	0.937	0.07
L103T	Tolerant	0	nan	nan	1.60944	0.11	0.15
L103W	Tolerant	0	nan	nan	0.916291	0.731	0.05
L103V	Tolerant	0	nan	nan	0.223144	0.002	0.48
L103Y	Tolerant	0	nan	nan	1.60944	0.019	0.15
S104A	Tolerant	0.520913	0.693147	0.361069	-0.325422	0.001	0.94
S104C	Tolerant	0.520913	0	-3.3	2.56495	0.998	0.14
S104E	Tolerant	0.520913	0	-3.3	0.830348	0.054	1
S104D	Intolerant	0.520913	0.693147	0.361069	0.331357	0.039	0.65
S104G	Tolerant	0.520913	0.693147	0.361069	2.56495	0.152	0.49
S104F	Intolerant	0.520913	0.693147	0.361069	2.56495	0.995	0.42
S104I	Tolerant	0.520913	0.693147	0.361069	2.27727	0.979	0.37
S104H	Tolerant	0.520913	0.693147	0.361069	2.56495	0.847	0.39
S104K	Tolerant	0.520913	0.693147	0.361069	3.66356	0.708	0.92
S104M	Tolerant	0.520913	0.693147	0.361069	2.56495	0.931	0.21
S104L	Tolerant	0.520913	0.693147	0.361069	2.27727	0.931	0.6
S104N	Tolerant	0.520913	0.693147	0.361069	2.97041	0.631	0.57
S104Q	Tolerant	0.520913	0.693147	0.361069	2.27727	0.847	0.65
S104P	Intolerant	0.520913	0.693147	0.361069	2.97041	0.182	0.34
S104R	Tolerant	0.520913	0.693147	0.361069	1.46634	0.656	0.63
S104T	Tolerant	0.520913	0.693147	0.361069	1.0245	0.071	0.69
S104W	Intolerant	0.520913	0.693147	0.361069	0.262364	1	0.15
S104V	Tolerant	0.520913	0.693147	0.361069	1.36098	0.417	0.51
S104Y	Tolerant	0.520913	0.693147	0.361069	3.66356	0.995	0.57
S105A	Tolerant	0	nan	nan	-0.254892	0.003	1
S105C	Tolerant	0	nan	nan	2.04769	0.479	0.18
S105E	Intolerant	0	nan	nan	0.725937	0.148	0.7
S105D	Tolerant	0	nan	nan	0.389465	0.234	0.62
S105G	Tolerant	0	nan	nan	0.79493	0.235	0.51
S105F	Intolerant	0	nan	nan	2.04769	0.858	0.61
S105I	Tolerant	0	nan	nan	2.74084	0.993	0.38
S105H	Intolerant	0	nan	nan	1.64223	0.977	0.5
S105K	Tolerant	0	nan	nan	1.48808	0.885	0.6
S105M	Tolerant	0	nan	nan	2.74084	1	0.21
S105L	Tolerant	0	nan	nan	1.82455	0.977	0.64
S105N	Tolerant	0	nan	nan	0.79493	0.844	0.53
S105Q	Tolerant	0	nan	nan	1.82455	0.997	0.47
S105P	Intolerant	0	nan	nan	-0.41616	0.114	0.75
S105R	Intolerant	0	nan	nan	2.04769	0.885	0.48
S105T	Tolerant	0	nan	nan	1.23676	0.094	0.59
S105W	Intolerant	0	nan	nan	2.04769	1	0.21
S105V	Tolerant	0	nan	nan	2.33537	0.742	0.49
S105Y	Tolerant	0	nan	nan	1.35455	0.997	0.86
H106A	Tolerant	0	nan	nan	-1.79176	0.005	0.81
H106C	Tolerant	0	nan	nan	1.60944	0.948	0.04
H106E	Tolerant	0	nan	nan	-1.91692	0.002	1
H106D	Tolerant	0	nan	nan	-1.4816	0	0.65
H106G	Tolerant	0	nan	nan	-0.693147	0.001	0.38
H106F	Tolerant	0	nan	nan	0.510826	0.021	0.06
H106I	Tolerant	0	nan	nan	0.916291	0.042	0.15
H106K	Tolerant	0	nan	nan	0.223144	0.018	0.76
H106M	Tolerant	0	nan	nan	0.510826	0.042	0.11
H106L	Tolerant	0	nan	nan	-1.09861	0.006	0.37
H106N	Tolerant	0	nan	nan	0	0.032	0.42
H106Q	Tolerant	0	nan	nan	-0.336472	0.019	0.51
H106P	Tolerant	0	nan	nan	-2.12823	0.026	0.56
H106R	Tolerant	0	nan	nan	-1.28093	0	0.56
H106T	Tolerant	0	nan	nan	-1.52606	0.014	0.63
H106W	Tolerant	0	nan	nan	1.60944	0.23	0.01
H106V	Tolerant	0	nan	nan	-0.336472	0.044	0.26
H106Y	Tolerant	0	nan	nan	1.60944	0.025	0.03
L107A	Tolerant	0.946768	2.40499	2.27697	1.81011	0.608	0.77
L107C	Tolerant	0.946768	3.82142	3.618	4.70048	1	0.05
L107E	Intolerant	0.946768	3.01897	2.85827	1.86727	0.885	1
L107D	Intolerant	0.946768	2.83332	2.6825	1.75604	0.782	0.65
L107G	Intolerant	0.946768	3.46949	3.28481	2.75457	0.892	0.38
L107F	Tolerant	0.946768	2.89974	2.74538	3.09104	0.994	0.07
L107I	Tolerant	0.946768	1.98032	1.8749	2.30259	0.096	0.21
L107H	Tolerant	0.946768	3.1568	2.98875	2.21557	0.96	0.17
L107K	Intolerant	0.946768	3.63238	3.43902	3.60187	0.857	0.88
L107M	Tolerant	0.946768	3.04621	2.88406	3.60187	0.997	0.11
[truncated: 2,964 more rows]

## Sheet: S1. BLAT
Supplementary data S1. Calculated CE, CS and SIFT score of the variants from mutagenesis studies.
variation	measured functional imapcts	scores
		CN	CC	CE	CS	pph2	SIFT
M1A	Intolerant	0	nan	nan	3.43399	0.889	0.22
M1C	Intolerant	0	nan	nan	2.74084	0.999	0.1
M1E	Intolerant	0	nan	nan	2.74084	0.995	0.15
M1D	Intolerant	0	nan	nan	3.43399	0.995	0.09
M1G	Intolerant	0	nan	nan	2.74084	0.995	0.17
M1F	Intolerant	0	nan	nan	0.661398	0.951	0.6
M1I	Intolerant	0	nan	nan	-0.41616	0.114	1
M1H	Intolerant	0	nan	nan	2.74084	0.999	0.26
M1K	Intolerant	0	nan	nan	1.64223	0.983	0.25
M1L	Intolerant	0	nan	nan	0.0666914	0.272	0.89
M1N	Intolerant	0	nan	nan	2.74084	0.995	0.16
M1Q	Intolerant	0	nan	nan	2.04769	0.995	0.2
M1P	Intolerant	0	nan	nan	1.23676	0.995	0.25
M1S	Intolerant	0	nan	nan	1.1314	0.983	0.36
M1R	Intolerant	0	nan	nan	2.04769	0.995	0.21
M1T	Intolerant	0	nan	nan	0.949081	0.951	0.4
M1W	Intolerant	0	nan	nan	2.04769	0.999	0.14
M1V	Intolerant	0	nan	nan	1.03609	0.464	0.43
M1Y	Intolerant	0	nan	nan	2.74084	0.995	0.47
S2A	Tolerant	0	nan	nan	0.847298	0.008	0.89
S2C	Tolerant	0	nan	nan	1.65823	0.989	0.12
S2E	Intolerant	0	nan	nan	2.35138	0.023	1
S2D	Intolerant	0	nan	nan	0.847298	0.008	0.66
S2G	Intolerant	0	nan	nan	0.847298	0.435	0.49
S2F	Tolerant	0	nan	nan	1.43508	0.897	0.31
S2I	Tolerant	0	nan	nan	1.65823	0.638	0.32
S2H	Tolerant	0	nan	nan	1.09861	0.989	0.33
S2K	Tolerant	0	nan	nan	0.405465	0.638	0.98
S2M	Tolerant	0	nan	nan	1.43508	0.143	0.19
S2L	Tolerant	0	nan	nan	0.646627	0.278	0.54
S2N	Tolerant	0	nan	nan	0.847298	0.638	0.58
S2Q	Tolerant	0	nan	nan	0.965081	0.638	0.65
S2P	Tolerant	0	nan	nan	0.479573	0.963	0.37
S2R	Tolerant	0	nan	nan	0.336472	0.897	0.65
S2T	Tolerant	0	nan	nan	-0.76214	0.781	0.8
S2W	Tolerant	0	nan	nan	3.04452	0.997	0.08
S2V	Intolerant	0	nan	nan	1.43508	0.638	0.45
S2Y	Tolerant	0	nan	nan	2.35138	0.989	0.39
I3A	Intolerant	0.929825	0.0481318	0.0447541	-0.223144	0.208	0.12
I3C	Tolerant	0.929825	0.509242	0.473505	0.693147	0.969	0.04
I3E	Intolerant	0.929825	0.552563	0.513787	1.38629	0.747	0.04
I3D	Intolerant	0.929825	0.552563	0.513787	1.38629	0.9	0.03
I3G	Intolerant	0.929825	0.552563	0.513787	1.38629	0.747	0.05
I3F	Tolerant	0.929825	-0.0957798	-0.0890584	-0.223144	0.592	0.15
I3H	Tolerant	0.929825	0.379277	0.352661	0.693147	0.969	0.1
I3K	Tolerant	0.929825	-0.470246	-0.437247	-1.0116	0.231	0.15
I3M	Tolerant	0.929825	-2.11308	-1.96479	-1.94591	0.008	0.26
I3L	Tolerant	0.929825	-0.553354	-0.514522	-0.916291	0.019	0.2
I3N	Tolerant	0.929825	0.552563	0.513787	1.38629	0.747	0.05
I3Q	Tolerant	0.929825	0.209247	0.194563	0.287682	0.747	0.07
I3P	Tolerant	0.929825	-0.0777997	-0.07234	-0.223144	0.9	0.06
I3S	Tolerant	0.929825	-0.129965	-0.120845	-0.405465	0.375	0.11
I3R	Intolerant	0.929825	-0.906854	-0.843215	-3.4095	0.019	1
I3T	Tolerant	0.929825	-0.27791	-0.258408	0	0.023	0.09
I3W	Intolerant	0.929825	0.335955	0.312379	0.693147	0.992	0.04
I3V	Intolerant	0.929825	-0.0940048	-0.087408	-0.559616	0.008	0.13
I3Y	Tolerant	0.929825	0.552563	0.513787	1.38629	0.747	0.16
Q4A	Tolerant	0.898246	0.445943	0.400566	0.133531	0.231	0.11
Q4C	Tolerant	0.898246	0.879402	0.789919	0.693147	0.992	0.05
Q4E	Tolerant	0.898246	0.858853	0.771461	1.38629	0.005	0.04
Q4D	Intolerant	0.898246	1.30445	1.17171	2.07944	0.421	0.02
Q4G	Intolerant	0.898246	0.991446	0.890562	0.470004	0.375	0.07
Q4F	Tolerant	0.898246	0.813065	0.730332	0.980829	0.912	0.1
Q4I	Tolerant	0.898246	0.85044	0.763904	0.693147	0.836	0.07
Q4H	Tolerant	0.898246	1.15592	1.0383	1.38629	0.912	0.06
Q4K	Tolerant	0.898246	-0.626027	-0.562326	-1.0116	0.019	0.24
Q4L	Tolerant	0.898246	0.359944	0.323319	0.470004	0.231	0.1
Q4N	Tolerant	0.898246	0.652398	0.586013	0.470004	0.592	0.07
Q4P	Tolerant	0.898246	0.194587	0.174787	0.287682	0.005	0.07
Q4S	Tolerant	0.898246	0.318847	0.286403	0.470004	0.054	0.08
Q4R	Tolerant	0.898246	-1.69457	-1.52214	-2.71635	0.001	1
Q4T	Tolerant	0.898246	0.283484	0.254639	0	0.375	0.1
Q4W	Tolerant	0.898246	0.89995	0.808376	0.980829	0.992	0.04
Q4V	Tolerant	0.898246	0.53655	0.481954	0.470004	0.592	0.1
Q4Y	Tolerant	0.898246	1.05689	0.949351	1.38629	0.969	0.11
H5A	Intolerant	0	nan	nan	0.207639	0.015	0.62
H5C	Tolerant	0	nan	nan	1.38629	0.001	0.19
H5E	Tolerant	0	nan	nan	0.980829	0.002	0.4
H5D	Tolerant	0	nan	nan	1.67398	0.067	0.28
H5G	Intolerant	0	nan	nan	0.133531	0.015	0.4
H5F	Intolerant	0	nan	nan	1.67398	0	0.69
H5I	Tolerant	0	nan	nan	1.38629	0.035	0.41
H5K	Tolerant	0	nan	nan	-0.362905	0.001	0.45
H5M	Tolerant	0	nan	nan	0.693147	0.446	0.25
H5L	Tolerant	0	nan	nan	0.470004	0.001	0.69
H5N	Tolerant	0	nan	nan	0.693147	0.001	0.39
H5Q	Tolerant	0	nan	nan	-0.362905	0.141	0.42
H5P	Tolerant	0	nan	nan	2.77259	0.25	0.23
H5S	Intolerant	0	nan	nan	-0.405465	0.001	0.54
H5R	Tolerant	0	nan	nan	-0.271934	0	0.46
H5T	Tolerant	0	nan	nan	-0.271934	0.035	0.5
H5W	Intolerant	0	nan	nan	1.67398	0.739	0.19
H5V	Tolerant	0	nan	nan	0.575364	0.002	0.55
H5Y	Tolerant	0	nan	nan	0.470004	0	1
F6A	Intolerant	0	nan	nan	2.29141	0.231	0.13
F6C	Tolerant	0	nan	nan	3.79549	0.992	0.03
F6E	Intolerant	0	nan	nan	4.48864	0.592	0.02
F6D	Intolerant	0	nan	nan	4.48864	0.912	0.02
F6G	Intolerant	0	nan	nan	3.79549	0.747	0.04
F6I	Tolerant	0	nan	nan	1.12134	0.008	0.42
[truncated: 5,098 more rows]

## Sheet: S2. DVs and CVs
Supplementary data S2. Calculated CN, CC, CE, CS, SIFT, PROVEAN and EVmutation score of the DVs and CVs
[truncated: 68,457 more rows]
